# Supplementary material for: The Hippocampal Response to Acute Corticosterone Elevation Is Altered in a Mouse Model for Angelman Syndrome
Source: Int J Mol Sci. 2022 Dec 24;24(1):303. doi: 10.3390/ijms24010303 (PMC9820460; doi:10.3390/ijms24010303)
Supplement: Supplementary file 1 [file ijms-24-00303-s001.zip]

Archive with 5 entries (4 files):
- ijms-2074275-supplementary_EV.pdf
- Suppl.Tables/
- Suppl.Tables/Table_S1.xlsx
- Suppl.Tables/Table_S2.xlsx
- Suppl.Tables/Table_S3.xlsx
