# Supplementary material for: The Hippocampal Response to Acute Corticosterone Elevation Is Altered in a Mouse Model for Angelman Syndrome
Source: Int J Mol Sci. 2022 Dec 24;24(1):303. doi: 10.3390/ijms24010303 (PMC9820460; doi:10.3390/ijms24010303)
Supplement: Supplementary file 1 [file ijms-24-00303-s001.zip › Suppl.Tables/Table_S1.xlsx]

## Sheet: legend
Column_title	Description
motif	coregulator short leucine-rich motif (NR-box)
coregulator	name of the corresponding coregulator
binding_DMSO	immunofluorescent signal in the presence of DMSO (vehicle)
sem_DMSO	standard error of DMSO (vehicle)
binding_Cortisol	immunofluorescent signal in the presence of cortisol
sem_Cortisol	standard error of cortisol
MI_Cortisol	normalized cortisol signal
p_Cortisol	adjusted p-value

## Sheet: data
motif	coregulator	binding_DMSO	sem_DMSO	binding_Cortisol	sem_Cortisol	MI_Cortisol	p_Cortisol
UBE3A_396_418 (human isoform 3: UBE3A_393_415)	UBE3A	5	3	420	34	1.89	0.0303892
BL1S1_1_11	BL1S1	247	14	603	62	0.39	0.0799178
LCOR_40_62	LCOR	8	4	501	25	1.82	0.0154389
CBP_2055_2077	CBP	1585	57	1830	27	0.06	0.0585611
CBP_345_367_C367S	CBP	559	16	500	9	-0.05	0.0837436
CBP_345_368	CBP	658	46	627	18	-0.02	0.746926
CBP_345_368_C367S	CBP	577	29	523	33	-0.04	0.407802
CBP_57_80	CBP	75	10	170	31	0.36	0.169746
CCND1_243_264_C243S/C247S	CCND1	149	9	152	10	0.01	1
CENPR_1_18	CENPR	1290	58	441	16	0.02	0.589786
PRGC1_130_155	PRGC1	39	7	2180	115	1.74	0.0184709
CHD9_1023_1045	CHD9	1313	87	1189	49	-0.04	0.420763
CHD9_2018_2040	CHD9	317	15	315	51	0	1
CHD9_855_877	CHD9	944	76	873	26	-0.03	0.605894
CNOT1_140_162	CNOT1	1054	38	985	38	-0.03	0.382892
CNOT1_1626_1648	CNOT1	869	73	746	21	-0.07	0.325761
CNOT1_1929_1951_C1932S	CNOT1	852	78	704	25	-0.08	0.287735
CNOT1_2083_2105	CNOT1	392	44	339	8	-0.06	0.479453
CNOT1_2086_2108	CNOT1	372	35	321	24	-0.06	0.42672
CNOT1_557_579	CNOT1	1367	87	1263	38	-0.03	0.49409
DDX5_133_155	DDX5	176	9	189	40	0.03	0.957859
DHX30_241_262	DHX30	251	7	242	16	-0.02	0.801762
DHX30_49_70	DHX30	1134	25	1072	67	-0.02	0.613552
EP300_2039_2061	EP300	1567	45	1536	18	-0.01	0.733488
EP300_69_91	EP300	71	11	144	23	0.31	0.150635
GELS_376_398	GELS	67	15	126	51	0.27	0.509312
GNAQ_21_43	GNAQ	764	16	860	28	0.05	0.118366
HAIR_553_575_C567S	HAIR	858	26	844	12	-0.01	0.83653
NR0B2_106_128	NR0B2	40	10	2004	121	1.7	0.0216078
IKBB_244_266	IKBB	70	9	76	7	0.04	0.793914
JHD2C_2054_2076	JHD2C	12	6	512	48	1.64	0.0365842
IKBB_62_84	IKBB	932	37	860	38	-0.03	0.363384
ILK_131_153	ILK	29	6	43	25	0.17	0.799974
HAIR_745_767_C755S/C759S	HAIR	12	4	318	23	1.42	0.0234675
KIF11_832_854_C854S	KIF11	26	8	42	14	0.21	0.531514
L3R2A_12_34	L3R2A	584	40	472	22	-0.09	0.146557
MED1_632_655	MAPE	26	4	562	45	1.34	0.0320695
MAPE_249_271	MAPE	1649	135	1647	61	0	1
MAPE_300_322	MAPE	1510	182	1226	38	-0.09	0.360011
MAPE_356_378	MAPE	12	5	19	4	0.2	0.457293
MAPE_382_404_C388S	MAPE	38	4	33	4	-0.06	0.628093
MAPE_454_476_C472S	MAPE	665	42	570	33	-0.07	0.24501
MAPE_91_113	MAPE	1276	88	1177	8	-0.03	0.508558
TREF1_168_190	TREF1	19	7	402	23	1.34	0.0129061
PRGC1_134_154	PRGC1	130	11	2653	126	1.31	0.0164354
MEN1_255_277	MEN1	303	24	237	6	-0.11	0.162988
MGMT_86_108	MGMT	1039	93	874	43	-0.07	0.31446
MLL2_4175_4197	MLL2	1015	25	1167	35	0.06	0.0668046
MLL2_4702_4724	MLL2	302	23	333	22	0.04	0.513757
BRD8_254_276	BRD8	10	5	162	6	1.23	0.00110322
NCOA6_875_897	NCOA6	39	24	467	29	1.08	0.00265533
NCOA1_620_643	NCOA1	120	12	232	39	0.29	0.185804
NRIP1_253_275_C263S	NRIP1	148	13	1363	88	0.96	0.0238592
NCOA3_725_747	NCOA3	242	19	1848	167	0.88	0.0416906
NCOA6_1479_1501	NCOA6	15	6	109	8	0.86	0.0041578
PELP1_446_468	PELP1	57	11	408	16	0.86	0.00154086
NCOA1_1421_1441	NCOA1	430	31	3058	186	0.85	0.0230975
NCOA2_866_888	NCOA2	216	30	257	47	0.08	0.657789
NCOA3_609_631_C627S	NCOA3	95	10	662	55	0.84	0.0338472
ZNT9_449_471	ZNT9	5	3	28	4	0.76	0.0293135
NCOA2_733_755	NCOA2	313	27	1749	48	0.75	0.00149606
NCOA3_673_695	NCOA3	852	34	1037	53	0.09	0.113945
PRGC2_338_358	PRGC2	258	12	1435	22	0.75	0.000570069
NCOA3_MOUSE_1029_1051	NCOA3	177	3	378	34	0.33	0.0855868
NCOA4_315_337	NCOA4	157	16	212	29	0.13	0.303076
NCOA4_79_101_C101S	NCOA4	17	4	29	4	0.24	0.178767
NCOA2_628_651	NCOA2	195	22	928	76	0.68	0.0302909
NR0B1_136_159	NR0B1	34	7	2351	151	0.66	0.0255052
NCOR1_1925_1946	NCOR1	28	7	16	6	-0.25	0.351726
NCOR1_2039_2061	NCOR1	1117	47	1019	20	-0.04	0.246793
NCOR1_2039_2061_C2056S	NCOR1	1885	98	1675	66	-0.05	0.252097
NCOR1_2251_2273	NCOR1	384	20	373	23	-0.01	0.906291
NCOR1_2376_2398	NCOR1	63	5	52	18	-0.08	0.774189
NCOR1_662_684_C662S	NCOR1	417	40	478	47	0.06	0.518018
NCOR2_2123_2145	NCOR2	483	30	430	28	-0.05	0.387425
NCOR2_2330_2352	NCOR2	591	31	543	44	-0.04	0.575459
NCOR2_649_671_C649S	NCOR2	335	31	352	70	0.02	1
NELFB_328_350	NELFB	941	72	863	23	-0.04	0.530721
NELFB_428_450	NELFB	683	52	638	6	-0.03	0.63007
NELFB_80_102	NELFB	182	21	266	46	0.16	0.325885
NCOA1_737_759	NCOA1	204	24	850	67	0.62	0.0253514
NR0B1_1_23	NR0B1	516	32	142	16	0.62	0.0406734
WIPI1_119_141	WIPI1	176	15	709	53	0.6	0.0286678
PR285_1105_1127	PR285	149	15	526	15	0.55	0.000570069
NR0B2_201_223_C207S	NR0B2	423	19	395	20	-0.03	0.501031
NR0B2_237_257	NR0B2	190	14	167	5	-0.06	0.325052
UBE3A_649_671 (human isoform 3: UBE3A_646_668)	UBE3A	381	24	1365	49	0.55	0.0041578
NRBF2_128_150	NRBF2	94	19	208	27	0.35	0.0763981
NRIP1_1055_1077	NRIP1	194	24	311	36	0.2	0.12719
NCOA3_609_631	NCOA3	88	11	287	27	0.51	0.0328671
NR0B1_68_90_C69S	NR0B1	578	21	1704	118	0.47	0.0380546
NRIP1_173_195	NRIP1	569	25	617	10	0.04	0.281163
NRIP1_173_195_C177S	NRIP1	206	30	283	49	0.14	0.384486
MED1_591_614	MAPE	175	6	476	13	0.43	0.00358616
NCOA3_104_123_N-KKK	NCOA3	246	23	550	35	0.35	0.014159
NRIP1_120_142	NRIP1	621	14	1399	33	0.35	0.00408947
NRIP1_700_722	NRIP1	1301	59	1443	25	0.04	0.193672
NRIP1_701_723	NRIP1	1048	42	1214	78	0.06	0.263721
NRIP1_8_30	NRIP1	1713	25	47	5	-0.01	1
NCOA1_677_700	NCOA1	554	34	1203	79	0.34	0.0268543
PRGC2_146_166	PRGC2	378	34	834	16	0.34	0.00342126
NCOA2_677_700	NCOA2	274	23	583	30	0.33	0.00766832
NRIP1_924_946_C945S	NRIP1	521	17	1118	59	0.33	0.0275827
NSD1_982_1004	NSD1	12	5	22	8	0.26	0.501097
PAK6_248_270	PAK6	805	27	923	12	0.06	0.0554416
PCAF_178_200	PCAF	546	49	442	23	-0.09	0.236724
PELP1_142_164	PELP1	891	72	657	35	-0.13	0.110399
PELP1_168_190	PELP1	1859	88	1787	30	-0.02	0.664121
NSD1_894_916	NSD1	736	57	1551	48	0.32	0.00189976
PELP1_251_273	PELP1	365	25	401	34	0.04	0.579983
PELP1_258_280	PELP1	584	36	464	13	-0.1	0.108052
NRIP1_368_390	NRIP1	1427	31	2901	117	0.31	0.0214206
PELP1_496_518_C496S	PELP1	1287	92	1181	33	-0.04	0.502975
PELP1_56_78_C71S	PELP1	1257	50	1336	11	0.03	0.356648
PELP1_571_593_C575S/C581S	PELP1	1073	68	998	48	-0.03	0.569843
PIAS2_6_28	PIAS2	1123	106	1064	4	-0.02	0.80244
PNRC1_306_327	PNRC1	171	15	170	9	0	1
PNRC2_118_139	PNRC2	340	30	292	14	-0.07	0.364268
PR285_1160_1182_C1163S	PR285	91	8	175	4	0.28	0.00634431
NRIP1_805_831	NRIP1	47	10	3172	140	0.27	0.0336564
PR285_1062_1084	PR285	57	6	130	15	0.36	0.0772763
TIF1A_747_769	TIF1A	674	8	1218	9	0.26	4.39e-05
NR0B2_9_31_C9S/C11S	NR0B2	613	26	1060	63	0.24	0.0367782
PR285_2216_2238_C2219S	PR285	1108	79	1012	7	-0.04	0.466971
PR285_432_454_C453S/C454S	PR285	699	41	625	6	-0.05	0.303076
PRDM2_948_970	PRDM2	70	7	80	7	0.06	0.473555
PELP1_20_42	PELP1	584	32	981	6	0.22	0.00911247
PPRC1_151_173	PPRC1	500	21	816	27	0.21	0.00534221
PROX1_57_79	PROX1	166	20	272	18	0.21	0.0394454
ZNHI3_89_111	ZNHI3	1297	20	2094	36	0.21	0.00265533
PRGR_102_124	PRGR	19	8	28	3	0.16	0.553862
PRGR_42_64_C64S	PRGR	21	7	27	10	0.11	0.806528
NRIP1_924_946	NRIP1	1437	62	2291	20	0.2	0.00499773
RAD9A_348_370	RAD9A	621	52	621	31	0	1
RBL2_875_897_C879S/C894S	RBL2	115	21	118	15	0.01	1
TF65_437_459	TF65	15	5	16	5	0.05	1
TGFI1_325_347_C334S/C346S	TGFI1	1058	59	1198	38	0.05	0.205787
TGFI1_443_461_C452S/C455S	TGFI1	621	46	702	39	0.05	0.364735
TIF1A_373_395_C394S	TIF1A	700	40	674	22	-0.02	0.779291
NRIP1_488_510	NRIP1	812	42	1199	39	0.17	0.00810307
TIP60_476_498	TIP60	497	17	738	65	0.17	0.141627
PPRC1_1159_1181	PPRC1	381	25	556	11	0.16	0.0179347
TREF1_850_872	TREF1	616	43	504	19	-0.09	0.169234
TRIP4_149_171_C171S	TRIP4	1132	32	1145	43	0	1
TRRAP_3535_3557_C3535S/C3555S	TRRAP	820	42	919	30	0.05	0.216781
TRRAP_770_792	TRRAP	943	61	943	24	0	1
TRRAP_971_993	TRRAP	895	66	1208	12	0.13	0.0594327
TRXR1_132_154	TRXR1	166	25	294	30	0.25	0.0730843
NRIP1_121_143_P124R	NRIP1	1007	20	1415	27	0.15	0.00309231
MTA1S_388_410_C393S/C396S	MTA1S	1191	82	1580	69	0.12	0.0470108
CENPR_159_177	CENPR	425	9	1665	11	0.11	0.0313695
WIPI1_313_335_C318S	WIPI1	826	15	787	18	-0.02	0.272491
ANDR_10_32	ANDR	1165	38	1465	12	0.1	0.0165233
IKBB_277_299	IKBB	921	38	1107	31	0.08	0.0403169
