# Supplementary material for: The Hippocampal Response to Acute Corticosterone Elevation Is Altered in a Mouse Model for Angelman Syndrome
Source: Int J Mol Sci. 2022 Dec 24;24(1):303. doi: 10.3390/ijms24010303 (PMC9820460; doi:10.3390/ijms24010303)
Supplement: Supplementary file 1 [file ijms-24-00303-s001.zip › Suppl.Tables/Table_S2.xlsx]

## Sheet: legend
Column_title	description
log2FC_D21	log2 fold change in gene expression after corticosterone in WT
adj.pvalue_D21	corresponding adjusted p-value
log2FC_D43	log2 fold change in gene expression after corticosterone in AS
adj.pvalue_D43	corresponding adjusted p-value
log2FC_D31	log2 fold change in gene expression between vehicle-treated AS and WT mice
adj.pvalue_D31	corresponding adjusted p-value
log2FC_D42	log2 fold change in gene expression between corticosterone-treated AS and WT mice
adj.pvalue_D42	corresponding adjusted p-value
log2FC_INT	extent of the interaction between AS effects and corticosterone effects
adj.pvalue_INT	corresponding adjusted p-value

## Sheet: RNA-seq_Hip_Acute
Ensembl_IDs	gene_name	baseMean	log2FC_D21	adj.pvalue_D21	log2FC_D43	adj.pvalue_D43	log2FC_D31	adj.pvalue_D31	log2FC_D42	adj.pvalue_D42	log2FC_INT	adj.pvalue_INT
ENSMUSG00000037185	Krt80	14.0055	-0.603726	0.78021	-2.89457	8.41711e-05	0.665012	0.772027	-1.62583	0.0378607	-2.29085	1
ENSMUSG00000081043	Gm11512	41.4039	-0.0366008	0.98948	-2.75005	3.64421e-05	-1.02578	0.477767	-3.73923	5.79925e-09	-2.71345	1
ENSMUSG00000061808	Ttr	962.986	-4.41338	0.0404049	-1.54702	0.426694	-5.16396	0.0222205	-2.2976	0.184135	2.86636	0.315032
ENSMUSG00000026432	Avpr1b	11.8891	0.432748	0.803467	-0.229423	0.790124	-1.14725	0.336985	-1.80942	0.00148895	-0.662171	1
ENSMUSG00000062554	Gm12751	26.7732	0.0632716	0.964652	-2.10882	6.44229e-07	-0.653938	0.378084	-2.82603	3.39997e-12	-2.1721	1
ENSMUSG00000021390	Ogn	117.36	-0.209714	0.757266	0.180518	0.574096	-1.98694	4.02899e-20	-1.59671	4.65328e-13	0.390231	0.364137
ENSMUSG00000040258	Nxph4	29.1707	-0.299735	0.837721	-2.01343	2.05306e-06	0.518923	0.668197	-1.19477	0.00784699	-1.71369	1
ENSMUSG00000063954	Hist2h2aa2	19.9639	0.0257438	0.987043	-0.794214	0.056376	-0.539234	0.557229	-1.35919	0.000184703	-0.819958	1
ENSMUSG00000075555	Gm10863	17.9245	-0.679037	0.442698	-1.69316	5.20065e-05	0.390871	0.765923	-0.623249	0.198272	-1.01412	1
ENSMUSG00000027995	Tlr2	15.4001	-0.826349	0.183176	-1.6288	2.35712e-05	0.247186	0.856926	-0.555259	0.229316	-0.802446	1
ENSMUSG00000038011	Dnah10	21.1335	-0.38569	0.871932	-1.62425	0.0310644	-0.293195	0.935843	-1.53176	0.0348988	-1.23856	1
ENSMUSG00000063704	Mapk15	16.7559	-0.25564	0.918615	-1.22575	0.0899389	-0.265522	0.940081	-1.23563	0.0730573	-0.970109	1
ENSMUSG00000020411	Nipal4	53.9276	-0.957157	0.0935668	-1.61034	2.96921e-05	0.0295632	0.994715	-0.623617	0.14603	-0.65318	1
ENSMUSG00000029563	Foxp2	26.1311	-0.359528	0.840784	-1.59839	0.00283521	0.573503	0.724911	-0.665357	0.256254	-1.23886	1
ENSMUSG00000086844	B230206H07Rik	35.2488	-0.284812	0.843903	-1.38714	0.000971109	0.606357	0.573891	-0.495967	0.292989	-1.10232	1
ENSMUSG00000024985	Tcf7l2	77.9021	0.727648	0.246798	-0.423767	0.31129	-0.0342155	0.992873	-1.18563	0.00063711	-1.15142	0.0494005
ENSMUSG00000075324	Fign	17.5584	-0.351371	0.795193	-1.25049	0.00615901	0.0910614	0.976192	-0.808058	0.0858317	-0.89912	1
ENSMUSG00000024552	Slc14a2	15.4709	-0.181776	0.964878	-1.24146	0.271845	-0.11923	0.988531	-1.17892	0.275109	-1.05969	1
ENSMUSG00000023781	Hes7	16.7514	0.453301	0.595041	-0.530192	0.219456	-0.122521	0.956428	-1.10601	0.00207473	-0.983493	1
ENSMUSG00000095334	Gm21984	15.4629	0.0992761	0.948615	-0.698932	0.138275	-0.280486	0.862559	-1.07869	0.00946182	-0.798208	1
ENSMUSG00000054944	5330416C01Rik	14.7954	0.296376	0.843565	-0.578531	0.285077	-0.200365	0.932196	-1.07527	0.0194248	-0.874907	1
ENSMUSG00000026649	Cfap126	26.1394	-0.388949	0.822836	-1.23762	0.0292967	-0.335743	0.877015	-1.18441	0.0301344	-0.848668	1
ENSMUSG00000043020	Wdr63	13.4276	-0.755793	0.794835	-1.45319	0.156404	-0.360435	0.943144	-1.05783	0.304217	-0.697399	1
ENSMUSG00000021806	Nid2	48.0515	-0.376452	0.308793	-1.22085	1.09598e-10	0.282712	0.563563	-0.561681	0.0092611	-0.844394	1
ENSMUSG00000071398	2410004P03Rik	21.5289	-0.477223	0.855677	-1.24698	0.136932	-0.271535	0.951415	-1.04129	0.205218	-0.769757	1
ENSMUSG00000029026	Trp73	101.942	-0.0503434	0.957949	-0.221371	0.467	-0.863241	0.00637208	-1.03427	8.73751e-06	-0.171028	0.741316
ENSMUSG00000044734	Serpinb1a	91.4226	-0.529539	0.324515	-1.18724	1.52299e-05	0.301211	0.738016	-0.356487	0.259337	-0.657698	0.173169
ENSMUSG00000050473	Slc35d3	18.3727	0.202337	0.877872	-0.358638	0.474309	-0.449686	0.71336	-1.01066	0.00993381	-0.560975	1
ENSMUSG00000050936	Gm42743	18.0462	0.159798	0.895499	-0.205449	0.679427	-0.634256	0.416226	-0.999503	0.00437618	-0.365247	1
ENSMUSG00000098160	Gm26974	20.0997	0.295622	0.728478	-0.58812	0.0997698	-0.108679	0.954338	-0.992421	0.00145855	-0.883742	1
ENSMUSG00000010080	Epn3	35.1132	0.0771355	0.965467	-0.753772	0.121764	-0.158715	0.951333	-0.989622	0.0269741	-0.830907	1
ENSMUSG00000019982	Myb	13.7892	-0.20451	0.927165	-1.03739	0.122645	-0.156049	0.968915	-0.988928	0.12693	-0.832879	1
ENSMUSG00000070564	Ntn5	97.8063	0.120634	0.885988	-0.437291	0.0974977	-0.430198	0.403731	-0.988122	1.53005e-05	-0.557924	0.167237
ENSMUSG00000020774	Aspa	141.533	-0.624267	0.324515	-1.18343	0.000372025	0.0335379	0.991857	-0.525622	0.141236	-0.55916	0.347653
ENSMUSG00000064179	Tnnt1	21.3554	0.815399	0.430339	0.287982	0.667689	-0.452451	0.811334	-0.979869	0.050429	-0.527418	1
ENSMUSG00000051136	Ghsr	25.9969	-0.272388	0.72749	0.206353	0.633622	-1.45386	1.01334e-05	-0.975116	0.000867417	0.478741	1
ENSMUSG00000047797	Gjb1	208.37	-0.46838	0.593518	-1.18176	0.000884788	-0.0579422	0.981413	-0.771319	0.0322482	-0.713377	0.24403
ENSMUSG00000023267	Gabrr2	19.8482	0.694208	0.518314	-0.374863	0.534152	0.113016	0.975872	-0.956055	0.0486116	-1.06907	1
ENSMUSG00000049124	Gm8186	32.1818	0.123402	0.916052	-0.442015	0.23449	-0.386275	0.677487	-0.951692	0.00233311	-0.565417	1
ENSMUSG00000028369	Svep1	22.6167	-0.625207	0.493924	-1.17107	0.00549582	0.237704	0.88873	-0.308155	0.541274	-0.545859	1
ENSMUSG00000029368	Alb	25.5875	-0.815312	0.808088	-1.1731	0.327083	-0.581653	0.899667	-0.939446	0.423134	-0.357793	1
ENSMUSG00000022759	Lrrc74b	14.7455	-0.403638	0.860639	-1.3421	0.064398	0.00558385	0.998129	-0.932877	0.204065	-0.938461	1
ENSMUSG00000033579	Fa2h	876.044	-0.176009	0.895645	-1.15567	0.00160601	-0.080573	0.976192	-1.06023	0.00287207	-0.979659	0.106068
ENSMUSG00000045655	Fam216b	17.297	-0.911552	0.719606	-1.61643	0.0965447	-0.22656	0.970221	-0.931441	0.357958	-0.704881	1
ENSMUSG00000037280	Galnt6	228.025	-0.512173	0.398293	-1.14462	9.2138e-05	-0.000969478	0.998812	-0.633418	0.0377716	-0.632448	0.217428
ENSMUSG00000022436	Sh3bp1	171.383	0.514938	0.107391	-0.412369	0.0784399	0.012675	0.99613	-0.914632	8.67047e-06	-0.927307	0.00776674
ENSMUSG00000027356	Fermt1	22.4954	0.027856	0.988523	-0.400268	0.44258	-0.474061	0.717152	-0.902185	0.0353987	-0.428124	1
ENSMUSG00000026831	1700007K13Rik	20.4567	-0.204604	0.892182	-0.380272	0.490481	-0.726193	0.469733	-0.901861	0.0435457	-0.175667	1
ENSMUSG00000060177	Klk1b22	20.2668	0.641679	0.666499	-0.418054	0.553307	0.16397	0.964547	-0.895763	0.125762	-1.05973	1
ENSMUSG00000027463	Slc52a3	39.1648	0.205509	0.770292	-0.469275	0.0828279	-0.217595	0.797735	-0.892378	0.000141505	-0.674783	1
ENSMUSG00000117959	AC122861.4	25.8892	0.420132	0.455561	-0.333392	0.318511	-0.130337	0.927915	-0.88386	0.000949918	-0.753524	1
ENSMUSG00000042707	Dnali1	25.4966	-0.731315	0.74983	-1.24754	0.150147	-0.364573	0.928	-0.880793	0.312641	-0.51622	1
ENSMUSG00000055415	Atp10b	26.9936	-0.395287	0.666067	-1.12334	0.00106795	0.399933	0.683762	-0.328119	0.41699	-0.728051	1
ENSMUSG00000024327	Slc39a7	30.265	0.327466	0.646217	-0.537417	0.0836636	-0.0116265	0.997441	-0.87651	0.00143315	-0.864883	1
ENSMUSG00000078612	Fyb2	45.236	0.295321	0.722112	0.257161	0.502771	-0.837288	0.0759391	-0.875448	0.00247065	-0.03816	1
ENSMUSG00000038539	Atf5	830.04	0.216455	0.870355	-1.12107	0.00320395	0.0875499	0.975872	-1.24997	0.000576003	-1.33752	0.0271844
ENSMUSG00000028681	Ptch2	42.2527	-0.382821	0.500812	-1.11611	7.83215e-06	0.24791	0.760478	-0.48538	0.0806508	-0.73329	1
ENSMUSG00000053007	Creb5	88.1034	-0.55608	0.299228	-1.11432	8.41711e-05	0.229499	0.831391	-0.328739	0.312881	-0.558238	0.267609
ENSMUSG00000049521	Cdc42ep1	359.314	-0.332468	0.411679	-1.10294	1.34629e-09	-0.0518797	0.968926	-0.822354	1.36526e-05	-0.770475	0.0147248
ENSMUSG00000039304	Tnfsf10	16.8443	-0.727283	0.327585	-1.08308	0.00649209	0.262247	0.857303	-0.0935504	0.864255	-0.355797	1
ENSMUSG00000052241	A930035D04Rik	35.7942	0.100961	0.915735	-0.560183	0.0502848	-0.19291	0.844051	-0.854054	0.000857363	-0.661144	1
ENSMUSG00000110631	Gm42047	19.404	-0.238813	0.886208	-1.08213	0.0262033	0.51399	0.718396	-0.329327	0.559398	-0.843317	1
ENSMUSG00000056174	Col8a2	17.9462	-1.1492	0.492624	-1.21098	0.155678	-0.785858	0.746867	-0.84764	0.326313	-0.0617815	1
ENSMUSG00000055799	Tcf7l1	118.868	-0.20866	0.749137	-1.07912	3.79478e-07	0.0710454	0.958643	-0.799411	0.000264435	-0.870456	0.0147891
ENSMUSG00000033006	Sox10	1099.29	-0.335821	0.455561	-1.0679	4.02233e-08	-0.00464276	0.997446	-0.736722	0.000259306	-0.73208	0.0304125
ENSMUSG00000081058	Hist2h3c2	27.5448	-0.183643	0.808167	-0.278773	0.391658	-0.749389	0.0324148	-0.844519	0.000811362	-0.0951303	1
ENSMUSG00000041669	Prima1	32.3055	-0.517201	0.521223	-1.06698	0.0034136	0.13085	0.947522	-0.418929	0.300823	-0.549779	1
ENSMUSG00000045377	Tmem88	19.8635	0.105793	0.926189	-0.598409	0.08266	-0.133425	0.932077	-0.837627	0.00675001	-0.704202	1
ENSMUSG00000051627	Hist1h1e	18.5378	-0.439598	0.494331	-0.317676	0.449344	-0.957502	0.0243916	-0.83558	0.0106933	0.121922	1
ENSMUSG00000097596	Gm26673	23.8284	0.22361	0.799594	-0.155441	0.701601	-0.455554	0.547835	-0.834605	0.00339045	-0.379051	1
ENSMUSG00000037095	Lrg1	27.3107	1.02792	0.0857323	0.536	0.278828	-0.340257	0.838222	-0.832177	0.0458547	-0.49192	1
ENSMUSG00000028584	Lrrc38	15.6611	-0.526361	0.627304	-1.06546	0.0155012	0.219783	0.906455	-0.319317	0.541451	-0.5391	1
ENSMUSG00000092981	Mir5125	233.887	0.373285	0.68924	-1.06218	0.00211833	0.380649	0.725257	-1.05482	0.00158022	-1.43546	0.00900384
ENSMUSG00000038064	Cldn22	29.1922	-0.0845578	0.953928	-0.242066	0.62892	-0.664718	0.420009	-0.822226	0.0309457	-0.157508	1
ENSMUSG00000046818	Ddit4l	75.4142	-0.528161	0.0020801	-0.775814	4.29314e-06	-0.568562	0.00356581	-0.816215	9.20626e-07	-0.247653	0.408651
ENSMUSG00000038732	Mboat1	27.5267	-0.409075	0.662418	-1.05319	0.00345446	0.269986	0.834598	-0.374133	0.360284	-0.644119	1
ENSMUSG00000055945	Prr18	902.057	-0.17618	0.862186	-1.04649	0.000243259	0.018156	0.99613	-0.85215	0.00264914	-0.870306	0.0679799
ENSMUSG00000004894	Hapln2	414.89	0.225649	0.837498	-0.501828	0.151177	-0.0821321	0.970221	-0.809609	0.00996281	-0.727477	0.177087
ENSMUSG00000015970	Chdh	67.3409	-0.627448	0.203322	-1.04503	0.000384068	-0.0677524	0.975872	-0.485337	0.126807	-0.417584	0.439119
ENSMUSG00000044017	Adgrd1	23.8261	-0.186983	0.877872	-1.03383	0.00371829	0.368721	0.729488	-0.478132	0.218166	-0.846852	1
ENSMUSG00000110390	Gm45869	23.109	0.633024	0.39465	-0.227616	0.644314	0.0625489	0.981413	-0.798091	0.0325804	-0.86064	1
ENSMUSG00000052403	Fcnaos	21.3693	0.191738	0.845659	-0.290558	0.448869	-0.314589	0.750186	-0.796885	0.0079264	-0.482296	1
ENSMUSG00000045625	Pigz	81.6824	0.0595457	0.957946	-0.431113	0.175392	-0.304588	0.738016	-0.795246	0.00440723	-0.490659	0.324688
ENSMUSG00000040310	Alx4	17.717	-0.0440934	0.974375	-0.588726	0.128056	-0.239373	0.853593	-0.784006	0.0251027	-0.544632	1
ENSMUSG00000017453	Pipox	14.3727	-0.326839	0.763943	-1.03015	0.00555371	0.346668	0.756031	-0.356647	0.412373	-0.703316	1
ENSMUSG00000041323	Ak7	29.8201	-0.641551	0.836863	-1.15326	0.262617	-0.271084	0.961521	-0.782797	0.450245	-0.511712	1
ENSMUSG00000064356	mt-Atp8	40.6391	0.109372	0.949868	-1.01692	0.0329614	-0.0663387	0.983918	-1.19263	0.00743837	-1.12629	1
ENSMUSG00000096935	1700113A16Rik	28.5055	0.304877	0.642438	-0.543402	0.0563257	0.0692408	0.96766	-0.779038	0.00233537	-0.848279	1
ENSMUSG00000086606	Gm13205	89.5991	-0.0554983	0.955298	-0.498866	0.0643044	-0.333591	0.628408	-0.776959	0.00144745	-0.443368	0.306805
ENSMUSG00000073394	Runx2os1	41.8259	0.203449	0.816138	-0.317146	0.329493	-0.254595	0.792227	-0.775189	0.00375301	-0.520594	1
ENSMUSG00000032595	Cdhr4	16.6562	-0.226922	0.890475	-1.01687	0.0347436	0.435262	0.77348	-0.354688	0.519729	-0.78995	1
ENSMUSG00000027434	Nkx2-2	95.4127	-0.470031	0.149596	-1.01513	5.51096e-07	-0.112153	0.906039	-0.657248	0.00199388	-0.545095	0.122209
ENSMUSG00000117634	Gm50069	17.3427	0.181835	0.878141	-0.509348	0.21209	-0.0763315	0.976192	-0.767515	0.0325055	-0.691183	1
ENSMUSG00000046321	Hs3st2	178.824	-0.0261624	0.989172	-1.00736	0.0149658	0.375705	0.792227	-0.605494	0.153496	-0.981199	0.145753
ENSMUSG00000022500	Litaf	221.422	-0.237695	0.746755	-1.00138	3.58834e-05	0.0743149	0.961521	-0.689368	0.00518684	-0.763683	0.0612798
ENSMUSG00000040605	Bace2	17.5942	0.238007	0.860508	-0.800309	0.0600919	0.27708	0.857165	-0.761236	0.0636266	-1.03832	1
ENSMUSG00000045664	Cdc42ep2	148.539	-0.339981	0.541716	-0.998878	2.36611e-05	-0.26126	0.730477	-0.920158	9.15039e-05	-0.658898	0.100662
ENSMUSG00000092242	Gm20515	29.6993	-0.4738	0.331937	-0.99523	0.000142514	0.126193	0.918315	-0.395237	0.183761	-0.52143	1
ENSMUSG00000034317	Trim59	216.551	-0.589351	0.11677	-0.99171	4.0465e-05	0.0821395	0.956782	-0.320219	0.237584	-0.402358	0.363793
ENSMUSG00000006403	Adamts4	331.742	-0.50444	0.38144	-0.988678	0.000522488	0.107571	0.949232	-0.376667	0.22582	-0.484238	0.341669
ENSMUSG00000000440	Pparg	18.6305	0.0567778	0.963504	-0.297574	0.461286	-0.396931	0.660696	-0.751283	0.0185851	-0.354351	1
ENSMUSG00000097386	9130213A22Rik	30.882	-0.0643923	0.945743	-0.326038	0.287956	-0.488902	0.335384	-0.750548	0.00286822	-0.261646	1
ENSMUSG00000025727	A930017K11Rik	35.7823	0.170936	0.890475	-0.976069	0.00640186	0.419405	0.682123	-0.727601	0.0423884	-1.14701	1
ENSMUSG00000050121	Opalin	308.53	-0.633965	0.253698	-0.969376	0.00215241	0.0224095	0.994947	-0.313001	0.374026	-0.335411	0.581316
ENSMUSG00000026676	Ccdc3	329.894	0.226216	0.800388	-0.303843	0.35073	-0.215745	0.839214	-0.745804	0.006363	-0.530059	0.271596
ENSMUSG00000031490	Eif4ebp1	73.1585	0.33124	0.76474	-0.27726	0.545278	-0.131293	0.952845	-0.739792	0.0465195	-0.608499	0.348236
ENSMUSG00000046480	Scn4b	459.414	-0.0436452	0.953928	-0.357207	0.0778147	-0.42458	0.211431	-0.738141	4.01585e-05	-0.313561	0.345799
ENSMUSG00000052014	A330070K13Rik	14.0303	0.989506	0.0597409	-0.0769686	0.889188	0.329481	0.829853	-0.736994	0.0503958	-1.06647	1
ENSMUSG00000057729	Prtn3	13.6988	0.335435	0.749137	-0.967224	0.00608946	0.815064	0.159529	-0.487595	0.205145	-1.30266	1
ENSMUSG00000031714	Gab1	554.846	-0.482496	0.0757429	-0.960507	7.90485e-08	0.129336	0.868398	-0.348675	0.0789584	-0.478011	0.137033
ENSMUSG00000000791	Il12rb1	20.0812	0.856309	0.12686	0.330641	0.483305	-0.20608	0.915577	-0.731748	0.0461324	-0.525668	1
ENSMUSG00000021125	Arg2	31.1657	0.598536	0.307097	-0.0470889	0.920568	-0.085891	0.969576	-0.731515	0.0205691	-0.645624	1
ENSMUSG00000041309	Nkx6-2	168.55	-0.36176	0.463326	-0.9535	2.14689e-05	-0.165744	0.854794	-0.757484	0.000817806	-0.59174	0.124411
ENSMUSG00000049538	Adamts16	27.3567	-0.331074	0.631337	-0.951455	0.000170252	0.50859	0.290636	-0.111791	0.747992	-0.620381	1
ENSMUSG00000030898	Cckbr	180.821	-0.0702825	0.932022	-0.950187	8.58735e-06	0.332106	0.563563	-0.547798	0.0140804	-0.879905	0.0132689
ENSMUSG00000039481	Nrtn	39.5529	0.403103	0.492624	0.0512635	0.898635	-0.371442	0.634791	-0.723282	0.00624353	-0.35184	1
ENSMUSG00000015850	Adamtsl4	148.776	-0.191564	0.848414	-0.941396	0.00137991	-0.094972	0.956782	-0.844803	0.00326317	-0.749832	0.123069
ENSMUSG00000034765	Dusp5	432.424	0.464189	0.236823	-0.113796	0.700989	-0.144762	0.880613	-0.722747	0.000898007	-0.577985	0.124411
ENSMUSG00000090210	Itga10	27.8848	0.536951	0.329632	-0.314511	0.378586	0.128722	0.935245	-0.722741	0.0136181	-0.851462	1
ENSMUSG00000055044	Pdlim1	96.0002	0.114107	0.895258	-0.232322	0.425567	-0.375935	0.540671	-0.722364	0.00202334	-0.346429	0.427249
ENSMUSG00000052305	Hbb-bs	557.719	0.547696	0.567544	-0.57292	0.199593	0.398473	0.7712	-0.722143	0.0790729	-1.12062	0.0912853
ENSMUSG00000104348	Gm37691	23.0329	0.0339161	0.978077	-0.362698	0.321835	-0.324213	0.733167	-0.720828	0.0184876	-0.396615	1
ENSMUSG00000031775	Pllp	1113.85	-0.275317	0.678939	-0.934423	0.000102263	0.0303037	0.988504	-0.628803	0.00983052	-0.659106	0.108342
ENSMUSG00000105891	A230001M10Rik	32.6347	-0.0664324	0.960992	-0.931829	0.00633997	0.497637	0.563378	-0.367759	0.332033	-0.865396	1
ENSMUSG00000031493	Ggn	23.8901	0.164769	0.856453	-0.561143	0.0651779	0.00841693	0.997446	-0.717495	0.00964992	-0.725912	1
ENSMUSG00000111837	Gm47135	37.0645	0.252731	0.760261	-0.286855	0.404538	-0.177526	0.881441	-0.717112	0.0103772	-0.539586	1
ENSMUSG00000083679	Gm12892	31.6576	0.328709	0.569254	-0.364897	0.208249	-0.0227894	0.992965	-0.716395	0.00352227	-0.693606	1
ENSMUSG00000043448	Gjc2	148.4	-0.346144	0.545221	-0.929254	0.000123883	0.011183	0.996978	-0.571927	0.0219117	-0.58311	0.1597
ENSMUSG00000074758	Gm5535	21.0415	-0.414209	0.744342	-0.925942	0.0460672	0.0553802	0.98672	-0.456353	0.360246	-0.511733	1
ENSMUSG00000030048	Gkn3	20.5468	-0.668492	0.213583	-0.920745	0.00399798	0.146437	0.921332	-0.105816	0.805735	-0.252253	1
ENSMUSG00000091243	Vgll3	20.849	0.220907	0.850952	-0.495798	0.217336	0.00742798	0.997446	-0.709278	0.0474328	-0.716706	1
ENSMUSG00000050335	Lgals3	15.4912	0.00721325	0.996777	-0.711558	0.106115	0.0112189	0.997446	-0.707552	0.0920574	-0.718771	1
ENSMUSG00000037625	Cldn11	2337.15	-0.122171	0.928684	-0.715227	0.0578859	-0.113643	0.958998	-0.706699	0.0505318	-0.593056	0.345561
ENSMUSG00000030785	Cox6a2	39.9435	0.248558	0.758063	-0.148513	0.692462	-0.309554	0.725408	-0.706626	0.00972156	-0.397071	1
ENSMUSG00000020067	Mypn	21.6945	-0.150961	0.891913	-0.920327	0.00398879	0.302242	0.759132	-0.467124	0.176493	-0.769366	1
ENSMUSG00000019997	Ccn2	91.91	0.0873898	0.957946	-0.740391	0.0921023	0.121794	0.961521	-0.705987	0.0944873	-0.827781	0.237585
ENSMUSG00000032578	Cish	48.7333	0.195879	0.824126	-0.907338	0.00104339	0.119576	0.931582	-0.98364	0.000205248	-1.10322	1
ENSMUSG00000002565	Scin	16.0864	0.582454	0.536956	-0.379973	0.44861	0.260233	0.881441	-0.702193	0.0964702	-0.962427	1
ENSMUSG00000074591	Ankub1	28.6902	-0.5253	0.609485	-0.903359	0.039176	-0.0590994	0.983918	-0.437158	0.352479	-0.378059	1
ENSMUSG00000097806	Gm6556	25.4102	0.131548	0.895421	-0.900587	0.000891771	0.584644	0.219609	-0.447491	0.129562	-1.03214	1
ENSMUSG00000032593	Amigo3	28.2127	0.192626	0.794835	-0.174553	0.594694	-0.327914	0.634791	-0.695093	0.00376657	-0.367179	1
ENSMUSG00000090273	Prr22	18.8783	0.220354	0.841155	-0.556926	0.134648	0.0822466	0.972259	-0.695034	0.0414693	-0.77728	1
ENSMUSG00000047021	Cfap65	74.2702	-0.15517	0.943065	-0.86385	0.160164	0.0185776	0.997446	-0.690102	0.255542	-0.70868	0.497625
ENSMUSG00000073680	Tmem88b	647.699	-0.449392	0.494331	-0.896633	0.00262031	-0.0759321	0.970221	-0.523173	0.0858207	-0.447241	0.400704
ENSMUSG00000063415	Cyp26b1	280.601	-0.112472	0.926189	0.0173796	0.969173	-0.818668	0.0998497	-0.688816	0.0270371	0.129852	0.853983
ENSMUSG00000030125	Lrrc23	26.2957	-0.35404	0.814972	-0.854822	0.0922181	-0.186735	0.94074	-0.687517	0.170499	-0.500782	1
ENSMUSG00000070713	Gm10282	17.7298	0.0872666	0.947464	-0.895499	0.0274784	-0.337536	0.773815	-1.3203	0.000279068	-0.982765	1
ENSMUSG00000019647	Sema6a	393.9	-0.223908	0.612199	-0.89377	4.16565e-08	0.124749	0.857502	-0.545113	0.00148064	-0.669862	0.0162679
ENSMUSG00000087042	Gm11611	24.4962	0.213759	0.838747	-0.893356	0.00344923	0.727518	0.146162	-0.379596	0.262411	-1.10711	1
ENSMUSG00000041930	Fam222a	122.378	-0.18374	0.824126	-0.890128	0.000291335	-0.00517798	0.997446	-0.711566	0.00374022	-0.706388	0.0843917
ENSMUSG00000055200	Sertad3	35.5693	0.202198	0.807654	-0.42326	0.151209	-0.0583514	0.975872	-0.68381	0.00848376	-0.625458	1
ENSMUSG00000116557	4933432I09Rik	22.7309	0.486295	0.521223	-0.162125	0.726669	-0.0352448	0.991857	-0.683666	0.0454963	-0.648421	1
ENSMUSG00000098449	Gm7467	17.3574	0.0140255	0.991625	-0.597078	0.0935631	-0.0716165	0.975872	-0.68272	0.0390411	-0.611104	1
ENSMUSG00000099764	Rps10-ps2	16.4123	-0.151359	0.902604	-0.0245483	0.964457	-0.806293	0.211431	-0.679482	0.0648442	0.126811	1
ENSMUSG00000021250	Fos	120.057	-0.477798	0.683922	-0.536392	0.282392	-0.617898	0.594513	-0.676493	0.139872	-0.0585949	0.957892
ENSMUSG00000021696	Elovl7	158.348	-0.561226	0.102865	-0.889855	9.00063e-05	0.0806434	0.954442	-0.247985	0.343462	-0.328629	0.439145
ENSMUSG00000075289	Carns1	121.658	-0.0175189	0.988084	-0.883145	0.000339344	0.146319	0.890099	-0.719307	0.00341014	-0.865626	0.0311699
ENSMUSG00000086228	Ubap1l	22.1997	0.194266	0.862186	-0.615402	0.0865994	0.137209	0.935875	-0.67246	0.0462689	-0.809669	1
ENSMUSG00000034227	Foxj1	142.378	-0.296944	0.825986	-0.882191	0.0386433	-0.347188	0.817978	-0.932436	0.0213286	-0.585247	0.425533
ENSMUSG00000052688	Rab7b	23.505	-0.262783	0.773821	-0.881439	0.00391017	0.280759	0.772027	-0.337898	0.329721	-0.618656	1
ENSMUSG00000025013	Tll2	19.046	-0.157652	0.902513	-0.876145	0.0165909	0.237877	0.859256	-0.480616	0.216749	-0.718493	1
ENSMUSG00000018581	Dnah11	18.8807	-0.833392	0.697877	-1.0671	0.228665	-0.43595	0.899713	-0.669655	0.460135	-0.233705	1
ENSMUSG00000068696	Gpr88	24.6703	0.75139	0.27093	-0.875219	0.0376892	0.334123	0.817978	-1.29249	0.000683067	-1.62661	1
ENSMUSG00000064344	mt-Tm	29.0247	0.0676537	0.957861	-0.874856	0.0132044	-0.288819	0.797735	-1.23133	0.00013579	-0.94251	1
ENSMUSG00000110027	C030029H02Rik	60.9503	-0.205389	0.814972	-0.870167	0.00116926	0.25508	0.773815	-0.409697	0.153376	-0.664778	1
ENSMUSG00000085058	8030453O22Rik	67.8226	0.476281	0.155901	0.0373284	0.906374	-0.227256	0.755741	-0.666209	0.00129939	-0.438953	0.239311
ENSMUSG00000050854	Tmem125	102.498	-0.32969	0.651564	-0.865618	0.0021679	0.0374005	0.985825	-0.498527	0.0865146	-0.535927	0.26722
ENSMUSG00000023034	Nr4a1	1243.22	-0.0262707	0.98722	-0.40214	0.309246	-0.287506	0.825869	-0.663375	0.0589121	-0.37587	0.572214
ENSMUSG00000020061	Mybpc1	15.7818	-0.181304	0.895658	-0.521809	0.259572	-0.322217	0.823466	-0.662723	0.114612	-0.340506	1
ENSMUSG00000020758	Itgb4	316.195	-0.129557	0.926189	-0.865026	0.0191473	0.130299	0.950128	-0.605169	0.102371	-0.735469	0.230283
ENSMUSG00000104507	A430027H14Rik	26.9258	0.362067	0.638216	-0.198852	0.617372	-0.100936	0.956782	-0.661856	0.0283576	-0.56092	1
ENSMUSG00000019312	Grb7	18.618	-0.000841323	0.99983	-0.464269	0.283546	-0.197778	0.906455	-0.661207	0.0856242	-0.463428	1
ENSMUSG00000003541	Ier3	53.7923	-0.0524034	0.952696	-0.858698	8.41711e-05	0.306706	0.593574	-0.499588	0.0298482	-0.806295	1
ENSMUSG00000041046	Ramp3	85.0192	0.661581	0.27746	0.049532	0.919333	-0.0479745	0.984765	-0.660023	0.0537922	-0.612049	0.300412
ENSMUSG00000038526	Car14	110.355	-0.48581	0.344148	-0.857095	0.00165864	-0.0551688	0.976903	-0.426454	0.137658	-0.371285	0.451977
ENSMUSG00000059854	Hydin	32.9486	-0.478283	0.836863	-1.08141	0.143729	-0.0557927	0.993802	-0.658924	0.387946	-0.603131	1
ENSMUSG00000026519	Tmem63a	434.252	-0.23815	0.784217	-0.845763	0.00253461	0.00125714	0.998649	-0.606356	0.0300808	-0.607613	0.197749
ENSMUSG00000020178	Adora2a	23.3311	-0.246929	0.768951	-0.839961	0.00422809	0.0811022	0.960423	-0.511929	0.0959706	-0.593032	1
ENSMUSG00000036169	Sostdc1	57.3842	-0.25305	0.849895	-0.171828	0.747988	-0.737548	0.370411	-0.656325	0.108834	0.0812227	1
ENSMUSG00000018166	Erbb3	158.133	-0.746887	0.00461424	-1.37063	1.23043e-10	-0.0314306	0.985082	-0.655171	0.00496712	-0.623741	0.106068
ENSMUSG00000039714	Cplx3	65.7128	-0.188027	0.889129	-0.838128	0.033157	0.172976	0.929692	-0.477125	0.241076	-0.650101	1
ENSMUSG00000066196	Spag8	18.7921	-0.104891	0.940106	-0.830193	0.0283897	0.327124	0.791839	-0.398178	0.333361	-0.725302	1
ENSMUSG00000030847	Bag3	426.195	0.167208	0.70335	-0.2302	0.192489	-0.254873	0.521172	-0.652281	1.28057e-05	-0.397409	0.131718
ENSMUSG00000021255	Esrrb	32.742	0.100658	0.91076	-0.188434	0.561746	-0.362811	0.585024	-0.651902	0.00798445	-0.289091	1
ENSMUSG00000048583	Igf2	20.6374	0.187155	0.889129	-0.715855	0.0799675	0.251891	0.867636	-0.65112	0.100721	-0.90301	1
ENSMUSG00000041377	Ninj2	18.8376	-0.38292	0.645224	-0.825462	0.0196183	-0.17127	0.904549	-0.613812	0.0854047	-0.442542	1
ENSMUSG00000085007	Gm11549	72.924	0.234359	0.836863	-0.824548	0.0168206	0.193197	0.894807	-0.86571	0.00846485	-1.05891	0.0495781
ENSMUSG00000050541	Adra1b	93.5272	0.126663	0.875645	-0.426934	0.0934605	-0.091829	0.944292	-0.645426	0.00497704	-0.553597	0.158517
ENSMUSG00000025017	Pik3ap1	50.5784	-0.52511	0.068879	-0.824323	6.05115e-05	0.0309618	0.982761	-0.268251	0.26213	-0.299213	1
ENSMUSG00000117775	AC132307.1	19.7953	0.0972835	0.930179	-0.405697	0.2562	-0.141909	0.927826	-0.64489	0.0378963	-0.502981	1
ENSMUSG00000024076	Vit	90.3753	0.475545	0.714356	-0.487071	0.364199	0.319336	0.863327	-0.64328	0.185428	-0.962616	0.218724
ENSMUSG00000107728	Gm38910	51.6596	0.190341	0.753384	-0.396763	0.0878847	-0.055621	0.968532	-0.642725	0.00188311	-0.587104	1
ENSMUSG00000047394	Odf3b	41.2229	-0.0173141	0.991129	-0.821302	0.0399539	-0.211815	0.896857	-1.0158	0.00615811	-0.803988	1
ENSMUSG00000061086	Myl4	30.8995	-0.14059	0.902604	-0.82093	0.00745226	0.563744	0.360644	-0.116597	0.767628	-0.68034	1
ENSMUSG00000038418	Egr1	2431.89	-0.370521	0.666182	-0.636069	0.0614186	-0.373836	0.709296	-0.639384	0.0491219	-0.265547	0.685886
ENSMUSG00000032807	Alox12b	235.155	0.559543	0.327585	0.532223	0.106159	-0.611971	0.321772	-0.639292	0.0357757	-0.0273206	0.971255
ENSMUSG00000091510	Mtag2	16.0239	0.264839	0.794835	-0.0380312	0.93959	-0.336088	0.772027	-0.638958	0.0592318	-0.30287	1
ENSMUSG00000033774	Npbwr1	39.3395	-0.0140455	0.993652	-0.815634	0.0348865	0.406863	0.724911	-0.394726	0.338559	-0.801589	1
ENSMUSG00000036151	Tm6sf2	35.0233	0.546655	0.290249	-0.297985	0.382048	0.206296	0.85843	-0.638344	0.0248077	-0.84464	1
ENSMUSG00000087336	Gm15860	21.9359	0.616398	0.151795	-0.456347	0.131632	0.434563	0.542496	-0.638182	0.0185924	-1.07274	1
ENSMUSG00000081683	Fzd10	35.0801	-0.0560766	0.957946	-0.815178	0.00331033	0.163626	0.881441	-0.595476	0.0332343	-0.759102	1
ENSMUSG00000021263	Degs2	45.762	0.522062	0.115748	-0.216582	0.428684	0.101483	0.932196	-0.637161	0.00330637	-0.738644	1
ENSMUSG00000045246	Kcng4	240.758	0.14515	0.722192	-0.194978	0.240301	-0.296787	0.297428	-0.636915	3.23116e-06	-0.340128	0.162788
ENSMUSG00000081225	Cyp2j12	26.6346	-0.437789	0.724367	-0.766536	0.113881	-0.307728	0.858189	-0.636475	0.181819	-0.328747	1
ENSMUSG00000032135	Mcam	300.437	-0.459853	0.0557521	-0.814987	9.20245e-07	0.163783	0.791839	-0.191351	0.33022	-0.355134	0.24079
ENSMUSG00000023232	Serinc2	158.078	-0.307876	0.410852	-0.811364	7.48272e-06	-0.33671	0.385596	-0.840199	2.64784e-06	-0.503489	0.101518
ENSMUSG00000060716	Plekhh1	546.065	-0.369131	0.67884	-0.810208	0.0173394	0.0437018	0.986698	-0.397375	0.268411	-0.441076	0.469158
ENSMUSG00000115729	Gm48957	18.7959	0.100597	0.9423	-0.809453	0.0338241	0.363119	0.753582	-0.546931	0.160401	-0.91005	1
ENSMUSG00000100393	Gm29491	16.0764	0.300706	0.760921	-0.700488	0.051058	0.368302	0.720964	-0.632892	0.0695325	-1.00119	1
ENSMUSG00000093452	Zfhx2os	28.0803	-0.306603	0.749137	-0.8012	0.0100593	0.716861	0.172438	0.222264	0.560476	-0.494597	1
ENSMUSG00000006642	Tcf23	13.2713	0.64335	0.529855	-0.0776649	0.905843	0.0886014	0.980572	-0.632414	0.17837	-0.721015	1
ENSMUSG00000016763	Scube1	605.606	0.110111	0.908594	-0.231663	0.452622	-0.290392	0.718396	-0.632166	0.0126096	-0.341774	0.469738
ENSMUSG00000036718	Micall2	35.5877	-0.550466	0.0712791	-0.800518	0.000222537	0.0766417	0.948655	-0.17341	0.52703	-0.250052	1
ENSMUSG00000046731	Kctd11	31.1443	-0.0554713	0.955186	-0.799448	0.00267591	-0.0292784	0.988691	-0.773255	0.00264914	-0.743977	1
ENSMUSG00000050558	Prokr2	60.5647	-0.0259655	0.980903	-0.797586	0.00194696	0.0722299	0.96387	-0.69939	0.00543087	-0.77162	1
ENSMUSG00000006362	Cbfa2t3	1371.16	-0.314544	0.117544	-0.797065	4.25331e-11	-0.131243	0.772027	-0.613764	1.18299e-06	-0.482521	0.0244106
ENSMUSG00000048537	Phldb1	2226.69	-0.296185	0.485072	-0.793976	1.52299e-05	0.139786	0.853893	-0.358005	0.0678657	-0.497791	0.119144
ENSMUSG00000035413	Tmem98	130.505	-0.392999	0.27093	-0.787022	6.53923e-05	-0.0871858	0.932196	-0.481209	0.0184052	-0.394023	0.256047
ENSMUSG00000024650	Slc22a6	27.7532	0.2861	0.671977	-0.519548	0.0643044	0.177398	0.863327	-0.62825	0.0153063	-0.805648	1
ENSMUSG00000032369	Plscr1	21.1458	0.198848	0.836536	-0.453007	0.166346	0.0264989	0.992873	-0.625356	0.0333158	-0.651855	1
ENSMUSG00000056481	Cd248	55.3419	0.0439672	0.960992	-0.785697	0.000383932	0.367944	0.473718	-0.46172	0.0464247	-0.829664	1
ENSMUSG00000058290	Espl1	25.3611	-0.477709	0.451168	-0.785144	0.0109753	0.0614768	0.976214	-0.245958	0.497799	-0.307435	1
ENSMUSG00000036098	Myrf	1715.47	0.094843	0.932478	-0.78455	0.0106931	0.0341349	0.989947	-0.845259	0.00397465	-0.879393	0.0748616
ENSMUSG00000059791	Nrm	23.8247	-0.309563	0.678939	-0.778625	0.00772803	0.116077	0.933382	-0.352985	0.274778	-0.469062	1
ENSMUSG00000036192	Rorb	147.595	-0.208841	0.65445	-0.776922	7.08754e-06	0.0735422	0.938033	-0.494539	0.0057485	-0.568081	0.0514069
ENSMUSG00000022602	Arc	2974.2	-0.0757686	0.95995	-0.230322	0.633622	-0.46699	0.671419	-0.621543	0.111059	-0.154553	0.856113
ENSMUSG00000091956	C2cd4b	129.306	0.156707	0.849895	-0.353328	0.19217	-0.110785	0.931183	-0.620821	0.00928809	-0.510036	0.217181
ENSMUSG00000040152	Thbs1	22.8124	-0.0687453	0.957946	-0.543065	0.139586	-0.145616	0.931463	-0.619936	0.0703441	-0.47432	1
ENSMUSG00000084020	Wsb2-ps	30.5325	0.353106	0.494331	-0.246441	0.401255	-0.019378	0.994029	-0.618926	0.00863413	-0.599548	1
ENSMUSG00000032556	Bfsp2	28.3227	-0.462541	0.344148	-0.776881	0.00255114	0.188409	0.835301	-0.125931	0.706785	-0.314339	1
ENSMUSG00000035711	Dok3	195.89	0.188238	0.765429	-0.141297	0.597036	-0.287969	0.617634	-0.617504	0.0024218	-0.329535	0.377069
ENSMUSG00000117003	Gm49937	21.8635	-0.220789	0.781447	-0.776072	0.00721723	-0.0986932	0.946163	-0.653976	0.0220061	-0.555283	1
ENSMUSG00000055148	Klf2	259.666	0.458026	0.0533674	-0.162581	0.441303	0.00434081	0.997446	-0.616266	0.000235103	-0.620607	0.0279239
ENSMUSG00000074517	Gm10710	19.1116	-0.151683	0.897729	-0.774462	0.0202088	0.371861	0.690742	-0.250918	0.521253	-0.622779	1
ENSMUSG00000100201	Gm29093	29.7243	0.336132	0.703758	-0.583542	0.0926246	0.304172	0.781969	-0.615502	0.0609734	-0.919673	1
ENSMUSG00000074934	Grem1	124.287	-0.544706	0.620508	-0.49101	0.328676	-0.669087	0.550145	-0.615391	0.18104	0.0536961	0.961283
ENSMUSG00000025789	St8sia2	60.836	-0.460278	0.313022	-0.774284	0.00160602	0.163784	0.864778	-0.150222	0.619938	-0.314006	1
ENSMUSG00000066721	Zfp575	338.519	0.0952582	0.849949	-0.77048	2.10708e-08	0.0825949	0.900118	-0.783143	2.54377e-08	-0.865738	0.000386462
ENSMUSG00000020099	Unc5b	603.086	-0.236106	0.775671	-0.767226	0.00470431	0.137329	0.918315	-0.393791	0.163688	-0.53112	0.24858
ENSMUSG00000056966	Gjc3	636.149	-0.25791	0.798699	-0.766149	0.0179496	-0.0287074	0.9929	-0.536947	0.0980359	-0.508239	0.360884
ENSMUSG00000091387	Gcnt4	55.6617	-0.302153	0.626567	-0.76469	0.00301281	-0.239731	0.770669	-0.702267	0.00506401	-0.462537	1
ENSMUSG00000032854	Ugt8a	459.895	-0.506224	0.441437	-0.763375	0.0162988	-0.17497	0.899667	-0.432122	0.187381	-0.257151	0.68279
ENSMUSG00000087478	4930506C21Rik	20.1441	-0.425841	0.645762	-0.762995	0.0420274	0.0774227	0.975872	-0.259732	0.54765	-0.337155	1
ENSMUSG00000031786	Drc7	28.0964	-0.74755	0.775671	-0.673864	0.522493	-0.684549	0.830637	-0.610863	0.543043	0.0736862	1
ENSMUSG00000100980	Gm29100	41.6079	0.0230912	0.987043	-0.757488	0.0166851	0.187466	0.881441	-0.593113	0.0598218	-0.780579	1
ENSMUSG00000040364	Sec1	37.0412	0.231576	0.749181	0.0708462	0.848905	-0.445853	0.451321	-0.606583	0.0156054	-0.16073	1
ENSMUSG00000051149	Adnp	146.657	0.0935242	0.914948	-0.740193	0.00147276	0.102398	0.932196	-0.731319	0.0011639	-0.833717	0.0244106
ENSMUSG00000021702	Thbs4	368.939	-0.270833	0.840742	-0.695121	0.101692	-0.18195	0.930241	-0.606238	0.143227	-0.424288	0.577815
ENSMUSG00000031586	Rbpms	63.3676	0.273458	0.512244	-0.298746	0.162654	-0.0339446	0.980572	-0.606149	0.000961433	-0.572205	1
ENSMUSG00000001249	Hpn	18.2923	0.392431	0.599834	-0.218161	0.589156	0.00466142	0.997446	-0.60593	0.0530086	-0.610591	1
ENSMUSG00000038677	Scube3	34.285	-0.168409	0.870355	-0.739796	0.0170414	0.21698	0.847518	-0.354408	0.289925	-0.571387	1
ENSMUSG00000052135	Foxo6	778.858	-0.290351	0.362915	-0.737607	2.0263e-06	-0.011961	0.994947	-0.459216	0.00423145	-0.447255	0.0986273
ENSMUSG00000106896	G630022F23Rik	24.8559	0.566865	0.192648	0.0928293	0.810373	-0.130215	0.930211	-0.60425	0.0207133	-0.474035	1
ENSMUSG00000100147	1700047M11Rik	131.971	-0.0982515	0.927044	-0.735801	0.0100305	0.239099	0.817978	-0.39845	0.180751	-0.637549	0.176554
ENSMUSG00000034714	Ttyh2	792.352	-0.221955	0.834479	-0.734737	0.0209747	0.0139707	0.996978	-0.498812	0.11944	-0.512782	0.344168
ENSMUSG00000032754	Slc8b1	67.7925	-0.479769	0.12686	-0.732535	0.000284501	0.131045	0.873198	-0.121721	0.637403	-0.252766	0.514313
ENSMUSG00000055172	C1ra	24.9961	0.675088	0.228071	-0.570779	0.099186	0.645568	0.326982	-0.600299	0.0671753	-1.24587	1
ENSMUSG00000060639	Hist1h4i	22.2942	-0.00269607	0.997963	-0.134892	0.740394	-0.465552	0.520089	-0.597748	0.0421911	-0.132196	1
ENSMUSG00000033313	Fbxl8	16.7791	-0.105794	0.926189	-0.729679	0.0261313	0.0830226	0.964619	-0.540862	0.102582	-0.623885	1
ENSMUSG00000059022	Kcp	50.3602	0.0898104	0.926189	-0.728986	0.00454056	0.352069	0.594513	-0.466727	0.0758542	-0.818797	1
ENSMUSG00000020105	Lrig3	41.654	0.177427	0.798118	-0.379245	0.127082	-0.0395427	0.980572	-0.596214	0.00679675	-0.556671	1
ENSMUSG00000032514	Ttc21a	22.0933	-0.672987	0.788335	-0.97587	0.285077	-0.293142	0.949232	-0.596026	0.525285	-0.302884	1
ENSMUSG00000034684	Sema3f	41.9541	-0.0136981	0.992629	-0.728568	0.0252638	0.383381	0.670008	-0.331489	0.345302	-0.71487	1
ENSMUSG00000036634	Mag	2590.2	-0.117802	0.923781	-0.724288	0.0259446	-0.0554496	0.980572	-0.661935	0.0353842	-0.606486	0.261434
ENSMUSG00000020895	Tmem107	97.7359	0.154496	0.817167	-0.25515	0.281573	-0.184671	0.801733	-0.594318	0.00286821	-0.409646	0.243503
ENSMUSG00000026830	Ermn	667.946	-0.551862	0.375671	-0.722527	0.0272283	-0.209676	0.872027	-0.380341	0.264024	-0.170665	0.804009
ENSMUSG00000058396	Gpr182	27.2814	0.257661	0.78062	-0.722221	0.020595	0.44512	0.563563	-0.534762	0.0876899	-0.979882	1
ENSMUSG00000009092	Derl3	32.2198	-0.159155	0.855677	-0.415001	0.170432	-0.336713	0.647038	-0.592559	0.0290985	-0.255846	1
ENSMUSG00000056220	Pla2g4a	24.6	-0.0423273	0.974426	-0.722163	0.0356873	0.0338884	0.990565	-0.645948	0.0532839	-0.679836	1
ENSMUSG00000073910	Mob3b	41.7293	-0.539245	0.331937	-0.720945	0.0196733	-0.066317	0.975872	-0.248017	0.480996	-0.1817	1
ENSMUSG00000030717	Nupr1	91.8387	0.307711	0.874372	-0.602309	0.350158	0.31839	0.898019	-0.59163	0.332889	-0.91002	0.351492
ENSMUSG00000018126	Baiap2l2	43.0042	0.0774445	0.930696	-0.348513	0.209997	-0.165494	0.864778	-0.591451	0.014481	-0.425957	1
ENSMUSG00000108368	Gm45053	40.4713	0.0333267	0.970744	-0.233083	0.405559	-0.324965	0.593574	-0.591374	0.00886505	-0.266409	1
ENSMUSG00000097960	A330074K22Rik	84.7576	0.0348488	0.971993	-0.492923	0.0528994	-0.0626941	0.968532	-0.590466	0.012732	-0.527771	0.189387
ENSMUSG00000048782	Insc	39.397	-1.35141	5.58084e-06	-2.02895	1.0475e-12	0.0872404	0.958998	-0.590291	0.0929278	-0.677532	1
ENSMUSG00000038331	Satb2	202.859	-0.539434	0.411118	-0.720109	0.0310022	-0.190815	0.889172	-0.37149	0.28738	-0.180675	0.793465
ENSMUSG00000024737	Slc15a3	40.4745	-0.589052	0.0557309	-0.71896	0.00068199	0.348288	0.466106	0.218381	0.404939	-0.129908	1
ENSMUSG00000003190	Bcl2l12	34.7813	0.0919068	0.923781	-0.499588	0.0676673	0.00364207	0.997446	-0.587853	0.0205691	-0.591495	1
ENSMUSG00000039474	Wfs1	5756.25	-0.349514	0.677997	-0.207532	0.59879	-0.729513	0.181038	-0.587531	0.0652795	0.141982	0.838157
ENSMUSG00000045314	Sowahb	60.1041	-0.00985067	0.993652	-0.71886	0.00658445	0.172097	0.867636	-0.536912	0.0422982	-0.709009	1
ENSMUSG00000009687	Fxyd5	203.445	0.0424164	0.952832	-0.715854	4.85679e-05	0.163775	0.798599	-0.594495	0.000747064	-0.75827	0.00900384
ENSMUSG00000027985	Lef1	99.76	0.0124286	0.989172	-0.710384	0.000270966	0.00312187	0.997446	-0.71969	0.000154442	-0.722812	0.0205161
ENSMUSG00000032554	Trf	2995.27	-0.136409	0.906302	-0.574054	0.0837484	-0.148832	0.927826	-0.586476	0.0641926	-0.437644	0.438941
ENSMUSG00000097617	Gm10687	21.3968	-0.329662	0.70364	-0.709468	0.0310731	0.128472	0.934715	-0.251334	0.505788	-0.379807	1
ENSMUSG00000097783	Gm26747	34.337	0.464072	0.676749	-0.249682	0.642741	0.127597	0.960277	-0.586157	0.181354	-0.713754	1
ENSMUSG00000024190	Dusp1	251.969	0.0821819	0.926189	-0.281879	0.281185	-0.221259	0.775531	-0.58532	0.0093185	-0.364061	0.369522
ENSMUSG00000048707	Tprn	479.243	0.153945	0.794835	-0.354225	0.073492	-0.0760163	0.940695	-0.584186	0.00113076	-0.50817	0.0971175
ENSMUSG00000038782	1700028J19Rik	18.0039	0.0874582	0.942814	-0.518188	0.155678	0.0220995	0.994947	-0.583547	0.0858136	-0.605646	1
ENSMUSG00000052759	Gpr25	79.6318	0.274012	0.650435	-0.21314	0.45184	-0.095864	0.940435	-0.583017	0.0108201	-0.487153	0.220044
ENSMUSG00000087150	BC064078	33.2151	0.0503261	0.956183	-0.228342	0.440209	-0.303661	0.650696	-0.582329	0.0137898	-0.278668	1
ENSMUSG00000049721	Gal3st1	196.83	-0.209207	0.671977	-0.707695	0.000102875	-0.0946163	0.918315	-0.593105	0.00109431	-0.498488	0.104956
ENSMUSG00000039629	Strip2	752.811	0.219922	0.735404	-0.0832336	0.783992	-0.278208	0.671419	-0.581364	0.00804127	-0.303156	0.459442
ENSMUSG00000028542	Slc6a9	812.478	0.0456891	0.953513	-0.707018	0.000206016	0.136568	0.862559	-0.616139	0.00108837	-0.752707	0.0153758
ENSMUSG00000026785	Pkn3	26.6675	0.30172	0.712621	-0.706917	0.0190787	0.485914	0.465206	-0.522723	0.0848357	-1.00864	1
ENSMUSG00000032517	Mobp	8740.75	0.0633016	0.963917	-0.324593	0.40862	-0.189698	0.899667	-0.577592	0.0915584	-0.387895	0.540909
ENSMUSG00000084319	Tpt1-ps3	102.211	-0.175962	0.744713	-0.289855	0.174965	-0.46352	0.133717	-0.577412	0.0018434	-0.113892	0.777361
ENSMUSG00000025584	Pde8a	310.341	-0.23631	0.749207	-0.701084	0.00599077	0.116878	0.929144	-0.347896	0.192976	-0.464774	0.285159
ENSMUSG00000050357	Carmil2	2662.96	0.329568	0.0222992	-0.236081	0.0525001	-0.0111816	0.992873	-0.57683	9.85902e-08	-0.565649	0.00213135
ENSMUSG00000068856	Sf3b4	657.236	0.130534	0.817439	-0.700981	2.03922e-05	-0.0230065	0.985845	-0.854521	1.11849e-07	-0.831515	0.00218066
ENSMUSG00000023411	Nfatc4	25.4554	0.098003	0.932	-0.699946	0.0300712	0.281861	0.789618	-0.516088	0.111691	-0.797949	1
ENSMUSG00000053475	Tnfaip6	80.9842	-0.638424	0.118981	-0.699343	0.0124163	-0.0848221	0.958998	-0.145741	0.665427	-0.0609191	0.92532
ENSMUSG00000047407	Tgif1	18.1259	0.5022	0.527858	-0.097996	0.845732	0.0262868	0.994947	-0.573909	0.112985	-0.600196	1
ENSMUSG00000024866	Acy3	42.1712	0.272103	0.626567	-0.16997	0.554959	-0.131482	0.895972	-0.573556	0.00914507	-0.442074	1
ENSMUSG00000070803	Cited4	33.121	0.58713	0.236823	-0.242909	0.491518	0.257265	0.80858	-0.572774	0.0464192	-0.830039	1
ENSMUSG00000009772	Nuak2	25.0771	0.501026	0.441721	-0.335396	0.357989	0.263969	0.821923	-0.572453	0.068155	-0.836422	1
ENSMUSG00000097328	Tnfsf12	58.6485	-0.0382374	0.972997	-0.697577	0.0137916	-0.0519428	0.980492	-0.711283	0.00857986	-0.65934	1
ENSMUSG00000079363	Gbp4	13.31	0.0454807	0.984085	-1.05479	0.0514951	0.528888	0.74235	-0.571382	0.320403	-1.10027	1
ENSMUSG00000020183	Cpm	357.425	0.17347	0.763943	-0.237762	0.277258	-0.160068	0.825299	-0.571301	0.002145	-0.411233	0.206664
ENSMUSG00000069920	B3gnt9	51.7071	0.0163662	0.989172	-0.693641	0.00704912	0.264824	0.738312	-0.445183	0.0907635	-0.710007	1
ENSMUSG00000027661	Slc2a10	27.9474	-0.405161	0.454603	-0.692877	0.00817968	0.0671893	0.965643	-0.220526	0.474658	-0.287715	1
ENSMUSG00000032368	Zic1	125.218	0.415485	0.396492	-0.0457334	0.895737	-0.107948	0.93227	-0.569166	0.0184404	-0.461218	0.275369
ENSMUSG00000038704	Aspdh	72.8296	0.668097	0.0106069	-0.323578	0.183499	0.423064	0.359979	-0.568611	0.00764726	-0.991675	0.004853
ENSMUSG00000009551	6330409D20Rik	28.4598	0.135564	0.894305	-0.691582	0.0266693	0.0153241	0.99613	-0.811822	0.00515476	-0.827146	1
ENSMUSG00000056972	Magel2	22.2421	0.422033	0.771872	-0.490157	0.382154	0.344291	0.855508	-0.567899	0.272593	-0.91219	1
ENSMUSG00000016494	Cd34	824.074	-0.166944	0.671977	-0.150035	0.391199	-0.584802	0.000981936	-0.567892	5.73896e-05	0.0169096	0.965275
ENSMUSG00000099784	Dalir	21.8577	0.281299	0.749181	-0.25008	0.516925	-0.0324213	0.991016	-0.5638	0.0719992	-0.531378	1
ENSMUSG00000015947	Fcgr1	46.4119	-0.159082	0.808167	-0.690781	0.000809305	0.131157	0.871171	-0.400541	0.064631	-0.531699	1
ENSMUSG00000022269	Marchf11	63.6568	0.141007	0.770752	-0.207256	0.291514	-0.215035	0.647038	-0.563298	0.000409041	-0.348263	1
ENSMUSG00000002603	Tgfb1	175.242	-0.217027	0.561855	-0.690379	7.39449e-06	0.0156783	0.992013	-0.457674	0.00395623	-0.473353	0.0705779
ENSMUSG00000036854	Hspb6	121.614	-0.0374433	0.96726	-0.688335	0.00350989	-0.0968935	0.937025	-0.747785	0.000891284	-0.650892	0.0874339
ENSMUSG00000045731	Pnoc	170.094	0.145936	0.65445	-0.176667	0.232101	-0.239933	0.372515	-0.562536	3.23116e-06	-0.322603	0.130717
ENSMUSG00000018819	Lsp1	37.2486	-0.000191114	0.999988	-0.685935	0.00621709	0.233977	0.771404	-0.451767	0.0782471	-0.685744	1
ENSMUSG00000078907	Fam186b	20.5743	-0.214155	0.810572	-0.590773	0.0624505	-0.184972	0.867981	-0.56159	0.0659299	-0.376618	1
ENSMUSG00000054457	9430021M05Rik	23.3439	0.173366	0.875183	-0.369914	0.331755	-0.0181776	0.99613	-0.561458	0.0932615	-0.54328	1
ENSMUSG00000038583	Pln	17.5752	0.308829	0.773821	-0.636915	0.0965802	0.384722	0.726801	-0.561022	0.133996	-0.945744	1
ENSMUSG00000045629	Sh3tc2	48.1296	-0.224299	0.824356	-0.684331	0.0324738	0.0916034	0.959474	-0.368428	0.272861	-0.460032	1
ENSMUSG00000078137	Ankrd63	656.204	-0.363516	0.545221	-0.684179	0.00907773	0.0627273	0.974803	-0.257935	0.368117	-0.320663	0.506701
ENSMUSG00000023949	Tcte1	56.0715	0.0333935	0.978384	-0.683763	0.0286105	0.215411	0.852732	-0.501745	0.108294	-0.717157	1
ENSMUSG00000020836	Coro6	313.196	0.328026	0.695991	-0.264055	0.471943	0.034298	0.989981	-0.557782	0.0722564	-0.592081	0.258098
ENSMUSG00000075391	Gm13443	90.2602	-0.146841	0.852597	-0.371772	0.148794	-0.332801	0.589953	-0.557732	0.0160877	-0.224932	0.621902
ENSMUSG00000020241	Col6a2	81.5985	0.0217813	0.985688	-0.679959	0.00867401	0.795411	0.0232603	0.0936705	0.774615	-0.70174	0.100662
ENSMUSG00000096917	2500002B13Rik	15.3237	0.660708	0.214076	0.328512	0.41767	-0.224169	0.877015	-0.556364	0.0775223	-0.332195	1
ENSMUSG00000049562	Ap5b1	120.742	0.0971865	0.826504	-0.679822	1.73783e-07	0.102926	0.838222	-0.674082	2.69875e-07	-0.777008	0.000440078
ENSMUSG00000027435	Cd93	95.2719	-0.27861	0.449037	-0.675552	5.00156e-05	0.200545	0.690742	-0.196397	0.311915	-0.396942	0.171307
ENSMUSG00000110086	Gm45623	32.7062	-0.156616	0.855677	-0.674267	0.00591872	0.406561	0.445777	-0.11109	0.722565	-0.517651	1
ENSMUSG00000027375	Mal	3139.28	-0.0924662	0.947464	-0.512902	0.190107	-0.134135	0.947868	-0.554571	0.13322	-0.420436	0.529994
ENSMUSG00000047787	Flrt1	417.141	-0.2615	0.545221	-0.673926	0.000193505	0.265334	0.593574	-0.147092	0.493782	-0.412426	0.187888
ENSMUSG00000041607	Mbp	36361.7	0.00111486	0.999367	-0.673605	0.0426263	0.00314929	0.99802	-0.671571	0.0347105	-0.67472	0.210427
ENSMUSG00000032766	Gng11	62.2168	-0.408182	0.450402	-0.672893	0.0102149	-0.0310684	0.9876	-0.295779	0.299102	-0.26471	1
ENSMUSG00000028670	Lypla2	2063.82	0.152713	0.768741	-0.668954	4.41152e-05	0.0660569	0.946314	-0.75561	2.33439e-06	-0.821667	0.00231341
ENSMUSG00000117864	AC122117.2	33.1591	-0.0579772	0.973309	-0.825923	0.0611763	0.216887	0.912398	-0.551058	0.219029	-0.767945	1
ENSMUSG00000117901	AC109619.1	43.0962	0.114479	0.889129	-0.667907	0.00361722	0.427336	0.354024	-0.355049	0.144974	-0.782386	1
ENSMUSG00000024349	Tmem173	74.995	-0.381724	0.274505	-0.666548	0.000649016	0.0435476	0.975872	-0.241276	0.272106	-0.284824	0.422168
ENSMUSG00000022091	Sorbs3	669.073	-0.0114414	0.987157	-0.660335	4.01445e-06	0.094341	0.881178	-0.554553	0.000120933	-0.648894	0.00725068
ENSMUSG00000055214	Pld5	31.3416	-0.0883125	0.927044	-0.47071	0.103554	-0.165481	0.875814	-0.547878	0.0415678	-0.382397	1
ENSMUSG00000091712	Sec14l5	222.491	-0.194149	0.817188	-0.660175	0.010733	0.0764683	0.960699	-0.389558	0.143632	-0.466026	0.287999
ENSMUSG00000050390	C77080	268.297	-0.00181281	0.998614	-0.659331	0.00333116	0.252232	0.716796	-0.405286	0.0764544	-0.657518	0.0713007
ENSMUSG00000039529	Atp8b1	15.983	-1.32832	0.00114928	-1.84643	1.48734e-06	-0.0277938	0.993405	-0.545912	0.255542	-0.518118	1
ENSMUSG00000020037	Rfx4	238.481	-0.258862	0.27093	-0.657521	7.63311e-08	0.160441	0.670008	-0.238218	0.0829886	-0.398659	0.0631067
ENSMUSG00000031548	Sfrp1	91.8326	-0.213738	0.817314	-0.656925	0.0238383	0.114819	0.939303	-0.328367	0.285567	-0.443186	0.371565
ENSMUSG00000078532	Nkain1	545.993	-0.101998	0.855677	-0.655174	2.62867e-05	-0.0482458	0.961521	-0.601422	0.000103924	-0.553176	0.033736
ENSMUSG00000026170	Cyp27a1	45.5333	-0.03353	0.979695	-0.463136	0.184659	-0.115289	0.949232	-0.544895	0.0919907	-0.429606	1
ENSMUSG00000029843	Slc13a4	56.6194	-0.484395	0.620069	-0.642842	0.130793	-0.386373	0.762642	-0.544821	0.190458	-0.158447	1
ENSMUSG00000058603	Rpl28-ps1	19.3827	-0.0947231	0.930614	-0.231406	0.558524	-0.407027	0.621453	-0.54371	0.0851552	-0.136683	1
ENSMUSG00000032841	Prr5l	140.382	-0.372962	0.582404	-0.655145	0.0239014	0.031425	0.989947	-0.250758	0.430576	-0.282183	0.605485
ENSMUSG00000039384	Dusp10	91.0596	-0.0389986	0.968695	-0.654329	0.0102758	0.115617	0.927826	-0.499713	0.0490595	-0.61533	0.137295
ENSMUSG00000031303	Map3k15	40.7933	0.342633	0.69704	-0.278503	0.477298	0.0779697	0.9754	-0.543167	0.100642	-0.621136	1
ENSMUSG00000049493	Pls1	178.318	-0.309018	0.583877	-0.653383	0.0053897	0.199801	0.814521	-0.144564	0.603474	-0.344365	0.408972
ENSMUSG00000064360	mt-Nd3	22.9057	-0.10398	0.932	-0.362265	0.366637	-0.284225	0.815614	-0.54251	0.124299	-0.258285	1
ENSMUSG00000048218	Amigo2	500.478	0.693368	0.059241	0.0521602	0.890017	0.0987295	0.950049	-0.542478	0.0447627	-0.641208	0.153598
ENSMUSG00000106237	Gm8066	72.2295	-0.0409625	0.962791	-0.653323	0.00287606	0.096964	0.930389	-0.515397	0.0176464	-0.612361	0.0835207
ENSMUSG00000027360	Hdc	32.6311	-0.021872	0.988084	-0.294329	0.454423	-0.268737	0.821923	-0.541194	0.105225	-0.272457	1
ENSMUSG00000022805	Maats1	19.0363	-0.18504	0.922405	-0.618392	0.274692	-0.107576	0.976179	-0.540929	0.324159	-0.433353	1
ENSMUSG00000031297	Slc7a3	42.6299	0.0328924	0.981204	-0.652659	0.0457259	0.658506	0.265859	-0.027046	0.949183	-0.685552	1
ENSMUSG00000006342	Susd2	67.2309	0.400046	0.564377	-0.649131	0.0318777	0.662517	0.202313	-0.38666	0.213715	-1.04918	0.0245337
ENSMUSG00000020473	Aebp1	189.393	-0.07407	0.946285	-0.647847	0.023645	0.250195	0.79918	-0.323582	0.283306	-0.573777	0.223105
ENSMUSG00000051043	Gprc5c	59.4912	-0.413306	0.175003	-0.647183	0.000732395	-0.0399921	0.976192	-0.273869	0.194315	-0.233877	1
ENSMUSG00000085167	Gm12063	37.4991	0.0688838	0.952696	-0.647175	0.0359664	0.22695	0.834598	-0.489109	0.11232	-0.716059	1
ENSMUSG00000038489	Polr2l	370.961	0.17431	0.481384	-0.189668	0.130793	-0.173936	0.562232	-0.537914	5.29537e-07	-0.363978	0.0491801
ENSMUSG00000022622	Acr	19.7776	0.34563	0.69704	-0.646802	0.0460672	0.721776	0.186903	-0.270656	0.45369	-0.992433	1
ENSMUSG00000069270	Hist1h2ac	18.2861	0.240832	0.793277	-0.010806	0.982224	-0.285731	0.792227	-0.537369	0.0777925	-0.251638	1
ENSMUSG00000053004	Hrh1	55.6088	-0.509326	0.0787055	-0.645599	0.00129967	0.175878	0.799089	0.0396053	0.886557	-0.136273	1
ENSMUSG00000073787	Gm10575	19.4688	0.105655	0.926189	-0.643788	0.0445572	0.171381	0.889663	-0.578062	0.0639154	-0.749443	1
ENSMUSG00000036578	Fxyd7	1353.25	0.193256	0.708209	-0.643179	0.000358085	0.0715643	0.946163	-0.76487	1.06286e-05	-0.836435	0.00459403
ENSMUSG00000001552	Jup	773.636	0.00642073	0.992629	-0.642375	4.78653e-06	-0.0119691	0.99401	-0.660765	2.0679e-06	-0.648796	0.00617958
ENSMUSG00000020327	Fgf22	18.1924	-0.221573	0.84403	-0.55338	0.151783	-0.204092	0.883415	-0.535899	0.147818	-0.331806	1
ENSMUSG00000090958	Lrrc32	47.8591	0.0737058	0.927044	-0.640993	0.0023736	0.350271	0.451249	-0.364428	0.0991489	-0.714699	1
ENSMUSG00000117875	AC124512.1	29.1325	-0.199569	0.800188	-0.640101	0.0202293	-0.159984	0.875814	-0.600516	0.0243361	-0.440532	1
ENSMUSG00000026315	Serpinb8	77.5054	0.152442	0.862164	0.00282513	0.994194	-0.385701	0.563563	-0.535318	0.0362182	-0.149617	0.784759
ENSMUSG00000050896	Rtn4rl2	2175.49	-0.0139831	0.978305	-0.639067	8.95195e-09	-0.0416254	0.955371	-0.66671	4.13089e-09	-0.625084	0.00114471
ENSMUSG00000032744	Heyl	56.1164	0.115354	0.907267	-0.638627	0.0226292	0.243119	0.797212	-0.510862	0.0650286	-0.753981	1
ENSMUSG00000039059	Hrh3	1109.27	0.0921884	0.927165	-0.637255	0.0190846	0.288468	0.730477	-0.440975	0.106305	-0.729444	0.0943607
ENSMUSG00000024816	Frmd8	285.031	-0.321959	0.323653	-0.636192	0.000195371	-0.0782074	0.931463	-0.392441	0.025361	-0.314233	0.299322
ENSMUSG00000020173	Cobl	266.236	-0.10102	0.898654	-0.635598	0.00361722	0.246383	0.714309	-0.288195	0.214038	-0.534578	0.139085
ENSMUSG00000074466	Gm15417	26.8789	0.424821	0.469185	0.0707857	0.85986	-0.179527	0.881441	-0.533562	0.0545071	-0.354035	1
ENSMUSG00000050549	Fam241a	34.3122	-0.031644	0.972374	-0.635286	0.00698115	0.0442145	0.977782	-0.559428	0.0151993	-0.603642	1
ENSMUSG00000040841	Six5	63.3808	-0.195223	0.792578	-0.633852	0.00820117	0.118952	0.917523	-0.319677	0.209485	-0.438629	1
ENSMUSG00000005373	Mlxipl	61.6173	0.238173	0.677997	-0.631221	0.00446683	0.247333	0.709583	-0.622061	0.00360488	-0.869394	1
ENSMUSG00000103713	Gm2136	45.9395	0.317245	0.612395	-0.398535	0.150678	0.185297	0.847943	-0.530483	0.0360028	-0.71578	1
ENSMUSG00000078771	Evi2a	155.71	-0.333051	0.494331	-0.629214	0.00513536	-0.0686113	0.959002	-0.364774	0.115275	-0.296163	0.464684
ENSMUSG00000020377	Ltc4s	55.2	0.0595523	0.943065	0.0373058	0.908662	-0.505295	0.208965	-0.527541	0.0161704	-0.0222465	1
ENSMUSG00000087694	A530058N18Rik	28.5653	0.308508	0.635484	-0.297592	0.32355	0.0785976	0.959474	-0.527502	0.0407438	-0.6061	1
ENSMUSG00000031385	Plxnb3	439.532	-0.151875	0.849949	-0.628703	0.00802563	0.0964925	0.939336	-0.380336	0.11707	-0.476829	0.232399
ENSMUSG00000086693	A730081D07Rik	39.7491	-0.0534448	0.951684	-0.628298	0.00767124	0.0563234	0.970221	-0.518529	0.0261544	-0.574853	1
ENSMUSG00000097391	Mirg	244.659	0.247868	0.653845	-0.625994	0.00325297	0.260075	0.671663	-0.613786	0.00276509	-0.873861	0.00944157
ENSMUSG00000035274	Tpbg	73.4925	-0.16068	0.798118	-0.625266	0.00179287	0.0952897	0.923801	-0.369296	0.0744181	-0.464586	0.161222
ENSMUSG00000064371	mt-Tt	38.0314	-0.00617041	0.995755	-0.624889	0.044548	-0.255592	0.797514	-0.87431	0.00201418	-0.618718	1
ENSMUSG00000079654	Prrt4	67.0904	-0.209511	0.747016	-0.62295	0.00505194	0.265763	0.672078	-0.147676	0.577299	-0.413439	0.276185
ENSMUSG00000046997	Spsb4	54.2715	-0.0717359	0.92141	-0.621893	0.00117547	0.11672	0.880404	-0.433437	0.0260672	-0.550157	1
ENSMUSG00000035493	Tgfbi	44.4348	-0.0535186	0.957946	-0.621054	0.0165303	0.326377	0.640392	-0.241158	0.404364	-0.567535	1
ENSMUSG00000031661	Nkd1	219.49	-0.307075	0.339616	-0.620957	0.000196602	-0.0237877	0.98457	-0.33767	0.0530086	-0.313882	0.285974
ENSMUSG00000114771	Gm49064	35.4275	0.266813	0.678939	-0.00587143	0.988732	-0.251194	0.768032	-0.523878	0.0333158	-0.272685	1
ENSMUSG00000013089	Etv5	1027.16	-0.135018	0.833844	-0.619227	0.000863251	-0.156488	0.824101	-0.640698	0.000360277	-0.48421	0.119749
ENSMUSG00000038777	Sema6c	919.087	0.0435532	0.940913	-0.290433	0.0690019	-0.189387	0.660696	-0.523374	0.000270394	-0.333987	0.187514
ENSMUSG00000048483	Zdhhc22	220.393	-0.0523552	0.949614	-0.618264	0.00336785	0.198164	0.783987	-0.367746	0.0881476	-0.565909	0.101133
ENSMUSG00000096606	Tpbgl	168.472	-0.0851922	0.850173	-0.617382	1.20574e-06	0.0612037	0.927826	-0.470986	0.000294609	-0.532189	0.0120807
ENSMUSG00000027907	S100a11	29.3661	0.11207	0.903393	-0.617106	0.0289125	-0.0177743	0.994947	-0.74695	0.0042634	-0.729175	1
ENSMUSG00000020878	Lrrc46	15.7719	-0.463003	0.602672	-0.576482	0.178089	-0.408519	0.712697	-0.521998	0.208123	-0.113479	1
ENSMUSG00000020303	Stc2	75.9859	-0.00566335	0.995082	0.156384	0.558303	-0.682812	0.0172724	-0.520765	0.0102478	0.162047	0.706458
ENSMUSG00000052151	Plpp2	43.5678	-0.0470315	0.966978	-0.617073	0.0400919	0.202988	0.855504	-0.367054	0.237565	-0.570042	1
ENSMUSG00000050860	Phospho1	27.8871	0.382408	0.489799	-0.155979	0.644535	0.0188248	0.994947	-0.519561	0.0422419	-0.538386	1
ENSMUSG00000034471	Caskin2	676.786	-0.080391	0.839902	-0.616554	1.24705e-08	0.0996112	0.820168	-0.436552	0.000105519	-0.536163	0.00440143
ENSMUSG00000003545	Fosb	193.532	-0.0596277	0.940873	-0.613567	0.0028814	0.276402	0.625208	-0.277537	0.205218	-0.553939	0.101453
ENSMUSG00000006301	Tmbim1	550.517	-0.0325365	0.966808	-0.613217	0.00131449	0.0772995	0.942251	-0.503381	0.00729252	-0.580681	0.0622513
ENSMUSG00000042514	Klhl14	24.1131	-0.190135	0.889129	-0.282658	0.568061	-0.425991	0.72503	-0.518514	0.215139	-0.0925233	1
ENSMUSG00000000552	Zfp385a	1398.35	0.160394	0.60582	-0.612626	1.23835e-07	0.130893	0.744616	-0.642128	4.5192e-08	-0.77302	0.000203614
ENSMUSG00000003534	Ddr1	1596.52	-0.119286	0.817483	-0.611718	5.09782e-05	-0.0320545	0.97775	-0.524487	0.000490989	-0.492432	0.0524178
ENSMUSG00000022219	Cideb	72.3338	0.135045	0.803467	-0.299564	0.117925	-0.0829571	0.926555	-0.517566	0.00218301	-0.434609	0.130934
ENSMUSG00000041272	Tox	161.057	0.214833	0.814898	-0.4701	0.118638	0.167844	0.88873	-0.517089	0.0689297	-0.684933	0.140379
ENSMUSG00000048612	Myof	52.106	0.263961	0.876153	-0.263771	0.677983	0.0106848	0.997446	-0.517047	0.334632	-0.527732	1
ENSMUSG00000064585	Gm25129	15.1896	0.218294	0.873284	-0.767706	0.0676309	0.469734	0.683762	-0.516265	0.230149	-0.985999	1
ENSMUSG00000037096	Gm9762	23.5976	0.301784	0.679689	-0.610263	0.0356219	0.388479	0.593574	-0.523568	0.0658612	-0.912047	1
ENSMUSG00000025509	Pnpla2	752.967	0.935387	2.20389e-13	0.718559	7.74651e-08	-0.299187	0.290684	-0.516015	0.000141401	-0.216828	0.400325
ENSMUSG00000018381	Abi3	94.4076	-0.0619653	0.919979	-0.610086	0.000142655	0.00505927	0.997446	-0.543062	0.000633975	-0.548121	0.0344615
ENSMUSG00000044317	Gpr4	77.0095	0.289088	0.477266	-0.20493	0.361858	-0.0211487	0.99011	-0.515166	0.00518131	-0.494017	0.116052
ENSMUSG00000024427	Spry4	260.486	0.00774638	0.989617	-0.287728	0.0500504	-0.219235	0.523225	-0.514709	9.2801e-05	-0.295474	0.20532
ENSMUSG00000039904	Gpr37	1339.12	-0.249678	0.559119	-0.609945	0.000685495	0.00780281	0.997307	-0.352464	0.0560375	-0.360267	0.247279
ENSMUSG00000028865	Cd164l2	36.6707	0.104124	0.903932	-0.140695	0.66466	-0.269319	0.724911	-0.514139	0.0347992	-0.244819	1
ENSMUSG00000028859	Csf3r	148.077	-0.153576	0.751132	-0.608082	0.000203696	0.0432985	0.968894	-0.411207	0.0137898	-0.454505	0.0974946
ENSMUSG00000022176	Rem2	403.652	0.241636	0.672209	-0.193066	0.452903	-0.0786394	0.950049	-0.513342	0.0152603	-0.434702	0.23634
ENSMUSG00000102997	Gm17244	34.3817	0.104723	0.902677	-0.261682	0.366207	-0.146719	0.886159	-0.513123	0.0348991	-0.366404	1
ENSMUSG00000004231	Pax2	20.7092	-0.265317	0.843903	-0.540359	0.242458	-0.237932	0.888164	-0.512973	0.245529	-0.275042	1
ENSMUSG00000045903	Npas4	155.274	-0.458476	0.810572	-0.787294	0.230965	-0.183831	0.958998	-0.512649	0.439517	-0.328818	0.794818
ENSMUSG00000055717	Slain1	1350.14	-0.261633	0.285158	-0.607651	2.0263e-06	-0.0352676	0.969848	-0.381286	0.00387309	-0.346018	0.123728
ENSMUSG00000047878	A4galt	30.2735	0.507262	0.242408	0.136061	0.693079	-0.141388	0.910594	-0.512588	0.0404275	-0.3712	1
ENSMUSG00000031480	Thsd1	76.8213	-0.0447152	0.951236	-0.605838	0.00109386	0.208636	0.710334	-0.352487	0.067651	-0.561123	0.063076
ENSMUSG00000030994	D7Ertd443e	102.305	0.325866	0.646712	-0.342872	0.264705	0.156944	0.896767	-0.511794	0.0632235	-0.668738	0.138157
ENSMUSG00000074664	A830092H15Rik	34.2948	-0.287655	0.671977	-0.604873	0.0263521	-0.0296383	0.988691	-0.346857	0.223487	-0.317218	1
ENSMUSG00000047143	Dmrta2	80.1461	-0.224339	0.54439	-0.60069	0.000151564	0.0869153	0.90172	-0.289436	0.0907024	-0.376351	0.163131
ENSMUSG00000079669	Gm17396	42.5582	0.1286	0.84851	-0.213424	0.387641	-0.168869	0.824583	-0.510894	0.0108201	-0.342025	1
ENSMUSG00000025140	Pycr1	27.2103	0.310015	0.691484	-0.338723	0.31727	0.137857	0.927826	-0.51088	0.0865146	-0.648738	1
ENSMUSG00000005958	Ephb3	564.154	-0.343943	0.137133	-0.600338	3.18383e-05	-0.0319228	0.976903	-0.288318	0.0601873	-0.256395	0.329067
ENSMUSG00000047843	Bri3	965.642	0.0672527	0.911729	-0.599323	0.000148208	-0.159288	0.77201	-0.825864	6.4474e-08	-0.666575	0.00987982
ENSMUSG00000041642	Kif21b	1767.58	-0.25494	0.213949	-0.597558	9.40917e-08	0.0843441	0.862559	-0.258274	0.0332343	-0.342618	0.0845925
ENSMUSG00000089809	Rasgef1b	106.927	0.0497419	0.962525	-0.59666	0.0252638	0.26059	0.758165	-0.385812	0.153827	-0.646402	0.129754
ENSMUSG00000091735	Gpr62	230.235	-0.098141	0.890285	-0.594544	0.00283892	0.0478973	0.974367	-0.448506	0.0234203	-0.496403	0.130855
ENSMUSG00000053024	Cntn2	3047.96	-0.0575894	0.939868	-0.593893	0.00260983	-0.0705332	0.951529	-0.606837	0.00141469	-0.536304	0.0981898
ENSMUSG00000021127	Zfp36l1	583.982	-0.13978	0.74983	-0.593877	3.88191e-05	0.0040203	0.997446	-0.450076	0.00198335	-0.454097	0.0621968
ENSMUSG00000015484	Fam163a	268.199	-0.187837	0.455561	-0.593294	1.33607e-07	-0.0484886	0.939848	-0.453946	9.06403e-05	-0.405457	0.0350489
ENSMUSG00000044786	Zfp36	88.8434	0.357431	0.3875	-0.0606693	0.83706	-0.0888988	0.93769	-0.506999	0.0135157	-0.4181	0.24403
ENSMUSG00000030798	Cd37	89.0166	0.0404288	0.957946	-0.59204	0.0020131	0.24491	0.64639	-0.387559	0.0469245	-0.632469	0.0392019
ENSMUSG00000070509	Rgma	1200.04	-0.105985	0.723695	-0.591819	7.04856e-10	-0.0228475	0.976214	-0.508682	2.83549e-07	-0.485835	0.00388332
ENSMUSG00000032060	Cryab	1044.72	-0.137461	0.879513	-0.589275	0.0276458	-0.0863203	0.956782	-0.538134	0.0376666	-0.451814	0.313962
ENSMUSG00000024818	Slc25a45	53.0161	0.00888832	0.991881	-0.34799	0.120376	-0.148489	0.847215	-0.505367	0.0120065	-0.356878	1
ENSMUSG00000090129	Olfr287	33.6857	0.158212	0.844045	0.155343	0.640079	-0.501972	0.322816	-0.504842	0.0392682	-0.00286982	1
ENSMUSG00000031425	Plp1	16625.3	-0.171087	0.886284	-0.61447	0.0871358	-0.0612083	0.980572	-0.504592	0.152218	-0.443384	0.474596
ENSMUSG00000051146	Camk2n2	1850.76	0.232892	0.38302	-0.588162	3.5169e-06	0.361757	0.0804692	-0.459297	0.000339591	-0.821054	0.000203614
ENSMUSG00000025930	Msc	20.7294	0.06755	0.952696	-0.469067	0.153451	0.0323487	0.989947	-0.504269	0.102582	-0.536617	1
ENSMUSG00000022220	Adcy4	57.6475	-0.171709	0.78211	-0.587363	0.00374689	0.185768	0.781999	-0.229886	0.307152	-0.415654	1
ENSMUSG00000030409	Dmpk	344.706	0.330317	0.288854	-0.346779	0.0563286	0.172975	0.762642	-0.50412	0.00244981	-0.677095	0.0130284
ENSMUSG00000041889	Shisa4	1747.41	0.136804	0.688041	-0.586886	6.049e-07	0.0986086	0.834598	-0.625081	1.11849e-07	-0.72369	0.000440078
ENSMUSG00000021680	Crhbp	347.91	-0.13732	0.890469	-0.25704	0.439741	-0.383409	0.615318	-0.503129	0.0772534	-0.11972	0.848509
ENSMUSG00000035279	Ssc5d	49.1722	0.317447	0.667417	-0.282627	0.39333	0.097234	0.954442	-0.50284	0.0780226	-0.600074	1
ENSMUSG00000006390	Elovl1	266.738	0.0751789	0.926189	-0.402642	0.0668933	-0.0246647	0.988691	-0.502486	0.0139382	-0.477821	0.168729
ENSMUSG00000103755	Gm37805	19.1923	0.168528	0.870003	-0.534708	0.101752	0.200933	0.864778	-0.502303	0.111545	-0.703236	1
ENSMUSG00000026826	Nr4a2	1153.1	-0.183867	0.838437	-0.585709	0.0314557	0.0940936	0.951529	-0.307749	0.277571	-0.401842	0.389573
ENSMUSG00000030137	Tuba8	264.017	0.278665	0.615509	-0.585494	0.00907773	0.177426	0.830576	-0.686733	0.00125088	-0.86416	0.0134653
ENSMUSG00000054383	Pnma1	54.3922	-0.426153	0.287246	-0.584656	0.00585278	0.43359	0.272809	0.275087	0.251316	-0.158503	1
ENSMUSG00000097789	Gm2115	3425.3	-0.188231	0.714078	-0.231426	0.259395	-0.458154	0.120559	-0.501349	0.00464804	-0.0431947	0.919415
ENSMUSG00000045282	Tmem86b	99.9578	0.339551	0.27691	-0.34883	0.0624505	0.187527	0.740023	-0.500854	0.00329847	-0.688381	0.0135299
ENSMUSG00000021384	Susd3	22.5591	0.223007	0.793499	-0.147884	0.692462	-0.129313	0.929763	-0.500205	0.0758562	-0.370891	1
ENSMUSG00000038457	Tmem255b	31.3257	0.0873947	0.927044	-0.584037	0.0370322	-0.0130838	0.996562	-0.684516	0.00842152	-0.671432	1
ENSMUSG00000024647	Cbln2	109.015	-0.112347	0.913261	-0.583954	0.041456	0.195879	0.855508	-0.275729	0.365358	-0.471607	0.322248
ENSMUSG00000053263	Gm12592	24.1124	0.359125	0.584451	-0.280226	0.394483	0.139744	0.919736	-0.499607	0.0743061	-0.639351	1
ENSMUSG00000037295	Ldlrap1	57.945	0.100912	0.913226	-0.582576	0.0228807	0.264089	0.732527	-0.4194	0.102717	-0.683489	1
ENSMUSG00000031165	Was	28.848	0.0641533	0.944873	-0.285951	0.327888	-0.148836	0.88578	-0.498941	0.046074	-0.350105	1
ENSMUSG00000032733	Snx33	151.202	-0.132876	0.811826	-0.582554	0.000723177	-0.0455533	0.968325	-0.495231	0.00356055	-0.449678	0.115441
ENSMUSG00000001911	Nfix	8494.99	-0.0354959	0.927396	-0.58158	5.25955e-10	0.055651	0.909364	-0.490433	4.08803e-07	-0.546084	0.000984887
ENSMUSG00000027792	Bche	91.013	-0.146818	0.843903	-0.580527	0.00893781	0.182814	0.820168	-0.250895	0.297806	-0.433709	0.244938
ENSMUSG00000036533	Cdc42ep3	56.9785	0.0662986	0.934175	-0.580148	0.00974481	0.163756	0.842059	-0.482691	0.0291468	-0.646446	1
ENSMUSG00000030329	Pianp	4243.67	0.0719041	0.88083	-0.578668	7.38851e-06	0.0810089	0.88933	-0.569564	8.67047e-06	-0.650572	0.00258932
ENSMUSG00000027544	Nfatc2	425.277	0.141269	0.678939	-0.578345	2.06084e-06	0.105758	0.825953	-0.613856	3.92506e-07	-0.719614	0.000556082
ENSMUSG00000031210	Gpr165	54.7936	-0.0472392	0.965421	-0.578203	0.0394027	-0.0658989	0.971134	-0.596863	0.0253326	-0.530964	1
ENSMUSG00000029189	Sel1l3	852.01	-0.0716001	0.911383	-0.577855	0.000576411	0.0599459	0.95367	-0.446309	0.00750664	-0.506255	0.068743
ENSMUSG00000024986	Hhex	31.3342	-0.0308445	0.978039	-0.576255	0.0364586	0.204531	0.831391	-0.340879	0.23462	-0.54541	1
ENSMUSG00000073982	Rhog	579.354	0.0695522	0.936658	-0.575896	0.0144739	0.0590385	0.970221	-0.586409	0.00934158	-0.645448	0.0880219
ENSMUSG00000037992	Rara	552.416	0.110009	0.834539	-0.257316	0.122539	-0.129398	0.822374	-0.496723	0.000779174	-0.367325	0.152601
ENSMUSG00000045087	S1pr5	245.431	-0.0968571	0.916052	-0.575702	0.0211191	-0.156226	0.875814	-0.635071	0.00724831	-0.478845	0.244938
ENSMUSG00000036864	Proser3	70.5772	-0.116679	0.817439	-0.573696	0.000329996	-0.0544077	0.951621	-0.511425	0.00122735	-0.457017	0.0774358
ENSMUSG00000022203	Efs	221.963	-0.329688	0.139712	-0.57316	4.41639e-05	-0.0175811	0.988145	-0.261053	0.0834558	-0.243472	0.338478
ENSMUSG00000085957	Syna	252.585	0.0674844	0.932	-0.572868	0.00816971	-0.21607	0.756113	-0.856422	1.99236e-05	-0.640352	0.063076
ENSMUSG00000041605	Inava	76.764	0.125064	0.855677	-0.572484	0.00580607	0.155358	0.838222	-0.542191	0.00680408	-0.697549	0.0319608
ENSMUSG00000034177	Rnf43	58.4697	-0.00590576	0.995815	-0.570451	0.0464043	0.0101949	0.997446	-0.55435	0.0436477	-0.564545	1
ENSMUSG00000060380	C030014I23Rik	60.5598	0.194948	0.768951	-0.569752	0.0110969	0.318527	0.573891	-0.446174	0.0455754	-0.7647	1
ENSMUSG00000060594	Layn	50.6461	-0.162838	0.855677	-0.569242	0.0466656	-0.246173	0.788954	-0.652578	0.0148158	-0.406404	1
ENSMUSG00000015090	Ptgds	3190.77	0.419597	0.166358	-0.0923472	0.708609	0.0177745	0.992873	-0.494169	0.0074775	-0.511944	0.100662
ENSMUSG00000060402	Chst8	745.394	0.131709	0.838437	-0.272491	0.190295	-0.0891661	0.927826	-0.493367	0.00729252	-0.4042	0.204633
ENSMUSG00000013846	St3gal1	499.437	-0.525023	0.0649943	-0.567601	0.00649209	-0.0938132	0.930951	-0.136391	0.5746	-0.0425778	0.931351
ENSMUSG00000026479	Lamc2	42.053	-1.44452	1	-0.389132	1	-1.54836	1	-0.492978	1	1.05539	1
ENSMUSG00000027313	Chac1	118.351	0.0249607	0.983505	-0.566097	0.0482863	-0.0439952	0.981413	-0.635053	0.0185747	-0.591058	0.196768
ENSMUSG00000026837	Col5a1	219.771	-0.136138	0.882649	-0.565267	0.0370572	0.423741	0.502288	-0.00538872	0.988614	-0.42913	0.348236
ENSMUSG00000002043	Trappc6a	153.975	0.133751	0.822758	-0.237099	0.248749	-0.121309	0.869916	-0.49216	0.00528894	-0.370851	0.230283
ENSMUSG00000118346	Tmem179b	65.9809	0.212423	0.662988	-0.284417	0.175674	0.0049327	0.997446	-0.491908	0.0074508	-0.49684	1
ENSMUSG00000103715	4933431K14Rik	30.598	-0.0746563	0.934377	-0.191462	0.558766	-0.375074	0.566279	-0.491879	0.0589109	-0.116806	1
ENSMUSG00000041445	Mmrn2	87.176	-0.432835	0.13819	-0.563606	0.00290104	0.0856732	0.928057	-0.0450971	0.85719	-0.13077	0.742449
ENSMUSG00000097729	2310015A10Rik	76.3048	0.138235	0.810572	-0.563341	0.00131449	0.38788	0.214644	-0.313696	0.0866948	-0.701575	0.0124671
ENSMUSG00000108325	Gm44898	45.7094	0.338682	0.520601	-0.211699	0.461832	0.059304	0.972312	-0.491078	0.0373246	-0.550382	1
ENSMUSG00000032122	Slc37a2	42.161	-0.405996	0.282884	-0.562972	0.00786859	0.105281	0.912759	-0.0516949	0.855517	-0.156976	1
ENSMUSG00000011171	Vipr2	24.4411	0.480078	0.551419	-0.596221	0.104438	0.585785	0.451321	-0.490514	0.175643	-1.0763	1
ENSMUSG00000024206	Rfx2	91.1779	-0.196535	0.728708	-0.560728	0.00632232	-0.00864272	0.99712	-0.372836	0.0733541	-0.364193	0.294479
ENSMUSG00000035342	Lzts2	733.453	0.185556	0.539805	-0.178943	0.222895	-0.125344	0.78105	-0.489843	8.0896e-05	-0.364499	0.0905949
ENSMUSG00000036570	Fxyd1	636.901	0.146018	0.67884	-0.247918	0.0783149	-0.0953248	0.855504	-0.489261	9.72355e-05	-0.393936	0.0672861
ENSMUSG00000020604	Arsg	292.299	-0.183847	0.822292	-0.560625	0.0275166	0.23393	0.781248	-0.142848	0.628147	-0.376778	0.389573
ENSMUSG00000069917	Hba-a2	239.802	0.786477	0.300474	-0.303251	0.551951	0.600865	0.586611	-0.488864	0.272631	-1.08973	0.110378
ENSMUSG00000032403	2300009A05Rik	243.429	0.0606663	0.880252	-0.235204	0.0605045	-0.192123	0.488635	-0.487993	9.47926e-06	-0.295871	0.125852
ENSMUSG00000005917	Otx1	92.7266	-0.277558	0.459653	-0.560619	0.00188254	-0.0539901	0.959042	-0.337051	0.0696933	-0.283061	0.36845
ENSMUSG00000117822	AC133509.1	43.3968	0.0235957	0.983453	-0.560386	0.0472501	-0.374776	0.567787	-0.958758	0.000126801	-0.583982	1
ENSMUSG00000045382	Cxcr4	42.283	-0.496441	0.139433	-0.559913	0.0136028	-0.0769139	0.949232	-0.140386	0.607659	-0.0634716	1
ENSMUSG00000046160	Olig1	2846.6	0.154754	0.749207	-0.292792	0.0967597	-0.0398706	0.9754	-0.487416	0.00224439	-0.447545	0.099237
ENSMUSG00000027887	Sypl2	109.569	-0.13396	0.855677	-0.353199	0.13401	-0.266711	0.664364	-0.485951	0.0239101	-0.219239	0.599131
ENSMUSG00000000567	Sox9	682.212	-0.220772	0.43279	-0.559262	1.30366e-05	-0.0518784	0.946163	-0.390368	0.00281573	-0.33849	0.128874
ENSMUSG00000034903	Cobll1	175.716	-0.291164	0.455561	-0.559132	0.00250117	-0.0244447	0.985845	-0.292412	0.130659	-0.267967	0.417971
ENSMUSG00000009097	Tbx1	45.0479	0.0648586	0.956652	-0.32677	0.351279	-0.0937977	0.958998	-0.485427	0.118347	-0.391629	1
ENSMUSG00000020940	1700023F06Rik	40.2472	0.244559	0.703508	-0.558563	0.0318524	-0.0617951	0.969576	-0.864918	0.000205841	-0.803123	1
ENSMUSG00000017417	Plxdc1	220.446	-0.115293	0.831541	-0.558426	0.000349621	0.157986	0.764915	-0.285147	0.0832204	-0.443133	0.0912128
ENSMUSG00000035258	Abi3bp	15.5769	0.242723	0.876153	-0.616849	0.218749	0.375	0.820471	-0.484571	0.328633	-0.859571	1
ENSMUSG00000035237	Lcat	680.741	0.080108	0.870003	-0.0738763	0.685228	-0.330201	0.169854	-0.484186	0.000281324	-0.153984	0.565651
ENSMUSG00000020732	Rab37	46.4976	0.29556	0.76474	-0.264559	0.512316	0.0760573	0.975872	-0.484062	0.16037	-0.560119	1
ENSMUSG00000080921	Rpl38-ps2	28.5161	-0.172313	0.870355	-0.0694427	0.878782	-0.586715	0.372371	-0.483844	0.144345	0.10287	1
ENSMUSG00000019960	Dusp6	916.923	-0.190638	0.65445	-0.16751	0.380433	-0.506508	0.0224991	-0.48338	0.00221756	0.0231278	0.955
ENSMUSG00000030589	Rasgrp4	16.0886	0.0132318	0.994019	-0.721746	0.0654237	0.251817	0.857567	-0.483161	0.228829	-0.734978	1
ENSMUSG00000024957	Kcnk4	251.458	0.272438	0.655338	-0.557006	0.0216471	0.118546	0.91923	-0.710898	0.00171098	-0.829444	0.0269068
ENSMUSG00000097177	9330159M07Rik	26.728	0.183325	0.836863	-0.161463	0.6468	-0.137852	0.917567	-0.48264	0.0748905	-0.344788	1
ENSMUSG00000034706	Dnaic2	35.6786	-0.258943	0.79731	-0.332485	0.38966	-0.408905	0.652412	-0.482447	0.159138	-0.073542	1
ENSMUSG00000040703	Cyp2s1	67.5144	0.00883286	0.993636	-0.455418	0.0645867	-0.0178773	0.994161	-0.482128	0.0388289	-0.464251	0.237585
ENSMUSG00000027568	Ntsr1	117.426	-0.213219	0.716561	-0.555754	0.00696345	0.42453	0.270708	0.081996	0.751244	-0.342534	0.341476
ENSMUSG00000059824	Dbp	1184.86	-0.148108	0.563107	-0.552106	4.37154e-08	-0.129478	0.693499	-0.533476	1.83338e-07	-0.403998	0.0198206
ENSMUSG00000024854	Pold4	58.7671	0.24233	0.630135	-0.274794	0.225286	0.0362595	0.980572	-0.480865	0.0143883	-0.517124	1
ENSMUSG00000005148	Klf5	77.85	-0.0841676	0.911729	-0.552098	0.00767576	0.161909	0.829876	-0.306022	0.157982	-0.46793	0.170457
ENSMUSG00000039116	Adgrg6	22.2142	-0.213361	0.821387	-0.414541	0.228318	-0.279168	0.773815	-0.480349	0.129785	-0.20118	1
ENSMUSG00000035441	Myo1d	336.959	-0.0921054	0.922704	-0.55079	0.0303186	-0.117259	0.926555	-0.575944	0.0171732	-0.458685	0.274948
ENSMUSG00000007805	Twist2	31.8887	0.094651	0.926189	-0.382283	0.20479	-0.00317586	0.997668	-0.480109	0.0802724	-0.476934	1
ENSMUSG00000108955	Gm44775	17.7483	-0.152756	0.885452	-0.338512	0.370394	-0.293916	0.773815	-0.479672	0.150308	-0.185756	1
ENSMUSG00000028341	Nr4a3	2051.03	-0.181638	0.667417	-0.550753	0.000384967	0.00136106	0.998129	-0.367754	0.0193173	-0.369115	0.164888
ENSMUSG00000031145	Prickle3	25.8333	0.190704	0.865087	-0.635331	0.0650772	0.347144	0.730477	-0.478891	0.164232	-0.826035	1
ENSMUSG00000042874	D930007J09Rik	35.1295	-0.140397	0.870003	-0.549378	0.0219916	0.436189	0.360644	0.0272081	0.933524	-0.408981	1
ENSMUSG00000020486	Septin4	2494.49	-0.108704	0.878894	-0.549216	0.00756768	0.10015	0.923801	-0.340363	0.103566	-0.440512	0.198774
ENSMUSG00000026814	Eng	470.39	-0.0939969	0.833117	-0.549129	1.08949e-05	0.0782071	0.88873	-0.376925	0.00314857	-0.455132	0.0300339
ENSMUSG00000032812	Arap1	246.472	-0.195621	0.455561	-0.548688	2.49216e-06	0.128412	0.74235	-0.224655	0.0787179	-0.353067	0.0800736
ENSMUSG00000033491	Prss35	143.604	0.152474	0.873011	-0.390153	0.201679	0.0661595	0.975441	-0.476467	0.0907685	-0.542627	0.247965
ENSMUSG00000022090	Pdlim2	138.012	0.0657207	0.949614	-0.383374	0.189382	-0.027129	0.991587	-0.476223	0.0772774	-0.449094	0.329911
ENSMUSG00000063160	Numbl	4536.43	0.0220308	0.957946	-0.54857	8.95195e-09	-0.066983	0.877015	-0.637584	2.82814e-11	-0.570601	0.000649837
ENSMUSG00000028358	Zfp618	76.1555	0.0243311	0.976549	-0.367348	0.0870527	-0.0836033	0.935107	-0.475282	0.0159926	-0.391679	0.246451
ENSMUSG00000028111	Ctsk	16.6574	0.444152	0.532806	-0.506114	0.132544	0.47614	0.552749	-0.474125	0.144201	-0.950266	1
ENSMUSG00000073155	1810058I24Rik	313.374	0.115325	0.773639	-0.268039	0.056935	-0.0903579	0.865648	-0.473722	0.0001775	-0.383364	0.0762278
ENSMUSG00000035621	Midn	1234.16	-0.0451911	0.932	-0.548442	5.00156e-05	-0.183833	0.641702	-0.687084	1.72645e-07	-0.503251	0.0246092
ENSMUSG00000054493	Gm9947	18.3528	0.174252	0.868421	-0.429577	0.213974	0.130749	0.93259	-0.473079	0.141245	-0.603829	1
ENSMUSG00000096847	Tmem151b	3559.27	0.188749	0.307097	-0.201085	0.0562024	-0.0824148	0.826495	-0.472249	4.39461e-07	-0.389834	0.0137797
ENSMUSG00000070867	Trabd2b	58.5571	0.179889	0.817688	-0.0871874	0.794464	-0.204975	0.820471	-0.472052	0.0519302	-0.267076	1
ENSMUSG00000035172	Plekhh3	280.671	0.05009	0.916052	-0.164005	0.256782	-0.257888	0.296973	-0.471983	8.91143e-05	-0.214095	0.333735
ENSMUSG00000055912	Tmem150a	193.384	0.117248	0.838437	-0.548412	0.00104339	0.257103	0.55213	-0.408557	0.0143713	-0.665659	0.0125539
ENSMUSG00000018774	Cd68	175.304	-0.0880394	0.866185	-0.547804	0.000219252	0.0559816	0.948359	-0.403783	0.00686793	-0.459765	0.0605035
ENSMUSG00000025425	St8sia5	1783.22	-0.112901	0.778031	-0.547653	8.72321e-06	-0.0438918	0.956091	-0.478644	0.000104615	-0.434753	0.0365162
ENSMUSG00000034459	Ifit1	16.0037	0.0921309	0.941842	-0.0880231	0.855854	-0.289921	0.817978	-0.470075	0.185906	-0.180154	1
ENSMUSG00000028042	Zbtb7b	459.364	0.38313	0.00308691	-0.0105016	0.950276	-0.0758454	0.876257	-0.469477	1.5858e-05	-0.393631	0.0348974
ENSMUSG00000044916	1700029I15Rik	24.8317	0.337834	0.61876	-0.21804	0.522452	0.0864857	0.958998	-0.469389	0.0917947	-0.555875	1
ENSMUSG00000026389	Steap3	130.199	-0.179965	0.600365	-0.54708	0.000117267	-0.166923	0.689627	-0.534038	0.000128392	-0.367115	0.121329
ENSMUSG00000021294	Kif26a	164.425	-0.331991	0.260325	-0.546763	0.000851215	0.197519	0.68563	-0.0172532	0.939395	-0.214772	0.4836
ENSMUSG00000050410	Tcf19	39.7718	0.160308	0.834544	-0.293228	0.268179	-0.0147949	0.995799	-0.468331	0.0433285	-0.453536	1
ENSMUSG00000026177	Slc11a1	44.7376	-0.160388	0.803467	-0.546084	0.00937426	0.0602422	0.959474	-0.325454	0.138259	-0.385696	1
ENSMUSG00000040146	Rgl3	74.7664	0.0963771	0.865392	-0.544495	0.00085464	0.270066	0.471523	-0.370806	0.025852	-0.640872	0.0136725
ENSMUSG00000067786	Nnat	4228.49	0.27703	0.801798	-0.68052	0.0598226	0.490395	0.593574	-0.467154	0.197946	-0.957549	0.0901242
ENSMUSG00000028680	Plk3	169.68	0.116448	0.843903	-0.543803	0.00185107	0.183101	0.742421	-0.47715	0.00513653	-0.660251	0.0164146
ENSMUSG00000080893	Gm15920	213.531	0.0846429	0.870355	-0.541076	0.000346124	-0.107504	0.857567	-0.733223	3.54256e-07	-0.625719	0.00987982
ENSMUSG00000027298	Tyro3	2106.43	-0.260309	0.505561	-0.53989	0.00196621	0.0741267	0.935875	-0.205454	0.277187	-0.279581	0.364353
ENSMUSG00000071341	Egr4	894.348	-0.0032573	0.997913	-0.539215	0.0438513	-0.135397	0.912409	-0.671355	0.00717918	-0.535958	0.217181
ENSMUSG00000042842	Serpinb6b	13.9572	0.624425	0.353525	-0.113248	0.817207	0.271492	0.847115	-0.46618	0.198335	-0.737673	1
ENSMUSG00000028073	Pear1	90.2788	0.240661	0.545221	-0.287385	0.131632	0.0621594	0.951529	-0.465886	0.00599254	-0.528046	0.0612798
ENSMUSG00000031665	Sall1	539.001	-0.201999	0.344148	-0.538817	3.10369e-07	0.0308231	0.966423	-0.305995	0.00575373	-0.336818	0.0666685
ENSMUSG00000049649	Gpr3	101.128	0.126303	0.838437	-0.537653	0.00429349	0.0250216	0.985162	-0.638934	0.000319441	-0.663956	0.0236022
ENSMUSG00000028064	Sema4a	627.539	-0.0228238	0.968689	-0.537183	0.000110463	0.292008	0.297428	-0.22235	0.138506	-0.514359	0.0251622
ENSMUSG00000042372	Dmrt3	20.551	0.143829	0.907267	-0.01614	0.975353	-0.303448	0.809977	-0.463416	0.199313	-0.159969	1
ENSMUSG00000075514	Gm13375	216.93	0.259116	0.34127	-0.537172	0.00018225	0.0734654	0.918968	-0.722823	1.34109e-07	-0.796289	0.000652479
ENSMUSG00000076439	Mog	648.887	-0.234397	0.829542	-0.553702	0.109497	-0.143263	0.932196	-0.462569	0.172441	-0.319305	0.612048
ENSMUSG00000104586	4921539H07Rik	160.447	-0.621272	0.319483	-0.076996	0.870003	-1.00649	0.0320482	-0.462211	0.19392	0.544276	0.357255
ENSMUSG00000020696	Rffl	194.563	-0.183564	0.726711	-0.536881	0.00361722	0.150943	0.825869	-0.202374	0.317538	-0.353317	0.262695
ENSMUSG00000006586	Runx1t1	441.978	-0.270572	0.559475	-0.536697	0.00756768	-0.0693604	0.95367	-0.335485	0.100879	-0.266125	0.461473
ENSMUSG00000094840	Muc3a	77.2259	0.0762636	0.932	-0.53498	0.0335337	0.322208	0.629839	-0.289036	0.272593	-0.611243	0.127375
ENSMUSG00000034872	Gipc3	149.659	0.110513	0.857061	-0.534879	0.00278835	0.316355	0.408565	-0.329037	0.0719912	-0.645392	0.0234092
ENSMUSG00000026065	Slc9a4	302.904	0.359056	0.702825	-0.0897523	0.847985	-0.0114162	0.997446	-0.460224	0.197013	-0.448808	0.468942
ENSMUSG00000003934	Efnb3	3535.59	-0.151003	0.672333	-0.534458	3.06763e-05	0.14237	0.742344	-0.241086	0.0775052	-0.383455	0.0803299
ENSMUSG00000020205	Phlda1	398.756	-0.144946	0.514948	-0.53353	1.24705e-08	-0.144012	0.583663	-0.532597	2.84362e-08	-0.388584	0.0148768
ENSMUSG00000063060	Sox7	31.4934	-0.102129	0.911467	-0.533088	0.0443699	0.0462855	0.980498	-0.384674	0.150669	-0.430959	1
ENSMUSG00000027577	Chrna4	464.904	0.0702936	0.934012	-0.532931	0.0233937	0.229864	0.760398	-0.37336	0.113084	-0.603224	0.109054
ENSMUSG00000049112	Oxtr	171.502	0.451577	0.695451	-0.338148	0.506028	0.330723	0.834598	-0.459001	0.314588	-0.789724	0.272855
ENSMUSG00000029135	Fosl2	758.687	0.159544	0.484064	-0.0760517	0.55902	-0.223391	0.25502	-0.458986	2.77666e-06	-0.235595	0.180014
ENSMUSG00000032419	Tbx18	19.7488	0.120539	0.92141	-0.571356	0.0952045	0.233674	0.843794	-0.458221	0.177433	-0.691895	1
ENSMUSG00000033249	Hsf4	208.663	0.175627	0.411679	-0.140741	0.252387	-0.141805	0.634791	-0.458174	4.81964e-06	-0.316369	0.0691505
ENSMUSG00000064125	Prr36	1148.98	-0.226729	0.180534	-0.532616	3.2135e-08	-0.094427	0.797514	-0.400314	5.53407e-05	-0.305887	0.0720347
ENSMUSG00000022150	Dab2	119.521	-0.120279	0.855677	-0.532534	0.00721723	0.0118214	0.99613	-0.400434	0.0427092	-0.412255	0.20981
ENSMUSG00000034460	Six4	17.4373	0.48797	0.466673	0.290719	0.471414	-0.260419	0.838222	-0.45767	0.158198	-0.197251	1
ENSMUSG00000000632	Sez6	8248.79	-0.0137654	0.987888	-0.53205	0.00486661	0.207529	0.72503	-0.310755	0.10803	-0.518285	0.0931315
ENSMUSG00000033722	BC034090	122.668	-0.208452	0.478003	-0.528998	9.7012e-05	-0.0699746	0.914367	-0.390521	0.00453137	-0.320546	0.163131
ENSMUSG00000117698	BC037704	23.7388	0.169796	0.870872	-0.47119	0.163685	0.184653	0.886159	-0.456333	0.15892	-0.640986	1
ENSMUSG00000002633	Shh	21.7875	0.00394606	0.997913	-0.394343	0.235326	-0.0579139	0.977626	-0.456203	0.13666	-0.398289	1
ENSMUSG00000041548	Hspb8	165.733	0.210292	0.526416	0.0343006	0.870149	-0.28012	0.368582	-0.456112	0.00129423	-0.175991	0.528824
ENSMUSG00000031146	Plp2	60.8321	0.0434576	0.949614	-0.528904	0.00312067	0.173391	0.760478	-0.398971	0.0259145	-0.572362	1
ENSMUSG00000029096	Htra3	85.8927	0.209146	0.680607	-0.385679	0.0582323	0.139908	0.849318	-0.454917	0.0166464	-0.594825	0.0551881
ENSMUSG00000014303	Glis2	263.12	-0.0130892	0.98209	-0.528373	2.7619e-05	0.110046	0.820168	-0.405238	0.00148286	-0.515284	0.0128791
ENSMUSG00000021594	Srd5a1	154.341	-0.147519	0.794835	-0.527936	0.003572	0.0336544	0.980572	-0.346762	0.0591424	-0.380417	0.210181
ENSMUSG00000032548	Slco2a1	159.008	0.129839	0.883357	-0.527705	0.0459869	0.0966413	0.946369	-0.560903	0.0253326	-0.657544	0.11387
ENSMUSG00000106662	Gm43034	92.2899	0.0964679	0.855677	-0.0667886	0.760669	-0.290304	0.390965	-0.45356	0.00313952	-0.163256	0.596123
ENSMUSG00000032508	Myd88	105.514	0.241435	0.458443	0.0378083	0.865601	-0.249862	0.531248	-0.453488	0.00250008	-0.203627	0.480769
ENSMUSG00000032908	Sgpp2	134.601	0.073805	0.927165	-0.526919	0.0198452	-0.276805	0.649677	-0.877529	1.95476e-05	-0.600724	0.0910195
ENSMUSG00000042116	Vwa1	334.067	-0.197686	0.494228	-0.526631	3.04998e-05	0.0292973	0.975872	-0.299648	0.0228003	-0.328945	0.130855
ENSMUSG00000018470	Kcnab3	615.188	0.00483446	0.995015	-0.285747	0.0935642	-0.162049	0.758097	-0.45263	0.0033715	-0.290582	0.290149
ENSMUSG00000026278	Bok	924.034	0.360072	0.638024	-0.0605351	0.883223	-0.0312108	0.991016	-0.451818	0.139364	-0.420607	0.427739
ENSMUSG00000044646	Zbtb7c	50.9569	-0.0338788	0.965467	-0.526042	0.0089891	-0.00452166	0.997446	-0.496685	0.0106879	-0.492163	1
ENSMUSG00000029860	Zyx	1170.19	0.19307	0.538043	-0.525225	6.05606e-05	0.101564	0.846325	-0.616731	1.26771e-06	-0.718295	0.000984887
ENSMUSG00000006386	Tek	195.985	-0.396777	0.108999	-0.523269	0.00173114	0.0269243	0.981413	-0.0995675	0.6234	-0.126492	0.714659
ENSMUSG00000047246	Hist1h2be	62.6532	0.0393691	0.955186	0.238764	0.271769	-0.649792	0.00675167	-0.450398	0.0104581	0.199395	1
ENSMUSG00000036882	Arhgap33	3861.69	0.0775047	0.870355	-0.523233	6.18053e-05	0.0742782	0.906039	-0.52646	4.09478e-05	-0.600738	0.00565926
ENSMUSG00000014846	Tppp3	540.275	0.350746	0.656856	-0.121638	0.762933	0.0222687	0.994852	-0.450115	0.152229	-0.472384	0.37564
ENSMUSG00000024187	Fam234a	358.15	-0.124547	0.764299	-0.522248	0.000103148	0.0249822	0.980572	-0.372719	0.00611283	-0.397701	0.0789144
ENSMUSG00000056222	Spock1	4922.64	0.211338	0.818065	-0.376005	0.225963	0.138093	0.922347	-0.44925	0.118556	-0.587343	0.212987
ENSMUSG00000114953	4930519K11Rik	20.6918	-0.088257	0.938733	-0.355121	0.331581	-0.182247	0.888052	-0.449111	0.174724	-0.266864	1
ENSMUSG00000007594	Hapln4	3944.5	0.253707	0.555879	-0.520566	0.00486661	-0.166965	0.797514	-0.941238	4.5192e-08	-0.774274	0.00801888
ENSMUSG00000107219	Gm42738	27.9169	0.152323	0.855677	-0.0867856	0.807414	-0.209509	0.825869	-0.448618	0.0789382	-0.239109	1
ENSMUSG00000050315	Synpo2	112.432	0.351923	0.65437	0.064221	0.878782	-0.160841	0.911431	-0.448542	0.151948	-0.287702	0.627132
ENSMUSG00000023391	Dlx2	131.444	0.0239254	0.974426	-0.519886	0.00422608	0.045766	0.97	-0.498045	0.00459017	-0.543811	0.0608428
ENSMUSG00000025409	Mbd6	933.86	0.212173	0.669867	-0.519657	0.00576881	0.240938	0.648185	-0.490892	0.00691896	-0.73183	0.013147
ENSMUSG00000046593	Tmem215	157.045	0.654592	0.597677	-0.292317	0.649704	0.498783	0.76952	-0.448126	0.426347	-0.946909	0.272739
ENSMUSG00000030862	Cpxm2	25.6315	0.240287	0.756276	-0.480111	0.0921023	0.272346	0.747605	-0.448052	0.102977	-0.720398	1
ENSMUSG00000041378	Cldn5	498.919	-0.0498909	0.938733	-0.519621	0.00213875	0.101247	0.88873	-0.368484	0.0293605	-0.46973	0.0910195
ENSMUSG00000083563	Gm13340	330.842	0.0437116	0.955298	-0.36336	0.0782658	-0.0406112	0.976903	-0.447683	0.0197942	-0.407071	0.2162
ENSMUSG00000000782	Tcf7	68.9497	-0.150216	0.799594	-0.519016	0.00710188	0.0168429	0.9929	-0.351957	0.0721342	-0.3688	0.250722
ENSMUSG00000022180	Slc7a8	2087.12	0.0311323	0.952178	-0.518319	3.16667e-05	0.0793203	0.886333	-0.470132	0.000146666	-0.549452	0.00799868
ENSMUSG00000034275	Igsf9b	649.491	-0.23661	0.646712	-0.518093	0.00932212	0.0608713	0.959042	-0.220612	0.302292	-0.281483	0.427249
ENSMUSG00000034209	Rasl10a	981.752	-0.473385	0.150496	-0.517743	0.0159307	-0.148078	0.859419	-0.192435	0.413851	-0.0443579	0.929709
ENSMUSG00000105265	Sox2ot	352.06	-0.63933	0.0404049	-1.16656	1.3308e-07	0.0802587	0.956091	-0.446976	0.067179	-0.527235	0.188603
ENSMUSG00000103529	A730089K16Rik	22.0276	-0.0171266	0.989617	-0.45555	0.177916	-0.0083502	0.997446	-0.446773	0.166338	-0.438423	1
ENSMUSG00000033763	Mtss1l	4224.36	-0.182413	0.0743223	-0.515951	5.75798e-16	0.0847247	0.706161	-0.248813	0.000361243	-0.333538	0.00420323
ENSMUSG00000021123	Rdh12	46.2708	0.222676	0.681495	-0.0742766	0.799715	-0.149611	0.857567	-0.446563	0.0303498	-0.296952	1
ENSMUSG00000041000	Trim62	525.465	-0.0295253	0.959026	-0.515644	0.000196787	0.25205	0.415394	-0.234069	0.11363	-0.486118	0.033736
ENSMUSG00000026014	Raph1	972.555	-0.0616198	0.929418	-0.514929	0.00495051	0.186146	0.755741	-0.267164	0.160741	-0.453309	0.132936
ENSMUSG00000040759	Cmtm5	800.873	0.00772126	0.989766	-0.513094	0.000466805	0.0659367	0.932196	-0.454878	0.00165292	-0.520815	0.0299332
ENSMUSG00000030782	Tgfb1i1	188.884	0.129828	0.820825	-0.51301	0.00338813	0.147215	0.820069	-0.495623	0.00339045	-0.642838	0.0198087
ENSMUSG00000066129	Kndc1	2847.7	0.290442	0.238685	-0.0765338	0.67784	-0.0783822	0.905286	-0.445358	0.00111804	-0.366976	0.118987
ENSMUSG00000039787	Cercam	83.4789	-0.227914	0.572951	-0.512534	0.00268821	0.103568	0.881097	-0.181052	0.345143	-0.28462	0.338478
ENSMUSG00000029862	Clcn1	23.8609	0.255052	0.759864	-0.194779	0.594694	0.00511572	0.997446	-0.444715	0.132556	-0.449831	1
ENSMUSG00000034997	Htr2a	290.822	0.17525	0.768951	0.122465	0.628673	-0.391823	0.324183	-0.444607	0.0223329	-0.0527848	0.908514
ENSMUSG00000027996	Sfrp2	22.7003	0.0142297	0.993652	-0.349445	0.449509	-0.0808641	0.976903	-0.444539	0.286337	-0.363675	1
ENSMUSG00000032501	Trib1	221.577	0.310422	0.131751	0.186214	0.231866	-0.319661	0.186903	-0.443869	0.000606924	-0.124208	0.647798
ENSMUSG00000028167	Bdh2	18.0858	-0.12174	0.927044	-0.434503	0.29139	-0.130955	0.947522	-0.443718	0.253548	-0.312764	1
ENSMUSG00000025647	Shisa5	790.677	0.103016	0.794835	-0.512235	1.94075e-05	0.0041398	0.997446	-0.611111	1.83338e-07	-0.615251	0.00203847
ENSMUSG00000020057	Dram1	28.3141	0.192653	0.794835	-0.458082	0.0724849	0.207557	0.805851	-0.443178	0.0699776	-0.650735	1
ENSMUSG00000045179	Sox3	32.0256	0.265495	0.727039	-0.394904	0.186404	0.2175	0.829853	-0.442899	0.112256	-0.660399	1
ENSMUSG00000038058	Nod1	105.745	0.3011	0.461628	-0.229882	0.297527	0.0882468	0.93094	-0.442735	0.019944	-0.530982	0.0941012
ENSMUSG00000085133	B930095G15Rik	916.303	0.105692	0.805633	-0.510813	6.95036e-05	0.110472	0.824938	-0.506033	6.17157e-05	-0.616505	0.00363114
ENSMUSG00000043439	Epop	1368.99	0.0824822	0.88083	-0.266696	0.112993	-0.0929313	0.889663	-0.442109	0.00357496	-0.349178	0.184835
ENSMUSG00000047793	Sned1	217.807	-0.347424	0.217334	-0.509595	0.00198216	0.144709	0.806369	-0.0174624	0.938045	-0.162171	0.616535
ENSMUSG00000019970	Sgk1	1392.77	0.627003	0.103086	0.495276	0.0742255	-0.309695	0.698261	-0.441422	0.100717	-0.131727	0.818374
ENSMUSG00000050234	Gja4	42.4754	0.0961731	0.906777	-0.508973	0.0385602	-0.0239767	0.990931	-0.629123	0.00557234	-0.605146	1
ENSMUSG00000070643	Sox13	178.28	-0.106096	0.872731	-0.508048	0.00923498	0.0359239	0.980572	-0.366028	0.0614344	-0.401952	0.2162
ENSMUSG00000038402	Foxf2	95.0714	0.223891	0.681495	-0.507769	0.0166136	0.18829	0.793458	-0.54337	0.00700907	-0.73166	0.0258435
ENSMUSG00000031958	Ldhd	168.173	0.211644	0.632859	-0.0127332	0.959946	-0.216261	0.669854	-0.440638	0.0091181	-0.224377	0.482513
ENSMUSG00000041842	Fhdc1	69.7742	0.142017	0.838526	-0.148403	0.574658	-0.149698	0.857165	-0.440118	0.0353987	-0.290421	0.444535
ENSMUSG00000021366	Hivep1	968.266	-0.169441	0.7039	-0.507745	0.00146232	0.0737162	0.930211	-0.264589	0.11071	-0.338305	0.212987
ENSMUSG00000072591	5930412G12Rik	50.4304	0.220086	0.749887	-0.506898	0.0481011	0.10218	0.934715	-0.624804	0.00843081	-0.726985	1
ENSMUSG00000024193	Phf1	958.477	0.0660015	0.890469	-0.505457	9.97033e-05	0.103911	0.838222	-0.467547	0.000263751	-0.571458	0.00760807
ENSMUSG00000087038	2900079G21Rik	288.692	-0.0562239	0.932	-0.504682	0.00546714	-0.219868	0.669827	-0.668326	8.63182e-05	-0.448458	0.129116
ENSMUSG00000059361	Nrsn2	1608.77	0.157088	0.725015	-0.503468	0.00120622	0.00989535	0.99606	-0.650661	1.01137e-05	-0.660556	0.00802629
ENSMUSG00000045761	Togaram2	27.8572	0.136469	0.95551	-0.627054	0.379793	0.326401	0.909664	-0.437122	0.540311	-0.763523	1
ENSMUSG00000023905	Tnfrsf12a	49.0801	0.106421	0.891913	0.304805	0.252387	-0.635275	0.0709921	-0.43689	0.0525125	0.198384	1
ENSMUSG00000008348	Ubc	527.442	-0.0206862	0.978305	-0.23558	0.24556	-0.221732	0.673677	-0.436625	0.0140184	-0.214894	0.527059
ENSMUSG00000040734	Ppp1r13l	123.539	0.0766481	0.897236	-0.502754	0.00319193	-0.0346055	0.976903	-0.614007	0.000130901	-0.579402	0.0302258
ENSMUSG00000004366	Sst	3613.88	-0.0269585	0.978305	-0.420756	0.0957993	-0.0426402	0.980572	-0.436438	0.0694326	-0.393798	0.342601
ENSMUSG00000004952	Rasa4	64.0861	0.129886	0.831686	-0.502297	0.0059011	0.307269	0.440326	-0.324914	0.0812148	-0.632183	1
ENSMUSG00000032265	Tent5a	99.7336	-0.0120005	0.98935	-0.333438	0.124355	-0.114814	0.894807	-0.436252	0.0286399	-0.321437	0.357255
ENSMUSG00000047606	Ankrd34c	28.9074	0.280862	0.81719	-0.306303	0.497141	0.150955	0.940695	-0.43621	0.274957	-0.587165	1
ENSMUSG00000026418	Tnni1	24.8364	0.229745	0.860639	-0.405799	0.3608	0.199429	0.913265	-0.436114	0.291634	-0.635543	1
ENSMUSG00000074916	Chst14	44.1788	0.391455	0.389524	-0.23288	0.390611	0.188316	0.829768	-0.436019	0.0589977	-0.624335	1
ENSMUSG00000044367	Slc16a13	98.3843	0.0254369	0.968689	-0.263384	0.149959	-0.14659	0.803217	-0.43541	0.00719285	-0.288821	0.312489
ENSMUSG00000042165	Gm9774	17.9701	0.13742	0.902129	-0.354361	0.327887	0.0564203	0.980572	-0.43536	0.185371	-0.491781	1
ENSMUSG00000072214	Septin5	3446.15	0.126422	0.813151	-0.501832	0.0020131	-0.130992	0.830576	-0.759245	6.17105e-07	-0.628254	0.0150265
ENSMUSG00000007207	Stx1a	2144.2	0.143883	0.69118	-0.501725	9.45299e-05	0.220114	0.488547	-0.425495	0.000863067	-0.645608	0.00218066
ENSMUSG00000031378	Abcd1	296.791	0.133402	0.689148	-0.501499	2.79437e-05	0.116209	0.787873	-0.518692	1.01174e-05	-0.634901	0.00121034
ENSMUSG00000068154	Insm1	196.694	-0.0366231	0.966498	-0.393154	0.0849842	-0.0785777	0.949232	-0.435108	0.0432792	-0.35653	0.34025
ENSMUSG00000016179	Camk1g	744.094	0.368245	0.165315	-0.0345835	0.881871	-0.0320942	0.980492	-0.434923	0.00724831	-0.402829	0.145764
ENSMUSG00000052563	D930048N14Rik	67.8944	0.0413466	0.964685	-0.501038	0.0286105	0.323496	0.570106	-0.218889	0.378299	-0.542384	0.140333
ENSMUSG00000015476	Prrt1	9294.73	0.12987	0.727002	-0.500395	6.19611e-05	-0.0261797	0.978746	-0.656445	7.18261e-08	-0.630265	0.00218066
ENSMUSG00000039646	Vasn	171.24	0.243401	0.535092	-0.100466	0.652201	-0.0905536	0.914367	-0.434421	0.00959364	-0.343867	0.242128
ENSMUSG00000027737	Slc7a11	536.065	-0.269674	0.646712	-0.500389	0.0315606	0.177941	0.834187	-0.0527744	0.855687	-0.230715	0.595665
ENSMUSG00000042115	Klhdc8a	103.131	0.0872028	0.902677	-0.297979	0.171354	-0.0489432	0.972312	-0.434125	0.0273589	-0.385182	0.253195
ENSMUSG00000048277	Syngr2	161.709	0.182716	0.651421	-0.500283	0.00185488	-0.0820555	0.914367	-0.765054	2.70754e-07	-0.682999	0.00680483
ENSMUSG00000053846	Lipg	20.6668	0.228828	0.875688	-0.459362	0.348443	0.254257	0.886876	-0.433932	0.352496	-0.688189	1
ENSMUSG00000010797	Wnt2	76.5001	-0.262665	0.708209	-0.0909442	0.798313	-0.605607	0.162634	-0.433886	0.100588	0.171721	0.750711
ENSMUSG00000074406	Zfp628	526.668	0.193694	0.515867	-0.500053	0.000102582	0.160039	0.684345	-0.533708	2.04619e-05	-0.693747	0.0010321
ENSMUSG00000041696	Rasl12	48.3802	0.0277602	0.976583	-0.500033	0.0348865	0.136899	0.882372	-0.390894	0.0961266	-0.527794	1
ENSMUSG00000109462	Gm6334	37.9537	-0.0214865	0.986547	-0.198537	0.566625	-0.255328	0.790128	-0.432378	0.130217	-0.17705	1
ENSMUSG00000002983	Relb	158.497	-0.047273	0.942767	-0.498762	0.00390724	0.0534152	0.958998	-0.398074	0.019661	-0.451489	0.109121
ENSMUSG00000035576	L3mbtl1	114.325	-0.00188548	0.997913	-0.497763	0.00658445	0.434126	0.153501	-0.061751	0.790085	-0.495877	0.098894
ENSMUSG00000029755	Dlx5	81.6674	-0.10866	0.876153	-0.495574	0.0189958	-0.0398875	0.978839	-0.426801	0.0390411	-0.386914	0.267687
ENSMUSG00000020893	Per1	2024.66	0.255806	0.175398	-0.0870437	0.544888	-0.0892586	0.842059	-0.432108	9.47407e-05	-0.342849	0.0715528
ENSMUSG00000118245	AC109138.11	21.6471	-0.0675324	0.949868	-0.441077	0.162284	-0.0582912	0.976903	-0.431836	0.151659	-0.373545	1
ENSMUSG00000006218	Fam131c	50.135	0.175348	0.799594	-0.357936	0.136577	0.101799	0.927915	-0.431485	0.0524872	-0.533284	1
ENSMUSG00000017724	Etv4	201.326	0.14247	0.683981	-0.495287	0.000154651	0.00511193	0.997446	-0.632645	4.42073e-07	-0.637756	0.00234982
ENSMUSG00000025507	Pidd1	30.0041	0.153064	0.851362	-0.284841	0.316735	0.00662094	0.997446	-0.431284	0.0841699	-0.437905	1
ENSMUSG00000001247	Lsr	156.124	0.190749	0.699777	-0.294406	0.132497	0.0539412	0.9615	-0.431214	0.0150721	-0.485155	0.100981
ENSMUSG00000034768	Asb16	77.791	0.241003	0.615838	-0.494297	0.0161246	-0.0230213	0.988742	-0.758321	4.97855e-05	-0.735299	0.0177058
ENSMUSG00000038060	Dlec1	44.8838	0.0712355	0.942228	-0.316206	0.284161	-0.0429478	0.98105	-0.43039	0.105966	-0.387442	1
ENSMUSG00000038370	Pcp4l1	1038.99	0.0150204	0.981204	-0.493695	0.000617551	0.0401738	0.96672	-0.468542	0.000872114	-0.508716	0.0302258
ENSMUSG00000025221	Kcnip2	6174.81	0.143063	0.620069	-0.0679452	0.640109	-0.218807	0.349918	-0.429815	6.67176e-05	-0.211008	0.281569
ENSMUSG00000040010	Slc7a5	1681.32	0.254328	0.257851	-0.259244	0.0535942	0.0839109	0.874249	-0.429662	0.000424753	-0.513572	0.0113506
ENSMUSG00000044456	Rin3	90.74	0.987085	1.76334e-12	0.778934	4.20088e-07	-0.221479	0.654397	-0.42963	0.0026923	-0.20815	0.482436
ENSMUSG00000045968	Teddm2	25.7595	-0.270866	0.787552	-0.65934	0.0595521	-0.0408319	0.98672	-0.429306	0.231914	-0.388474	1
ENSMUSG00000050511	Oprd1	232.637	-0.138743	0.793416	-0.493484	0.00309112	0.178271	0.733167	-0.17647	0.337614	-0.354741	0.207712
ENSMUSG00000049556	Lingo1	7939.74	0.000350294	0.999641	-0.493227	1.18344e-05	0.0594588	0.919932	-0.434119	0.000115817	-0.493578	0.00900384
ENSMUSG00000050271	Prag1	1490.78	0.196313	0.558759	-0.175936	0.278329	-0.0568118	0.943144	-0.429061	0.00191052	-0.37225	0.116052
ENSMUSG00000019848	Popdc3	91.2473	0.127315	0.897874	-0.391019	0.19961	0.0893691	0.956782	-0.428966	0.13376	-0.518335	0.27151
ENSMUSG00000005125	Ndrg1	2150.39	0.249648	0.725015	-0.133245	0.678728	-0.0457667	0.980572	-0.42866	0.0918731	-0.382893	0.386322
ENSMUSG00000087138	Gm15545	17.7252	-0.0870335	0.938733	-0.510685	0.129359	-0.00478791	0.997446	-0.428439	0.195705	-0.423651	1
ENSMUSG00000112278	Gm30025	63.6131	0.130894	0.853373	-0.493126	0.0249957	0.0469534	0.975872	-0.577067	0.0049749	-0.62402	1
ENSMUSG00000111594	Gm3365	29.728	0.0930007	0.913636	-0.492665	0.0418345	0.2494	0.724911	-0.336265	0.172752	-0.585666	1
ENSMUSG00000031762	Mt2	3023.74	0.707179	7.36144e-10	0.684868	1.88212e-09	-0.404792	0.0182539	-0.427104	0.000335766	-0.0223112	0.942584
ENSMUSG00000071658	Gng3	5187.94	0.123737	0.720908	-0.491026	2.28838e-05	0.0455753	0.948913	-0.569188	5.38999e-07	-0.614763	0.00138692
ENSMUSG00000001288	Rarg	211.922	-0.0253865	0.96726	-0.490461	0.00180402	0.0307572	0.979087	-0.434317	0.00459789	-0.465074	0.0678226
ENSMUSG00000017754	Pltp	1422.6	0.0244794	0.965467	-0.489704	0.000294564	-0.02491	0.980572	-0.539093	4.01585e-05	-0.514183	0.0198085
ENSMUSG00000047897	Ripply2	56.5049	0.0212123	0.978077	-0.488588	0.0129871	-0.0228995	0.9876	-0.5327	0.00420519	-0.509801	1
ENSMUSG00000027016	Zfp385b	979.624	0.0572219	0.92076	-0.48825	0.000773761	0.0202987	0.985082	-0.525174	0.0001775	-0.545472	0.0197014
ENSMUSG00000031565	Fgfr1	3892.84	0.296749	0.0065084	0.00913077	0.94546	-0.138008	0.578704	-0.425626	1.38521e-06	-0.287618	0.060372
ENSMUSG00000031654	Cbln1	76.186	0.122554	0.876153	-0.488074	0.0428564	0.10117	0.932077	-0.509458	0.0261034	-0.610628	0.104939
ENSMUSG00000044707	Ccnjl	260.536	0.314997	0.249429	0.123894	0.524389	-0.234066	0.572444	-0.425169	0.00525197	-0.191103	0.519038
ENSMUSG00000037868	Egr2	28.7776	-0.656614	0.602988	-0.495953	0.421062	-0.585441	0.709583	-0.424779	0.476845	0.160662	1
ENSMUSG00000001794	Capns1	3286.38	0.170511	0.635457	-0.487718	0.000304542	0.107365	0.838222	-0.550864	2.46332e-05	-0.658229	0.00276294
ENSMUSG00000030745	Il21r	26.4123	0.573349	0.233174	-0.263015	0.424374	0.41201	0.58198	-0.424354	0.136151	-0.836364	1
ENSMUSG00000047821	Trim16	21.8669	0.211291	0.821022	-0.0197712	0.96355	-0.193118	0.874249	-0.42418	0.158686	-0.231062	1
ENSMUSG00000028364	Tnc	127.011	-0.419946	0.0765422	-0.487208	0.00331033	0.218772	0.630793	0.15151	0.4304	-0.0672622	0.858306
ENSMUSG00000019232	Etnppl	113.242	0.648435	0.00435366	0.321192	0.147539	-0.0968586	0.927826	-0.424102	0.0317842	-0.327243	0.357255
ENSMUSG00000021998	Lcp1	148.862	-0.308946	0.0759661	-0.486532	4.77493e-05	0.0757046	0.880613	-0.101882	0.487455	-0.177586	0.428176
ENSMUSG00000047123	Ticam1	153.521	0.103177	0.833844	-0.258173	0.102024	-0.0620758	0.934893	-0.423426	0.00272472	-0.36135	0.134761
ENSMUSG00000032436	Cmtm7	31.9885	0.0344924	0.968818	-0.176675	0.544501	-0.211991	0.792227	-0.423158	0.070421	-0.211167	1
ENSMUSG00000037003	Tns2	487.14	0.398639	0.00250195	0.127579	0.361149	-0.151652	0.660696	-0.422712	0.000178334	-0.271059	0.176449
ENSMUSG00000047139	Cd24a	152.459	-0.160801	0.79879	-0.486039	0.017193	0.00280299	0.997448	-0.322435	0.11944	-0.325238	0.349389
ENSMUSG00000017493	Igfbp4	1595.92	-0.0829472	0.885988	-0.485608	0.00295174	-0.283619	0.436089	-0.686279	7.45387e-06	-0.402661	0.136579
ENSMUSG00000023991	Foxp4	1920.45	0.037499	0.923781	-0.485175	1.89525e-07	0.0852187	0.820168	-0.437455	3.47295e-06	-0.522674	0.00103369
ENSMUSG00000040563	Plppr2	11073.3	0.0657204	0.876882	-0.484931	3.08781e-05	-0.00246834	0.997446	-0.55312	1.18299e-06	-0.550651	0.00462242
ENSMUSG00000031807	Pgls	518.368	0.180875	0.42095	-0.206054	0.0775457	-0.0343527	0.958998	-0.421281	4.58942e-05	-0.386929	0.0268404
ENSMUSG00000040732	Erg	79.3649	-0.227876	0.615509	-0.484669	0.00780303	0.13833	0.834598	-0.118463	0.58575	-0.256793	0.429379
ENSMUSG00000024610	Cd74	17.3241	0.109811	0.941542	-0.641864	0.126166	0.331476	0.812319	-0.4202	0.33016	-0.751676	1
ENSMUSG00000050164	Mchr1	531.401	0.262066	0.392858	-0.175565	0.317531	0.0174405	0.989837	-0.420191	0.00470961	-0.437631	0.0808527
ENSMUSG00000034928	Rnf44	4348.97	0.0648355	0.882056	-0.484609	4.81725e-05	0.0353669	0.964861	-0.514078	1.06286e-05	-0.549445	0.00565926
ENSMUSG00000022353	Mtss1	736.416	-0.182006	0.384008	-0.482492	1.04987e-06	0.0727914	0.862559	-0.227695	0.0313166	-0.300486	0.0810839
ENSMUSG00000032997	Chpf	2615.77	0.0170298	0.965467	-0.175986	0.0878444	-0.226597	0.173618	-0.419613	3.75955e-06	-0.193016	0.242825
ENSMUSG00000079227	Ccr5	52.7321	-0.517529	0.0725642	-0.481986	0.0214135	0.0609958	0.959042	0.0965381	0.712363	0.0355423	1
ENSMUSG00000074415	3110039I08Rik	366.492	0.0155874	0.980903	-0.479894	0.0011544	0.313502	0.265139	-0.18198	0.258553	-0.495482	0.0383396
ENSMUSG00000026786	Apbb1ip	110.835	-0.0858511	0.860639	-0.479557	0.000843142	0.0219684	0.982397	-0.371737	0.00939104	-0.393706	0.0943607
ENSMUSG00000034361	Cpne2	420.699	0.00785876	0.99482	-0.478841	0.0488492	0.220519	0.782771	-0.26618	0.290565	-0.4867	0.216683
ENSMUSG00000030701	Plekhb1	4834.82	-0.05525	0.941143	-0.477533	0.0145481	-0.0850778	0.932196	-0.507361	0.00653571	-0.422283	0.190054
ENSMUSG00000051590	Map3k19	100.598	-0.296625	0.450402	-0.476068	0.0128777	-0.064399	0.95367	-0.243842	0.227635	-0.179443	0.622371
ENSMUSG00000030917	Tmem159	124.875	0.218309	0.44299	-0.0309569	0.874967	-0.169063	0.682183	-0.418329	0.00147959	-0.249266	0.294975
ENSMUSG00000040483	Xaf1	183.41	-0.073776	0.927396	-0.475994	0.035085	-0.0237789	0.99011	-0.425997	0.0517518	-0.402218	0.278954
ENSMUSG00000001918	Slc1a5	37.9645	0.368539	0.488827	-0.0437947	0.900804	-0.00536599	0.997446	-0.4177	0.0920808	-0.412334	1
ENSMUSG00000024395	Lims2	299.734	0.240962	0.356582	-0.0485456	0.796062	-0.127978	0.792227	-0.417486	0.00148895	-0.289508	0.211633
ENSMUSG00000118125	Sssca1	58.7595	0.0861757	0.902604	-0.208696	0.366635	-0.122481	0.880613	-0.417353	0.0322373	-0.294872	1
ENSMUSG00000075389	2810410L24Rik	59.6656	-0.184064	0.736627	-0.475952	0.0146829	0.110549	0.889172	-0.181339	0.406649	-0.291888	1
ENSMUSG00000057604	Lmcd1	71.0872	-0.327656	0.324338	-0.475725	0.00806139	0.0874077	0.918315	-0.0606618	0.792446	-0.14807	0.681377
ENSMUSG00000020027	Socs2	308.143	0.257672	0.822292	-0.425105	0.275546	0.267115	0.838222	-0.415661	0.262492	-0.682776	0.246104
ENSMUSG00000032259	Drd2	75.7848	0.0338603	0.961101	-0.113944	0.62468	-0.267646	0.563563	-0.41545	0.0182513	-0.147804	0.682222
ENSMUSG00000028979	Masp2	38.4021	0.0690722	0.93104	-0.00398648	0.991321	-0.342266	0.546953	-0.415325	0.0613009	-0.0730587	1
ENSMUSG00000019846	Lama4	58.5985	-0.236972	0.653249	-0.473629	0.0199947	0.233052	0.68917	-0.00360416	0.990143	-0.236656	1
ENSMUSG00000052921	Arhgef15	152.158	-0.029024	0.970744	-0.473137	0.0166851	0.0512905	0.967674	-0.392822	0.0433285	-0.444113	0.167268
ENSMUSG00000047875	Gpr157	34.2218	0.133892	0.857365	-0.149201	0.608145	-0.130589	0.894133	-0.413682	0.0682938	-0.283093	1
ENSMUSG00000036867	Smad6	40.5959	0.10271	0.906777	-0.341186	0.210006	0.0302244	0.987555	-0.413672	0.0975673	-0.443896	1
ENSMUSG00000020806	Rhbdf2	36.5426	0.179146	0.794835	-0.0780911	0.804002	-0.155997	0.863327	-0.413234	0.0673334	-0.257237	1
ENSMUSG00000035179	Ppp1r32	27.2823	-0.275074	0.870355	-0.181108	0.787593	-0.507014	0.749616	-0.413048	0.460678	0.0939658	1
ENSMUSG00000072809	9330160F10Rik	23.975	0.211108	0.782755	-0.00611886	0.988732	-0.195628	0.844082	-0.412855	0.113624	-0.217227	1
ENSMUSG00000028458	Tesk1	3774.88	0.0968802	0.817439	-0.473117	0.0001215	-0.0270191	0.976903	-0.597016	5.29537e-07	-0.569997	0.00505769
ENSMUSG00000117824	AC158975.1	46.184	0.38023	0.321035	0.0227853	0.939676	-0.0553098	0.97	-0.412755	0.04581	-0.357445	1
ENSMUSG00000031230	Fgf16	25.5594	-0.0500865	0.960503	0.052399	0.893607	-0.515006	0.348421	-0.41252	0.135221	0.102486	1
ENSMUSG00000043461	Sptssb	23.9754	0.00514832	0.996299	-0.0644469	0.86845	-0.342667	0.655525	-0.412263	0.141165	-0.0695952	1
ENSMUSG00000059195	Gm12715	63.9767	-0.0321535	0.965344	-0.472847	0.0139622	-0.13353	0.845298	-0.574224	0.00139915	-0.440693	1
ENSMUSG00000049420	Tmem200a	606.551	-0.302742	0.364518	-0.472381	0.00665836	-0.118654	0.863327	-0.288294	0.104484	-0.16964	0.613631
ENSMUSG00000090050	Gm16339	30.235	0.204603	0.771872	0.0236525	0.946368	-0.230505	0.786345	-0.411455	0.0890873	-0.18095	1
ENSMUSG00000090122	Kcne1l	82.6594	0.0470988	0.951128	-0.32994	0.123955	-0.0343783	0.980572	-0.411417	0.0378607	-0.377038	0.263378
ENSMUSG00000022421	Nptxr	30848.3	0.201247	0.640394	-0.472258	0.00431583	0.27012	0.498096	-0.403386	0.0126343	-0.673506	0.01007
ENSMUSG00000063239	Grm4	308.838	0.0694434	0.922704	-0.471996	0.0113197	0.312927	0.450169	-0.228512	0.24567	-0.54144	0.0696466
ENSMUSG00000023505	Cdca3	18.6648	0.139933	0.904617	-0.599539	0.0784424	0.328412	0.742956	-0.41106	0.237144	-0.739472	1
ENSMUSG00000027510	Rbm38	81.9001	0.391018	0.147409	0.252487	0.21177	-0.272434	0.563563	-0.410965	0.0159683	-0.138531	0.704569
ENSMUSG00000029084	Cd38	114.529	-0.0148295	0.983505	-0.335218	0.0558215	-0.0901441	0.902863	-0.410532	0.0113861	-0.320388	0.253775
ENSMUSG00000001786	Fbxo7	425.507	0.250621	0.516895	-0.21657	0.264511	0.0572822	0.956782	-0.409909	0.0153561	-0.467191	0.0981029
ENSMUSG00000006638	Abhd1	189.922	0.083231	0.870003	-0.211911	0.193749	-0.114699	0.834598	-0.409841	0.00386233	-0.295142	0.23634
ENSMUSG00000021090	Lrrc9	21.299	-0.336867	0.672686	-0.599863	0.0740199	-0.146731	0.921471	-0.409727	0.232384	-0.262997	1
ENSMUSG00000063796	Slc22a8	221.543	-0.229165	0.321035	-0.469957	8.15865e-05	0.127091	0.745085	-0.113701	0.420156	-0.240791	0.255308
ENSMUSG00000001300	Efnb2	485.827	-0.278556	0.386572	-0.469642	0.00377892	0.0281555	0.980572	-0.16293	0.363022	-0.191086	0.529994
ENSMUSG00000039810	Zc3h10	292.41	0.105051	0.74256	-0.179604	0.139892	-0.124854	0.717152	-0.409509	0.000101864	-0.284655	0.12102
ENSMUSG00000021091	Serpina3n	3820.06	0.281208	0.00784773	0.100258	0.338283	-0.22829	0.120559	-0.40924	1.38446e-06	-0.18095	0.242949
ENSMUSG00000026447	Pik3c2b	241.714	-0.277368	0.493924	-0.469348	0.0129123	-0.141915	0.838222	-0.333895	0.0774901	-0.19198	0.590161
ENSMUSG00000018634	Crhr1	218.429	-0.27222	0.194001	-0.468816	0.000230362	-0.188171	0.566828	-0.384767	0.00241467	-0.196596	0.392067
ENSMUSG00000000792	Slc5a5	339.892	0.0561276	0.938557	-0.468096	0.0144814	0.565608	0.0317076	0.0413847	0.866228	-0.524223	0.0906056
ENSMUSG00000043822	Adamtsl5	108.272	-0.043563	0.944352	-0.467204	0.00665495	-0.24864	0.554745	-0.672281	2.1602e-05	-0.423641	0.121511
ENSMUSG00000030035	Wbp1	564.251	0.0773689	0.845659	-0.172928	0.181821	-0.157953	0.625593	-0.40825	0.000256476	-0.250297	0.206354
ENSMUSG00000064307	Lrrc51	42.5358	0.0661586	0.940605	-0.0148776	0.965764	-0.327135	0.606884	-0.408171	0.0879955	-0.0810362	1
ENSMUSG00000079334	Naa80	300.183	0.147917	0.708209	-0.467131	0.00117151	-0.0913473	0.878497	-0.706396	1.56969e-07	-0.615049	0.00725068
ENSMUSG00000042662	Dusp15	170.428	0.0933441	0.864868	-0.296855	0.0812704	-0.0178878	0.989947	-0.408087	0.00878966	-0.390199	0.139085
ENSMUSG00000078317	F8a	290.224	0.0607626	0.890918	-0.198115	0.149756	-0.149159	0.691294	-0.408036	0.000680169	-0.258877	0.222797
ENSMUSG00000008496	Pou2f2	287.639	-0.15563	0.683075	-0.466662	0.000712318	0.356171	0.110909	0.0451396	0.801015	-0.311032	0.189346
ENSMUSG00000072941	Sod3	194.774	-0.0554574	0.913573	-0.194517	0.211928	-0.268786	0.334855	-0.407846	0.00233537	-0.13906	0.60409
ENSMUSG00000021278	Amn	58.8542	0.32689	0.670079	-0.164474	0.659753	0.0835959	0.964547	-0.407768	0.178091	-0.491364	1
ENSMUSG00000063838	Cdc42ep5	17.7733	0.00182652	0.998725	-0.333668	0.371901	-0.0722663	0.975872	-0.407761	0.228747	-0.335494	1
ENSMUSG00000022096	Hr	290.199	0.0634875	0.93104	-0.366036	0.0770032	0.0218668	0.989947	-0.407657	0.036844	-0.429524	0.189437
ENSMUSG00000048616	Nog	176.39	0.0671505	0.901223	-0.466154	0.00184789	0.0291193	0.979087	-0.504185	0.000422286	-0.533304	0.0242918
ENSMUSG00000043644	0610009L18Rik	52.4503	-0.0982251	0.897236	-0.308188	0.207129	-0.197348	0.792227	-0.407311	0.0658725	-0.209963	1
ENSMUSG00000110218	Gm20219	28.9209	0.539405	0.309128	-0.00426614	0.993036	0.136618	0.929763	-0.407053	0.169853	-0.543671	1
ENSMUSG00000029521	Chek2	28.0875	0.0762111	0.932	-0.307042	0.274133	-0.0237866	0.991921	-0.40704	0.106878	-0.383253	1
ENSMUSG00000043289	Mei4	16.1083	-0.0126779	0.99482	-0.377037	0.443262	-0.0426558	0.991016	-0.407015	0.372471	-0.364359	1
ENSMUSG00000036067	Slc2a6	595.767	0.227526	0.28222	-0.122081	0.377266	-0.0572787	0.926353	-0.406885	0.000294609	-0.349606	0.0690739
ENSMUSG00000036918	Ttc7	124.073	-0.138558	0.706053	-0.46613	0.000466379	-0.0145468	0.99011	-0.342118	0.0108352	-0.327572	0.141007
ENSMUSG00000029718	Pcolce	64.851	-0.0115125	0.989617	-0.0773431	0.784493	-0.340351	0.477042	-0.406182	0.0486565	-0.0658306	1
ENSMUSG00000033762	Recql4	56.2431	0.214531	0.639587	-0.0555758	0.828052	-0.135868	0.847424	-0.405975	0.0221511	-0.270106	1
ENSMUSG00000066026	Dhrs3	272.987	0.198641	0.46125	-0.465562	0.000190493	0.120613	0.781969	-0.543591	6.01715e-06	-0.664204	0.00103369
ENSMUSG00000075284	Wipf1	252.941	0.000520158	0.999719	-0.464901	0.0145823	0.0742676	0.942766	-0.391154	0.0364113	-0.465422	0.131033
ENSMUSG00000019082	Slc25a22	6807.66	0.229284	0.421855	-0.46406	0.000600966	0.135305	0.772027	-0.558039	1.64546e-05	-0.693344	0.0014789
ENSMUSG00000070436	Serpinh1	205.746	-0.00590233	0.995053	-0.464011	0.028502	-0.0208993	0.991587	-0.479007	0.017477	-0.458108	0.180014
ENSMUSG00000006378	Gcat	15.9997	0.362356	0.668712	-0.101346	0.824283	0.0584657	0.980572	-0.405236	0.234161	-0.463702	1
ENSMUSG00000085282	Gm15663	98.1472	-0.132505	0.800494	-0.463654	0.00658445	-0.0180857	0.99011	-0.349235	0.0401705	-0.331149	0.24403
ENSMUSG00000032012	Nectin1	1083.94	0.293397	0.324227	-0.463424	0.00377892	0.0253882	0.981855	-0.731433	9.20626e-07	-0.756821	0.002716
ENSMUSG00000031994	Adamts8	79.679	0.536085	0.116954	-0.258694	0.322036	0.389892	0.459022	-0.404886	0.0791461	-0.794779	0.0297235
ENSMUSG00000051113	Fam71e1	53.1875	-0.0898925	0.897236	-0.290583	0.195895	-0.20417	0.743917	-0.40486	0.045132	-0.20069	1
ENSMUSG00000004665	Cnn2	87.2998	0.206855	0.645224	-0.106784	0.637045	-0.0911832	0.915659	-0.404822	0.0179999	-0.313639	0.298018
ENSMUSG00000004951	Hspb1	72.811	-0.197752	0.789829	-0.171966	0.570709	-0.430255	0.401475	-0.40447	0.103831	0.0257857	0.966343
ENSMUSG00000073600	Prob1	156.495	0.0487242	0.919801	-0.246964	0.0700759	-0.108294	0.816595	-0.403982	0.00094626	-0.295688	0.161563
ENSMUSG00000047181	Samd14	1224.22	0.297621	0.00522293	-0.192105	0.050193	0.0859314	0.793458	-0.403795	3.84359e-06	-0.489726	0.000985574
ENSMUSG00000048385	Scrt1	4142.99	0.0872554	0.810572	-0.463315	1.31745e-05	-0.0800697	0.856847	-0.63064	1.21453e-09	-0.550571	0.00199026
ENSMUSG00000048905	4930539E08Rik	70.5948	-0.12154	0.870003	-0.462878	0.0204435	0.77141	0.00128201	0.430073	0.0368249	-0.341337	0.334419
ENSMUSG00000068566	Myadm	1098.72	-0.0279887	0.957946	-0.462139	0.00032397	-0.0174889	0.986075	-0.451639	0.000329348	-0.434151	0.0400522
ENSMUSG00000049892	Rasd1	1241.25	0.141997	0.807654	0.267447	0.174558	-0.52877	0.0390032	-0.403319	0.0233046	0.125451	0.739219
ENSMUSG00000023067	Cdkn1a	439.911	2.27162	2.99963e-19	2.01169	4.7883e-15	-0.14331	0.926555	-0.403235	0.183649	-0.259925	0.656493
ENSMUSG00000023990	Tfeb	192.847	0.0306488	0.964878	-0.269046	0.140791	-0.103368	0.881441	-0.403063	0.0146728	-0.299695	0.300284
ENSMUSG00000029875	Ccdc184	261.573	0.0990075	0.751967	-0.461183	1.47751e-05	-0.0848373	0.834598	-0.645028	2.68943e-10	-0.560191	0.00120457
ENSMUSG00000048450	Msx1	92.2963	-0.108637	0.902763	-0.351693	0.199348	-0.159657	0.874249	-0.402712	0.114746	-0.243056	0.611941
ENSMUSG00000108477	Gm44878	17.2208	0.0141058	0.991881	-0.312587	0.418109	-0.0756573	0.9754	-0.40235	0.244845	-0.326692	1
ENSMUSG00000042190	Cmklr1	58.6206	0.304157	0.428717	0.000421665	0.998904	-0.0984531	0.918189	-0.402188	0.0296001	-0.303735	1
ENSMUSG00000084166	Gm6451	21.0225	-0.203339	0.829542	-0.184207	0.637045	-0.421216	0.574859	-0.402083	0.202156	0.0191324	1
ENSMUSG00000096956	Snhg18	26.0396	0.124498	0.903393	-0.257037	0.459674	-0.0205271	0.994947	-0.402062	0.182057	-0.381535	1
ENSMUSG00000046470	Sox18	240.093	-0.0189343	0.983505	-0.460995	0.0259833	-0.0173005	0.993146	-0.459361	0.0202853	-0.442061	0.187097
ENSMUSG00000063382	Bcl9l	2022.9	0.0107053	0.98226	-0.460889	7.09423e-06	0.00469399	0.997126	-0.4669	4.25157e-06	-0.471594	0.0064765
ENSMUSG00000022548	Apod	1550.35	0.186153	0.768361	-0.214509	0.374781	-0.000768961	0.998812	-0.401431	0.0552398	-0.400663	0.260627
ENSMUSG00000016024	Lbp	48.6914	-0.659996	0.688322	-0.304917	0.702667	-0.756326	0.668444	-0.401247	0.577272	0.355079	1
ENSMUSG00000109715	Gm45606	254.028	0.104364	0.838747	-0.459429	0.00309112	-0.0673525	0.932196	-0.631145	1.33545e-05	-0.563793	0.0206375
ENSMUSG00000085873	Ttc39aos1	22.5902	0.0217122	0.988084	-0.365135	0.326666	-0.0140784	0.996978	-0.400925	0.245572	-0.386847	1
ENSMUSG00000055053	Nfic	3026.49	0.0210866	0.959382	-0.459155	2.09751e-06	0.025996	0.971397	-0.454246	2.5074e-06	-0.480242	0.00332031
ENSMUSG00000049504	Proser1	773.868	0.0903475	0.84851	-0.45866	0.000827774	0.0753297	0.906599	-0.473677	0.000350855	-0.549007	0.0125232
ENSMUSG00000003873	Bax	318.672	0.0928189	0.817415	-0.234076	0.0742255	-0.0735254	0.88873	-0.40042	0.000680925	-0.326895	0.106291
ENSMUSG00000105509	C130013H08Rik	48.0759	0.0406939	0.957946	-0.457303	0.0412322	-0.282264	0.593574	-0.780261	7.85991e-05	-0.497997	1
ENSMUSG00000041577	Prelp	1030.12	0.0188484	0.972997	-0.45704	0.000411767	-0.0424073	0.958998	-0.518296	3.35513e-05	-0.475888	0.0239638
ENSMUSG00000032968	Inha	252.215	0.233682	0.612199	-0.456974	0.0148671	0.297635	0.505817	-0.393021	0.032249	-0.690657	0.0175222
ENSMUSG00000020415	Pttg1	216.184	-0.0888821	0.810572	-0.162159	0.223396	-0.326844	0.054247	-0.400121	0.000353024	-0.0732769	0.765784
ENSMUSG00000021743	Fezf2	891.734	-0.129691	0.865087	-0.456787	0.0460672	-0.0352611	0.981413	-0.362357	0.108346	-0.327096	0.403032
ENSMUSG00000075705	Msrb1	405.758	0.1879	0.505149	-0.0495052	0.774475	-0.16219	0.657333	-0.399595	0.00104268	-0.237405	0.277591
ENSMUSG00000026437	Cdk18	487.699	-0.00939754	0.989319	-0.456511	0.00283892	0.280066	0.387777	-0.167048	0.318921	-0.447113	0.0729266
ENSMUSG00000037217	Syn1	21583.1	0.151219	0.610945	-0.456428	6.16347e-05	0.0843834	0.857567	-0.523263	2.42644e-06	-0.607647	0.00120457
ENSMUSG00000097428	AW047730	503.975	-0.0686065	0.877872	-0.455952	0.000269653	0.0268534	0.976903	-0.360492	0.00386618	-0.387345	0.0622924
ENSMUSG00000049404	Rarres1	24.387	0.0327802	0.976154	-0.287127	0.361644	-0.0786403	0.960699	-0.398548	0.153072	-0.319908	1
ENSMUSG00000043811	Rtn4r	3030.29	0.0440669	0.930614	-0.455749	0.000497942	-0.0816912	0.886159	-0.581507	3.47295e-06	-0.499816	0.0182124
ENSMUSG00000043614	Vps37d	484.468	0.116524	0.706228	-0.455177	2.21042e-05	0.0571998	0.918189	-0.514501	9.53406e-07	-0.571701	0.00120457
ENSMUSG00000042826	Fgf11	826.195	-0.0336537	0.959382	-0.45428	0.00634443	0.128998	0.834598	-0.291628	0.0830536	-0.420626	0.122937
ENSMUSG00000033595	Lgi3	2870.33	0.117085	0.65445	-0.181504	0.0902878	-0.0997426	0.76889	-0.398331	2.56609e-05	-0.298588	0.0678454
ENSMUSG00000051790	Nlgn2	6922.55	0.0964581	0.74256	-0.45354	1.43269e-06	0.057783	0.896767	-0.492215	1.45251e-07	-0.549998	0.000640776
ENSMUSG00000042423	Fbrs	1300.66	0.146067	0.573066	-0.453387	1.17731e-05	0.0889516	0.826684	-0.510502	5.29537e-07	-0.599454	0.000640776
ENSMUSG00000005611	Mrvi1	49.6481	0.453169	0.313022	-0.0588448	0.862683	0.113961	0.930211	-0.398053	0.108936	-0.512014	1
ENSMUSG00000021260	Hhipl1	190.057	-0.0121692	0.98226	-0.45255	0.000118804	0.279619	0.179586	-0.160761	0.221433	-0.44038	0.0235612
ENSMUSG00000097842	9330104G04Rik	39.9549	0.159526	0.813151	-0.237462	0.337558	-0.000770767	0.998812	-0.397759	0.0631082	-0.396989	1
ENSMUSG00000104861	3110039M20Rik	20.5937	0.0462697	0.972678	-0.291696	0.467324	-0.0596675	0.980572	-0.397633	0.264477	-0.337965	1
ENSMUSG00000030786	Itgam	79.9329	-0.102458	0.875132	-0.451159	0.0217231	0.00508916	0.997446	-0.343612	0.0786289	-0.348701	0.282824
ENSMUSG00000041592	Sdk2	636.494	-0.0176604	0.978077	-0.450716	0.00308494	0.118908	0.834598	-0.314148	0.039395	-0.433056	0.0814504
ENSMUSG00000026939	Tmem141	190.096	0.128232	0.744781	-0.450016	0.000850735	0.173306	0.65022	-0.404942	0.00218131	-0.578247	0.00754347
ENSMUSG00000096883	Shisa8	33.3406	-0.197954	0.855677	-0.629023	0.0663593	0.0347173	0.99011	-0.396351	0.260819	-0.431068	1
ENSMUSG00000030811	Fbxl19	1556.79	0.131557	0.626567	-0.449782	7.39449e-06	0.116474	0.725257	-0.464865	2.82446e-06	-0.581339	0.000640776
ENSMUSG00000041261	Car8	45.2759	0.0393492	0.975917	-0.267443	0.473304	-0.0890084	0.96387	-0.395801	0.228636	-0.306792	1
ENSMUSG00000028785	Hpca	46143.4	0.0653373	0.871716	-0.225668	0.0675944	-0.104519	0.804201	-0.395525	0.00039398	-0.291005	0.133616
ENSMUSG00000032598	Nckipsd	2524.57	0.204493	0.0469559	-0.173244	0.0317907	-0.0176322	0.975872	-0.39537	5.45083e-08	-0.377738	0.00216961
ENSMUSG00000030499	Kctd15	245.599	-0.0635286	0.876135	-0.449307	0.0001166	-0.0902647	0.838222	-0.476043	2.66537e-05	-0.385778	0.042903
ENSMUSG00000082226	Gm715	53.5841	-0.12952	0.84403	-0.448887	0.0282695	0.0635729	0.956782	-0.255794	0.231022	-0.319367	1
ENSMUSG00000078302	Foxd1	18.3166	0.00223508	0.998614	-0.298691	0.430568	-0.0938666	0.959474	-0.394793	0.242385	-0.300926	1
ENSMUSG00000039137	Whrn	478.464	0.186622	0.584451	-0.448582	0.00157197	0.00628457	0.996978	-0.628919	2.33439e-06	-0.635204	0.00500814
ENSMUSG00000031847	1700030J22Rik	159.834	-0.103546	0.793499	-0.448217	0.000283328	0.0709374	0.896767	-0.273734	0.0322373	-0.344671	0.0950525
ENSMUSG00000029516	Cit	1237.05	0.185706	0.735404	-0.340031	0.0928466	0.131479	0.863327	-0.394259	0.0378607	-0.525737	0.0915565
ENSMUSG00000004263	Atn1	419.668	0.0752365	0.877872	-0.447838	0.00157419	-0.0958342	0.866063	-0.618909	3.23116e-06	-0.523074	0.0198085
ENSMUSG00000036985	Zdhhc9	904.384	-0.0878639	0.84851	-0.446498	0.000819393	0.0420527	0.959042	-0.316581	0.0177701	-0.358634	0.107693
ENSMUSG00000035397	Klf16	1460.81	-0.179442	0.466673	-0.445907	5.25392e-05	0.0381941	0.956782	-0.228271	0.0485837	-0.266465	0.164708
ENSMUSG00000037552	Plekhg2	148.151	0.232106	0.464612	-0.128812	0.480357	-0.0327492	0.976192	-0.393667	0.00675001	-0.360918	0.147497
ENSMUSG00000027663	Zmat3	838.455	0.0804223	0.810572	-0.206655	0.058403	-0.106449	0.753582	-0.393526	5.82296e-05	-0.287078	0.0907831
ENSMUSG00000003476	Crhr2	32.2316	-0.148085	0.855677	-0.0595671	0.867568	-0.481824	0.330443	-0.393307	0.12693	0.0885174	1
ENSMUSG00000039328	Rnf122	92.0581	-0.160302	0.773239	-0.445418	0.0214109	-0.105023	0.896767	-0.390138	0.0387879	-0.285116	0.386274
ENSMUSG00000046668	Cxxc5	1368.42	-0.264757	0.132881	-0.444476	6.18053e-05	-0.0835182	0.852844	-0.263237	0.0213266	-0.179718	0.377798
ENSMUSG00000028033	Kcnq5	2077.59	0.205362	0.834479	-0.291156	0.382478	0.103609	0.950371	-0.392909	0.19275	-0.496518	0.318334
ENSMUSG00000028747	Htr6	147.443	0.112324	0.838747	-0.444097	0.00760733	0.210007	0.649633	-0.346414	0.0360028	-0.556421	0.0342851
ENSMUSG00000091475	2810468N07Rik	375.019	-0.0072253	0.99319	-0.443595	0.0159931	-0.0748008	0.937692	-0.51117	0.00336012	-0.436369	0.143478
ENSMUSG00000087574	C030037D09Rik	117.427	0.151456	0.733908	-0.314506	0.0579055	0.0737189	0.927826	-0.392243	0.0105557	-0.465961	0.0664032
ENSMUSG00000084808	9430091E24Rik	24.9718	0.262971	0.728184	0.343305	0.296837	-0.472117	0.493972	-0.391784	0.162705	0.0803337	1
ENSMUSG00000048387	Osr1	66.5434	0.00611012	0.996607	-0.581501	0.0901607	0.195837	0.885224	-0.391775	0.259809	-0.587612	1
ENSMUSG00000110249	9330121K16Rik	362.218	-0.0293645	0.958984	-0.26263	0.0858017	-0.158307	0.724911	-0.391572	0.00489254	-0.233266	0.350994
ENSMUSG00000040181	Fmo1	72.741	0.36634	0.309128	-0.0523643	0.849233	0.0271624	0.985773	-0.391542	0.0453263	-0.418704	0.208626
ENSMUSG00000068523	Gng5	224.782	0.0136025	0.976154	-0.098234	0.460683	-0.279445	0.105429	-0.391281	0.000158106	-0.111836	0.595628
ENSMUSG00000026656	Fcgr2b	43.1193	-0.00378942	0.997039	-0.442779	0.040696	0.274237	0.626514	-0.164752	0.499319	-0.438989	1
ENSMUSG00000024620	Pdgfrb	470.017	-0.163582	0.466673	-0.442197	1.05472e-05	0.000517613	0.998649	-0.278098	0.00724831	-0.278615	0.108253
ENSMUSG00000023947	Nfkbie	47.0375	0.100649	0.920111	-0.213954	0.504171	-0.0762663	0.96322	-0.390869	0.151191	-0.314603	1
ENSMUSG00000061451	Tmem151a	6621.83	0.0738204	0.84851	-0.441955	4.22672e-05	-0.0371373	0.956782	-0.552913	1.45251e-07	-0.515776	0.00403533
ENSMUSG00000051022	Hs3st1	399.028	0.0495317	0.932	-0.16511	0.368582	-0.176129	0.720964	-0.390771	0.0111726	-0.214642	0.451977
ENSMUSG00000020866	Cacna1g	1667.3	-0.0143512	0.98505	-0.441746	0.0103028	0.250661	0.570152	-0.176734	0.343504	-0.427395	0.129025
ENSMUSG00000053293	Pom121	2711.99	0.0915758	0.817439	-0.441232	0.000157738	0.0346677	0.964547	-0.49814	1.07508e-05	-0.532808	0.00565926
ENSMUSG00000040972	Igsf21	704.654	0.198787	0.74256	-0.440686	0.0412322	0.147286	0.857567	-0.492187	0.0156562	-0.639473	0.0559539
ENSMUSG00000044921	Rassf9	22.3587	-0.182169	0.893127	-0.382457	0.40101	-0.190065	0.91923	-0.390354	0.362175	-0.200289	1
ENSMUSG00000033016	Nfatc1	172.413	0.0321641	0.955298	-0.439595	0.00266868	0.062795	0.93227	-0.408964	0.00394613	-0.471759	0.0426033
ENSMUSG00000030352	Tspan9	677.685	0.109112	0.855767	-0.439593	0.0141616	0.112401	0.877475	-0.436303	0.0111664	-0.548704	0.0530082
ENSMUSG00000105703	Gm43305	182.14	-0.145828	0.834869	-0.149362	0.561837	-0.386541	0.367944	-0.390075	0.062983	-0.00353344	0.994533
ENSMUSG00000043557	Mdga1	3050.96	-0.00521722	0.9936	-0.438727	0.000724587	-0.102059	0.838222	-0.535568	1.55356e-05	-0.433509	0.0404476
ENSMUSG00000030849	Fgfr2	643.709	-0.522357	0.0018864	-0.974017	7.02892e-13	0.0619233	0.940435	-0.389737	0.00964992	-0.45166	0.0690739
ENSMUSG00000031790	Mmp15	540.4	-0.0463859	0.879135	-0.438542	5.47717e-08	0.124907	0.588167	-0.267249	0.00165441	-0.392156	0.004853
ENSMUSG00000010064	Slc38a3	1550.86	0.0132389	0.980903	-0.437545	0.000312234	0.0740745	0.88933	-0.37671	0.0017207	-0.450784	0.02318
ENSMUSG00000086368	Gm13830	28.0068	0.273392	0.722192	-0.239494	0.470577	0.123478	0.931463	-0.389408	0.173592	-0.512887	1
ENSMUSG00000019122	Ccl9	14.6061	0.645856	0.352169	0.56236	0.187379	-0.3059	0.838222	-0.389396	0.309656	-0.0834963	1
ENSMUSG00000030600	Lrfn1	1438.39	0.0973331	0.736289	-0.437538	3.94908e-06	0.0833716	0.824101	-0.451499	1.54837e-06	-0.534871	0.000873663
ENSMUSG00000017400	Stac2	2021.87	0.20974	0.396492	-0.437293	0.000273836	0.0589225	0.927806	-0.58811	3.39787e-07	-0.647033	0.000985574
ENSMUSG00000046961	Gpr156	30.6873	0.165501	0.834544	0.121804	0.709521	-0.345106	0.598726	-0.388803	0.111691	-0.043697	1
ENSMUSG00000001128	Cfp	169.685	0.31215	0.365017	-0.183012	0.379955	0.106483	0.88933	-0.388679	0.0278416	-0.495162	0.0905949
ENSMUSG00000028051	Hcn3	301.878	-0.00142264	0.997913	-0.435808	0.000306409	0.257887	0.270708	-0.176498	0.179207	-0.434385	0.0286139
ENSMUSG00000075415	Fnbp1	2600.81	-0.129642	0.727832	-0.43553	0.000666586	0.109739	0.821581	-0.19615	0.149093	-0.305889	0.159069
ENSMUSG00000079491	H2-T10	17.1383	0.417826	0.637048	0.447235	0.2826	-0.417609	0.716796	-0.388199	0.29157	0.0294095	1
ENSMUSG00000038242	Aox4	36.3712	-0.0653382	0.959089	0.181385	0.675174	-0.634815	0.344654	-0.388092	0.266077	0.246723	1
ENSMUSG00000037960	Card19	109.191	0.115147	0.855677	-0.435341	0.0223896	0.119116	0.874257	-0.431372	0.0180503	-0.550488	0.0649352
ENSMUSG00000075225	Ccdc162	15.8535	0.0784045	0.971886	-0.0829433	0.913856	-0.226284	0.935875	-0.387632	0.530037	-0.161348	1
ENSMUSG00000022885	St6gal1	349.687	-0.12837	0.736289	-0.434596	0.000884788	0.0633286	0.926555	-0.242898	0.0724171	-0.306226	0.165282
ENSMUSG00000057137	Tmem140	28.3157	0.329137	0.580238	-0.0937163	0.786447	0.0354871	0.984765	-0.387367	0.132517	-0.422854	1
ENSMUSG00000093677	Gm20712	55.4427	0.0827822	0.901524	-0.434578	0.0306794	-0.0696256	0.947522	-0.586986	0.00140099	-0.51736	1
ENSMUSG00000001240	Ramp2	665.39	0.354079	0.00638191	-0.0118825	0.940682	-0.0210123	0.980572	-0.386974	0.000297438	-0.365962	0.043425
ENSMUSG00000031740	Mmp2	41.9845	-0.181013	0.82725	-0.288773	0.333767	-0.279109	0.722153	-0.386869	0.150265	-0.10776	1
ENSMUSG00000010476	Ebf3	19.2977	0.0706835	0.951128	-0.138816	0.734836	-0.177353	0.889663	-0.386852	0.227371	-0.2095	1
ENSMUSG00000020211	Sf3a2	1100.8	0.170764	0.558759	-0.433768	0.000383932	0.00214028	0.997446	-0.602391	2.42214e-07	-0.604532	0.00218066
ENSMUSG00000043895	S1pr2	43.483	-0.0219251	0.979399	-0.433751	0.0452838	0.074074	0.949232	-0.337752	0.116835	-0.411826	1
ENSMUSG00000025132	Arhgdia	7851.58	0.143086	0.54439	-0.432861	7.19393e-06	0.0847736	0.824339	-0.491174	2.33266e-07	-0.575947	0.000440078
ENSMUSG00000074743	Thbd	101.386	0.0243516	0.976283	-0.43213	0.0332231	0.0694468	0.950354	-0.387035	0.0489893	-0.456481	0.157366
ENSMUSG00000030590	Fam98c	537.15	0.0642624	0.862186	-0.203817	0.0756186	-0.117963	0.726707	-0.386043	0.000163712	-0.26808	0.132835
ENSMUSG00000036123	Slc9a3	19.6315	0.485039	0.548757	-0.248425	0.563715	0.347642	0.770611	-0.385822	0.301317	-0.733464	1
ENSMUSG00000006356	Crip2	1220.64	-0.00599587	0.991086	-0.431514	0.000445532	0.145431	0.707954	-0.280087	0.0250951	-0.425518	0.0347717
ENSMUSG00000029581	Fscn1	4302.08	-0.0822783	0.836536	-0.431166	0.0001166	0.00352427	0.997446	-0.345363	0.00199522	-0.348887	0.063377
ENSMUSG00000091811	Inafm1	495.386	0.094221	0.829302	-0.431023	0.000847964	0.0047281	0.997446	-0.520516	2.2933e-05	-0.525244	0.0109214
ENSMUSG00000047963	Stbd1	109.132	0.216673	0.645224	-0.000874048	0.997544	-0.167878	0.793458	-0.385425	0.0323826	-0.217547	0.524243
ENSMUSG00000044628	Rnf208	3471.18	0.174478	0.324515	-0.430712	1.26128e-06	0.049353	0.915577	-0.555837	2.037e-10	-0.60519	0.000169444
ENSMUSG00000019158	Tmem160	510.804	0.236948	0.455561	-0.230827	0.153964	0.0824737	0.903118	-0.385302	0.00784699	-0.467775	0.0512711
ENSMUSG00000050910	Cdr2l	551.436	0.148901	0.335864	-0.108336	0.251474	-0.127951	0.55213	-0.385188	6.85585e-07	-0.257237	0.0559539
ENSMUSG00000060572	Mfap2	86.7639	0.0846165	0.892248	-0.429967	0.0200379	0.0230101	0.986683	-0.491573	0.00470311	-0.514583	0.0742823
ENSMUSG00000025358	Cdk2	30.8086	0.305419	0.651293	-0.108037	0.761987	0.0286274	0.990565	-0.384829	0.156202	-0.413456	1
ENSMUSG00000040495	Chrm4	306.489	-0.114014	0.829542	-0.429698	0.00668694	0.135302	0.813659	-0.180382	0.291191	-0.315684	0.238218
ENSMUSG00000039568	Ubald1	3152.61	0.123445	0.714356	-0.42945	0.000232216	-0.0394913	0.956782	-0.592387	1.24976e-07	-0.552896	0.0037608
ENSMUSG00000025875	Tspan17	485.097	0.188138	0.509666	-0.191893	0.171379	-0.00444421	0.997446	-0.384475	0.00180377	-0.38003	0.0677299
ENSMUSG00000017897	Eya2	19.3684	0.505678	0.558759	-0.382798	0.366635	0.504184	0.617469	-0.384292	0.335677	-0.888476	1
ENSMUSG00000030268	Bcat1	1564.8	0.141439	0.637048	-0.201874	0.102602	-0.040891	0.95351	-0.384204	0.000506274	-0.343313	0.0678454
ENSMUSG00000001123	Lgals9	84.3139	0.125716	0.844288	-0.429449	0.0309654	0.147008	0.836041	-0.408156	0.0328785	-0.555165	0.0729095
ENSMUSG00000033594	Spata2l	1801.77	0.228126	0.148625	-0.120328	0.295312	-0.0351967	0.954442	-0.38365	6.09689e-05	-0.348454	0.0316695
ENSMUSG00000022587	Ly6e	5489	0.279202	0.356735	-0.429392	0.00688526	0.00974224	0.99613	-0.698853	2.07105e-06	-0.708595	0.00482386
ENSMUSG00000019139	Isyna1	443.507	0.123616	0.676749	-0.118604	0.364284	-0.141212	0.660696	-0.383431	0.00030887	-0.24222	0.198002
ENSMUSG00000037977	6430571L13Rik	51.4182	0.121944	0.865341	-0.428921	0.0487037	0.245824	0.68754	-0.305042	0.164041	-0.550865	1
ENSMUSG00000048832	Vps37c	583.85	0.169493	0.632631	-0.427971	0.0019131	0.0727169	0.912759	-0.524747	5.95921e-05	-0.597464	0.00680483
ENSMUSG00000027133	Nop10	588.762	0.129643	0.597009	-0.201785	0.057128	-0.0516742	0.917551	-0.383102	5.3343e-05	-0.331428	0.0392155
ENSMUSG00000030966	Trim21	29.6928	0.361192	0.558304	-0.0875257	0.813366	0.0660287	0.974125	-0.382689	0.16509	-0.448718	1
ENSMUSG00000032278	Paqr5	103.748	0.56637	0.00432304	0.526877	0.00406057	-0.343187	0.376023	-0.382679	0.0256441	-0.0394925	0.925781
ENSMUSG00000046876	Atxn1	1106.01	0.151496	0.637048	-0.181652	0.182776	-0.0492651	0.943144	-0.382413	0.00133015	-0.333148	0.102043
ENSMUSG00000020865	Abcc3	58.2663	-0.190299	0.723695	-0.427928	0.0258604	0.227832	0.665102	-0.00979741	0.969392	-0.23763	1
ENSMUSG00000102101	Zbtb11os1	132.382	0.285713	0.174467	-0.140066	0.367895	0.0437901	0.956782	-0.381989	0.00257141	-0.425779	0.0451731
ENSMUSG00000038451	Spsb2	20.0789	0.187905	0.870355	-0.382171	0.326806	0.188364	0.899726	-0.381712	0.29977	-0.570076	1
ENSMUSG00000050721	Plekho2	213.93	-0.529177	5.2531e-06	-0.843125	3.54682e-15	-0.0675851	0.891192	-0.381534	0.00159497	-0.313949	0.114507
ENSMUSG00000037843	Vstm2l	2742.47	0.0886329	0.852049	-0.427807	0.00182689	0.0842463	0.886159	-0.432193	0.00108856	-0.516439	0.0178535
ENSMUSG00000118506	1700094D03Rik	28.2202	-0.0548281	0.967203	-0.379921	0.335374	-0.0559737	0.98105	-0.381066	0.305705	-0.325093	1
ENSMUSG00000030867	Plk1	29.5516	0.22815	0.814972	-0.132493	0.744296	-0.0197406	0.995799	-0.380384	0.234623	-0.360643	1
ENSMUSG00000034771	Tle2	465.654	0.141648	0.728184	-0.427704	0.00273763	0.248943	0.43033	-0.320408	0.0239325	-0.569352	0.0120265
ENSMUSG00000022376	Adcy8	314.972	-0.345689	0.411679	-0.427676	0.0482091	-0.172406	0.822374	-0.254394	0.252449	-0.0819875	0.859689
ENSMUSG00000037428	Vgf	5191.49	0.126864	0.727832	-0.427397	0.00065799	-0.120054	0.788954	-0.674315	1.59419e-08	-0.554261	0.00671902
ENSMUSG00000075602	Ly6a	210.992	0.372002	0.119516	0.0973935	0.63698	-0.105358	0.875714	-0.379967	0.0151502	-0.274609	0.325305
ENSMUSG00000070604	Vsig10l	45.2868	0.277287	0.574843	-0.142872	0.593425	0.0402062	0.980572	-0.379953	0.0730573	-0.420159	1
ENSMUSG00000039110	Mycbpap	17.9917	-0.550858	0.648175	-0.559319	0.306165	-0.371354	0.829876	-0.379815	0.493782	-0.0084615	1
ENSMUSG00000097640	Gm20033	227.196	0.0140857	0.984513	-0.289257	0.0986972	-0.0764607	0.927826	-0.379803	0.0185924	-0.303342	0.278721
ENSMUSG00000111348	Gm19531	51.9134	0.126769	0.837721	-0.31054	0.124244	0.0575124	0.958998	-0.379796	0.0414516	-0.437308	1
ENSMUSG00000029596	Sdsl	45.2015	0.158257	0.808085	0.0655494	0.824373	-0.287061	0.616943	-0.379768	0.0674841	-0.0927073	1
ENSMUSG00000030494	Rhpn2	100.705	0.383209	0.319105	0.255086	0.287115	-0.251628	0.696158	-0.379751	0.0689385	-0.128123	0.771729
ENSMUSG00000025959	Klf7	701.984	-0.11868	0.773689	-0.427342	0.00146992	0.114204	0.820168	-0.194458	0.171848	-0.308662	0.173169
ENSMUSG00000089832	Shkbp1	192.091	0.150955	0.78419	-0.357211	0.0569876	0.128815	0.852937	-0.37935	0.0329121	-0.508165	0.0803299
ENSMUSG00000084349	Rpl3-ps1	460.562	0.114751	0.756276	-0.0391488	0.822694	-0.22537	0.405402	-0.37927	0.00171098	-0.1539	0.512628
ENSMUSG00000045948	Mrps12	506.574	0.132851	0.630988	-0.176402	0.13401	-0.0697131	0.877015	-0.378965	0.000233432	-0.309252	0.0803299
ENSMUSG00000027199	Gatm	1350.05	-0.182766	0.740461	-0.427114	0.0292465	0.00343913	0.997446	-0.240909	0.23231	-0.244348	0.482334
ENSMUSG00000055633	Zfp580	747.673	0.141096	0.676749	-0.426009	0.000689871	-0.0928258	0.849318	-0.659932	3.17612e-08	-0.567106	0.00511149
ENSMUSG00000078816	Prkcg	22458.3	0.00910988	0.989319	-0.425215	0.00292577	0.0182807	0.987064	-0.416045	0.00256906	-0.434325	0.0607315
ENSMUSG00000081534	Slc48a1	3477.5	0.0864506	0.822836	-0.425153	0.00015577	0.128196	0.72503	-0.383407	0.000549995	-0.511603	0.00579947
ENSMUSG00000051855	Mest	312.873	-0.0458046	0.948222	-0.424108	0.0212565	0.196632	0.725306	-0.181671	0.359238	-0.378303	0.211834
ENSMUSG00000069874	Irgm2	36.2183	0.0820951	0.927044	-0.282072	0.307376	-0.0133917	0.99613	-0.377559	0.129983	-0.364167	1
ENSMUSG00000108825	Gm45838	16.1752	0.580892	0.385821	0.372213	0.36674	-0.168713	0.928712	-0.377392	0.288805	-0.208679	1
ENSMUSG00000029468	P2rx7	173.433	-0.222894	0.313022	-0.423221	0.000261031	0.115593	0.768179	-0.0847335	0.550715	-0.200327	0.336034
ENSMUSG00000066189	Cacng3	1753.58	-0.113121	0.724367	-0.42282	0.000103041	-0.0513847	0.930497	-0.361084	0.000840103	-0.3097	0.0942631
ENSMUSG00000024053	Emilin2	85.4591	1.08088	0.00211738	0.883848	0.00649209	-0.179861	0.905286	-0.37689	0.261297	-0.197029	0.770551
ENSMUSG00000043531	Sorcs1	201.328	0.0182117	0.987043	-0.321494	0.231866	-0.0370238	0.983743	-0.37673	0.131126	-0.339706	0.432807
ENSMUSG00000101856	1700096K18Rik	70.9453	0.026971	0.971993	-0.422468	0.0356423	-0.113758	0.885224	-0.563197	0.00228456	-0.449439	0.151695
ENSMUSG00000039633	Lonrf1	468.152	-0.0409379	0.929753	-0.197753	0.138876	-0.219867	0.403731	-0.376682	0.0014663	-0.156815	0.488081
ENSMUSG00000075590	Nrbp2	2232.94	0.111481	0.842428	-0.422376	0.011526	0.307798	0.370411	-0.226059	0.192732	-0.533857	0.0435543
ENSMUSG00000086841	2410006H16Rik	229.75	0.071953	0.902604	-0.173054	0.354558	-0.131625	0.826495	-0.376631	0.0172223	-0.245007	0.390573
ENSMUSG00000020937	Plcd3	171.991	0.150818	0.647363	-0.136161	0.368485	-0.0896285	0.862559	-0.376608	0.00233674	-0.28698	0.182652
ENSMUSG00000026452	Syt2	465.255	0.0914669	0.911467	-0.238976	0.344797	-0.0460745	0.976903	-0.376518	0.09275	-0.330443	0.397347
ENSMUSG00000037904	Ankrd9	196.626	0.150972	0.686064	-0.150283	0.35945	-0.0751542	0.909613	-0.376409	0.00560196	-0.301254	0.201463
ENSMUSG00000092274	Neat1	557.857	-0.120319	0.864868	-0.420647	0.046105	0.365566	0.396957	0.065238	0.797866	-0.300328	0.406586
ENSMUSG00000080242	Atp6v0c-ps2	570.505	0.0113312	0.986547	-0.420157	0.00309112	0.126706	0.803217	-0.304783	0.0314352	-0.431488	0.060372
ENSMUSG00000033809	Alg3	211.898	0.0478666	0.926189	-0.4199	0.00179726	-0.0296613	0.975872	-0.497428	9.47407e-05	-0.467767	0.0278317
ENSMUSG00000020142	Slc1a4	1270.69	0.0146322	0.975917	-0.417306	0.000142292	0.198704	0.42429	-0.233235	0.0401157	-0.431938	0.0159335
ENSMUSG00000032637	Atxn2l	4065.53	0.149186	0.635488	-0.417093	0.00044243	0.0592993	0.92484	-0.506979	8.89584e-06	-0.566278	0.00335937
ENSMUSG00000067578	Cbln4	132.973	0.0639049	0.948917	-0.275719	0.348434	-0.036298	0.983918	-0.375922	0.156175	-0.339624	0.461793
ENSMUSG00000004054	Map3k11	668.293	0.0217008	0.957861	-0.417065	1.52299e-05	-0.0542539	0.90785	-0.49302	1.78938e-07	-0.438766	0.0064765
ENSMUSG00000052673	Gm9887	16.3441	-0.0229539	0.988154	-0.155605	0.740751	-0.242887	0.858189	-0.375538	0.321192	-0.132651	1
ENSMUSG00000019194	Scn1b	12225	0.17456	0.595041	-0.416544	0.00172997	0.0548727	0.940081	-0.536231	1.99236e-05	-0.591104	0.00565926
ENSMUSG00000051251	Nhlh1	46.3392	-0.370934	0.76354	-0.392405	0.425683	-0.353745	0.815614	-0.375216	0.421665	-0.0214703	1
ENSMUSG00000078249	Hmga1b	147.718	0.117543	0.834479	-0.416136	0.0159307	-0.0414432	0.972259	-0.575123	0.000318096	-0.53368	0.0465779
ENSMUSG00000033589	Reep4	43.139	0.300339	0.591805	-0.188498	0.506705	0.113913	0.924604	-0.374924	0.114779	-0.488837	1
ENSMUSG00000086006	Gm13293	16.4412	-0.321727	0.798118	-0.720825	0.0958472	0.0242738	0.99606	-0.374825	0.419251	-0.399099	1
ENSMUSG00000053559	Smagp	20.17	0.0466372	0.970541	-0.225564	0.570709	-0.102433	0.956782	-0.374634	0.271521	-0.272201	1
ENSMUSG00000001946	Esam	190.108	0.317009	0.126562	-0.127541	0.438056	0.0699812	0.91923	-0.374569	0.00483123	-0.44455	0.0446704
ENSMUSG00000051502	Ufsp1	142.632	0.0874877	0.829542	-0.202951	0.134317	-0.0839772	0.864778	-0.374416	0.00163306	-0.290439	0.155942
ENSMUSG00000045608	Dbx2	344.474	-0.205458	0.261516	-0.415148	3.93706e-05	-0.0472336	0.930241	-0.256924	0.0136845	-0.20969	0.239311
ENSMUSG00000047953	Gp5	35.9401	0.229344	0.749519	-0.198389	0.517946	0.0536859	0.976214	-0.374047	0.148724	-0.427733	1
ENSMUSG00000115338	Pnp	76.467	-0.124292	0.839667	-0.353838	0.0769949	-0.144294	0.834598	-0.37384	0.0482305	-0.229546	0.506209
ENSMUSG00000048644	Ctxn1	10467.4	0.03921	0.942044	-0.413396	0.002743	0.0548463	0.943144	-0.39776	0.00286821	-0.452606	0.0412856
ENSMUSG00000036565	Ttyh3	6914.77	0.205184	0.196092	-0.183803	0.0694324	0.0156159	0.981413	-0.373371	3.68413e-05	-0.388987	0.010561
ENSMUSG00000027330	Cdc25b	312.65	-0.204565	0.479153	-0.412992	0.00184872	0.0441241	0.956428	-0.164303	0.253314	-0.208427	0.374077
ENSMUSG00000051678	Pcdhb6	78.4027	-0.316577	0.479181	-0.255577	0.293462	-0.434166	0.269976	-0.373166	0.0857554	0.061	0.89941
ENSMUSG00000055322	Tns1	1316.4	0.482593	0.00180482	0.148952	0.361094	-0.039501	0.965643	-0.373142	0.00620083	-0.333641	0.153799
ENSMUSG00000040189	Ccdc114	35.6591	-0.28048	0.724925	-0.437577	0.168042	-0.215903	0.838222	-0.373	0.229305	-0.157097	1
ENSMUSG00000024691	Fam111a	22.4317	-0.236179	0.820599	-0.617177	0.0724095	0.00801205	0.997446	-0.372986	0.29817	-0.380998	1
ENSMUSG00000038793	Lefty1	249.635	-0.206208	0.728184	-0.18269	0.469853	-0.396425	0.359979	-0.372907	0.0811877	0.023518	0.965787
ENSMUSG00000034793	G6pc3	813.01	0.114084	0.721989	-0.412803	0.000166041	0.0921643	0.826669	-0.434723	4.62053e-05	-0.526888	0.0033031
ENSMUSG00000048779	P2ry6	89.4003	0.126686	0.799276	-0.412336	0.0150507	-0.0968313	0.886603	-0.635853	3.68413e-05	-0.539022	0.0368029
ENSMUSG00000002111	Spi1	73.2225	-0.176115	0.737279	-0.411597	0.0287846	0.11723	0.872464	-0.118252	0.588541	-0.235482	0.480582
ENSMUSG00000059851	Kmt5c	315.704	0.113475	0.845659	-0.324942	0.0732044	0.0660213	0.946369	-0.372396	0.0290227	-0.438417	0.121443
ENSMUSG00000032131	Abcg4	1948.57	0.0974852	0.770292	-0.410207	0.000113331	0.00320431	0.997446	-0.504488	9.20626e-07	-0.507692	0.00365987
ENSMUSG00000025207	Sema4g	585.422	0.147192	0.652723	-0.410171	0.000901961	0.215179	0.445777	-0.342184	0.00495125	-0.557363	0.0053157
ENSMUSG00000024426	Atat1	1179.83	0.0956463	0.784217	-0.410038	0.00018225	0.0429858	0.946516	-0.462698	1.26593e-05	-0.505684	0.004853
ENSMUSG00000038967	Pdk2	3076.89	0.185875	0.0702371	-0.0695385	0.427568	-0.116318	0.533245	-0.371731	7.80099e-08	-0.255413	0.0310955
ENSMUSG00000005672	Kit	1546.08	0.11961	0.923781	-0.495746	0.152944	0.2437	0.842059	-0.371656	0.28176	-0.615356	0.261545
ENSMUSG00000023048	Prr13	606.99	0.046718	0.930614	-0.408804	0.00457899	-0.100069	0.861294	-0.555591	3.94059e-05	-0.455522	0.0475299
ENSMUSG00000086859	Snhg20	142.703	0.153909	0.719606	-0.167714	0.346067	-0.0498351	0.956782	-0.371458	0.0130263	-0.321622	0.212006
ENSMUSG00000043993	2900052L18Rik	82.0455	-0.128016	0.84851	-0.382883	0.0723685	-0.11634	0.88933	-0.371206	0.0694326	-0.254867	0.486191
ENSMUSG00000054256	Msi1	416.64	0.123498	0.67884	-0.407507	0.000195156	0.111315	0.765361	-0.41969	8.44504e-05	-0.531005	0.00280339
ENSMUSG00000037824	Tspan14	515.456	-0.158652	0.445372	-0.407483	1.52299e-05	-0.0102984	0.991016	-0.259129	0.00755964	-0.24883	0.127313
ENSMUSG00000051375	Pcdh1	11125.6	-0.0732639	0.736138	-0.407145	2.38363e-09	-0.042492	0.899667	-0.376373	8.22174e-08	-0.333881	0.00538338
ENSMUSG00000070808	Bicra	1404.26	0.0556921	0.904292	-0.40668	0.00114266	-0.0233664	0.980572	-0.485739	4.60598e-05	-0.462372	0.0209546
ENSMUSG00000021567	Nkd2	248.913	0.543226	0.583323	-0.104775	0.851963	0.277702	0.866859	-0.370299	0.417517	-0.648001	0.368846
ENSMUSG00000034445	Cyb561a3	199.615	-0.0384228	0.931808	-0.405952	0.000666586	0.0257793	0.976192	-0.34175	0.00370279	-0.36753	0.0584459
ENSMUSG00000032172	Olfm2	580.438	0.0776169	0.874044	-0.404092	0.00436373	0.0833268	0.889663	-0.398382	0.00354926	-0.481709	0.0327756
ENSMUSG00000021287	Xrcc3	111.771	-0.107745	0.870355	-0.403469	0.0399539	0.156728	0.821923	-0.138996	0.528259	-0.295724	0.373865
ENSMUSG00000014329	Bicc1	107.515	-0.13484	0.772682	-0.40232	0.00881174	0.203544	0.619001	-0.0639364	0.73907	-0.267481	0.311241
ENSMUSG00000079559	Colca2	16.3649	0.159811	0.890941	-0.555616	0.115184	0.345544	0.733505	-0.369884	0.307919	-0.715428	1
ENSMUSG00000021265	Slc25a29	361.381	0.355651	0.000838559	-0.0264075	0.849233	0.012178	0.988691	-0.369881	7.72951e-05	-0.382058	0.0154598
ENSMUSG00000034981	Parm1	1779.38	-0.149991	0.779507	-0.402065	0.0241271	-0.0601007	0.954442	-0.312175	0.0759743	-0.252074	0.417091
ENSMUSG00000070327	Rnf213	166.024	-0.268875	0.44255	-0.401548	0.0172	0.100216	0.884312	-0.0324561	0.881955	-0.132672	0.693087
ENSMUSG00000069806	Cacng7	3315.27	0.0237103	0.957946	-0.401151	0.000196027	-0.0343007	0.959298	-0.459162	1.06286e-05	-0.424861	0.0155444
ENSMUSG00000024909	Efemp2	144.161	0.0043658	0.994747	-0.401082	0.00214131	0.0384079	0.960699	-0.36704	0.0038254	-0.405448	0.0516792
ENSMUSG00000117975	Itprip	21.804	0.498714	0.335293	-0.28283	0.372657	0.413055	0.566828	-0.368488	0.194705	-0.781543	1
ENSMUSG00000029797	Sspo	42.6516	0.177866	0.908594	-0.48433	0.308552	0.293711	0.859256	-0.368485	0.433979	-0.662196	1
ENSMUSG00000051041	Olfml1	234.022	-0.268101	0.311716	-0.400936	0.00599868	-0.0683764	0.926555	-0.201211	0.189486	-0.132835	0.639448
ENSMUSG00000005057	Sh2b2	176.244	0.950739	9.30944e-07	0.476829	0.0217231	0.105477	0.918315	-0.368433	0.0657304	-0.47391	0.158689
ENSMUSG00000038738	Shank1	23037.2	0.0751951	0.876153	-0.39996	0.0040972	-0.043044	0.959174	-0.5182	8.30928e-05	-0.475156	0.0327756
ENSMUSG00000015335	Zdhhc12	128.116	-0.00369668	0.995755	-0.399535	0.0159307	0.164794	0.753582	-0.231044	0.178539	-0.395838	0.140784
ENSMUSG00000047656	Trpt1	113.436	0.0903155	0.840784	-0.255096	0.0810637	-0.0226508	0.98105	-0.368062	0.00538218	-0.345411	0.122708
ENSMUSG00000006782	Cnp	3790.51	-0.213486	0.814972	-0.494604	0.0946225	-0.0866815	0.959002	-0.367799	0.210799	-0.281118	0.601564
ENSMUSG00000002032	Tmem25	971.032	0.19074	0.429686	-0.399335	0.00044243	0.0263357	0.975872	-0.563739	1.89901e-07	-0.590075	0.00129083
ENSMUSG00000037771	Slc32a1	2034.19	0.00558974	0.992629	-0.399289	0.00228692	-0.0171933	0.986698	-0.422072	0.000776724	-0.404878	0.0560731
ENSMUSG00000025608	Podxl	621.833	-0.1981	0.463984	-0.39898	0.0014862	0.0526132	0.937692	-0.148267	0.27977	-0.20088	0.366732
ENSMUSG00000027331	Knstrn	18.1405	0.214864	0.837498	-0.271398	0.472471	0.118679	0.946369	-0.367583	0.273201	-0.486263	1
ENSMUSG00000003644	Rps6ka1	324.002	-0.150737	0.585977	-0.398212	0.000389942	0.0571852	0.91923	-0.190289	0.111691	-0.247474	0.200399
ENSMUSG00000115007	5830448L01Rik	58.5501	0.402599	0.15074	0.0941024	0.697193	-0.0589112	0.958998	-0.367407	0.0392682	-0.308496	1
ENSMUSG00000097156	Gm3764	1091.09	-0.000922148	0.998614	-0.39805	0.00166033	0.115412	0.797514	-0.281717	0.0258662	-0.397128	0.0531746
ENSMUSG00000038235	F11r	109.476	-0.140532	0.764745	-0.397734	0.0136028	0.0449281	0.96387	-0.212274	0.209445	-0.257202	0.349389
ENSMUSG00000068740	Celsr2	8778.72	0.056127	0.889129	-0.397632	0.000262209	0.170758	0.557229	-0.283001	0.00970728	-0.453759	0.0107277
ENSMUSG00000084880	Tomm6os	64.6138	0.35881	0.333943	-0.105213	0.686068	0.097432	0.926234	-0.366591	0.0666253	-0.464023	1
ENSMUSG00000022623	Shank3	13473.9	0.0883215	0.813151	-0.175961	0.155643	-0.102279	0.803217	-0.366561	0.000785772	-0.264282	0.165322
ENSMUSG00000021822	Plau	23.7303	0.0769411	0.94822	-0.206602	0.598454	-0.0830169	0.967319	-0.36656	0.26905	-0.283543	1
ENSMUSG00000037692	Ahdc1	2987.41	0.0788821	0.807654	-0.397626	3.06763e-05	0.0871654	0.811334	-0.389343	3.53289e-05	-0.476508	0.00255858
ENSMUSG00000086496	Gm14204	72.6812	-0.0186888	0.980925	-0.105711	0.664232	-0.279125	0.560328	-0.366148	0.0492369	-0.0870221	0.830537
ENSMUSG00000021143	Pacs2	2797.39	0.00656553	0.991625	-0.396358	0.00558352	0.116028	0.827793	-0.286896	0.0439289	-0.402924	0.0825604
ENSMUSG00000002778	Kdelr1	1195.17	-0.01691	0.968689	-0.396181	0.000105419	0.0073456	0.994947	-0.371925	0.000220243	-0.379271	0.0242918
ENSMUSG00000040373	Cacng5	309.515	0.418274	0.134331	-0.0223366	0.931339	0.0750629	0.940435	-0.365547	0.0451752	-0.44061	0.146586
ENSMUSG00000030303	Far2	355.792	-0.203167	0.683395	-0.395601	0.0405588	0.0909208	0.923801	-0.101512	0.649941	-0.192433	0.59126
ENSMUSG00000052229	Gpr17	1492.43	0.0839473	0.798744	-0.0922818	0.455124	-0.188901	0.387777	-0.36513	0.000196746	-0.176229	0.327114
ENSMUSG00000069763	Tmem100	191.733	-0.279662	0.100546	-0.395287	0.000673651	-0.0378076	0.956782	-0.153433	0.229627	-0.115625	0.613631
ENSMUSG00000035885	Cox8a	7922.15	0.148146	0.662418	-0.394877	0.0019877	0.00556961	0.997126	-0.537453	7.91559e-06	-0.543023	0.00775607
ENSMUSG00000052837	Junb	1448.3	-0.152981	0.860639	-0.147796	0.644149	-0.369872	0.570106	-0.364687	0.163962	0.0051846	0.99316
ENSMUSG00000025997	Ikzf2	41.403	0.254867	0.646712	-0.308819	0.195691	0.19915	0.792227	-0.364537	0.0977126	-0.563687	1
ENSMUSG00000030067	Foxp1	1476.09	-0.16354	0.759864	-0.394709	0.0338228	0.0754192	0.937025	-0.15575	0.4405	-0.231169	0.482696
ENSMUSG00000010066	Cacna2d2	617.124	0.0801295	0.898453	-0.394191	0.0273925	0.0959284	0.902863	-0.378392	0.02763	-0.47432	0.0943607
ENSMUSG00000106990	Gm42547	82.6885	-0.0167983	0.989172	-0.198239	0.54126	-0.182934	0.862091	-0.364375	0.18731	-0.181441	0.741588
ENSMUSG00000031170	Slc38a5	50.1534	-0.0828096	0.945114	-0.181087	0.653191	-0.266044	0.816641	-0.364321	0.27977	-0.0982773	1
ENSMUSG00000028978	Nos3	191.43	-0.17519	0.703758	-0.394068	0.0219259	-0.00329804	0.997446	-0.222175	0.211662	-0.218877	0.473198
ENSMUSG00000032220	Myo1e	211.601	-0.107705	0.863832	-0.393644	0.0378082	-0.0549527	0.959474	-0.340892	0.0648442	-0.285939	0.370129
ENSMUSG00000049907	Rasl11b	1434.03	0.168092	0.715935	0.0380807	0.867054	-0.233635	0.593574	-0.363646	0.0250307	-0.130011	0.697434
ENSMUSG00000038319	Kcnh2	751.921	0.0377822	0.926189	-0.393635	0.000107188	-0.0331199	0.958998	-0.464537	2.33439e-06	-0.431417	0.00952293
ENSMUSG00000072772	Grcc10	53.2092	0.336167	0.492624	-0.241931	0.350158	0.214945	0.777103	-0.363154	0.112662	-0.578098	1
ENSMUSG00000017778	Cox7c	1659.96	0.0908831	0.869332	-0.393054	0.0136392	0.031139	0.979063	-0.452799	0.00269329	-0.483938	0.0554442
ENSMUSG00000031805	Jak3	135.957	0.129139	0.751132	-0.269286	0.073662	0.0358539	0.970221	-0.362571	0.00851906	-0.398425	0.0837169
ENSMUSG00000008318	Relt	206.599	0.185049	0.545221	-0.392896	0.00310917	0.242615	0.385091	-0.33533	0.00985122	-0.577945	0.0063743
ENSMUSG00000038264	Sema7a	3061.59	0.0767792	0.784496	-0.0504792	0.665994	-0.234957	0.102738	-0.362215	2.10393e-05	-0.127258	0.436266
ENSMUSG00000075502	Kbtbd6	21.2111	0.46914	0.466673	-0.309953	0.371155	0.417285	0.609893	-0.361807	0.254844	-0.779093	1
ENSMUSG00000063275	Hacd1	77.2357	0.0471406	0.944784	-0.216756	0.288887	-0.0977553	0.902863	-0.361652	0.0430384	-0.263896	0.404284
ENSMUSG00000079056	Kcnip3	1442.57	-0.140929	0.555447	-0.392531	6.18053e-05	0.0939373	0.793458	-0.157665	0.137778	-0.251602	0.136652
ENSMUSG00000086815	3110082J24Rik	46.7618	0.253341	0.65445	-0.0500084	0.873222	-0.0581969	0.969576	-0.361546	0.10839	-0.303349	1
ENSMUSG00000040270	Bach2	146.082	0.0717137	0.909824	-0.392331	0.0258604	0.139818	0.825447	-0.324226	0.0604271	-0.464045	0.0956497
ENSMUSG00000052423	B4galt3	908.024	-0.00176148	0.997913	-0.392091	0.00287697	-0.0186198	0.984395	-0.408949	0.00121641	-0.390329	0.067499
ENSMUSG00000025880	Smad7	329.661	0.13113	0.754504	-0.39209	0.00724519	-0.0219416	0.983776	-0.545162	6.22022e-05	-0.52322	0.0215908
ENSMUSG00000052160	Pld4	195.716	-0.0354998	0.942062	-0.391778	0.00187442	0.11378	0.795349	-0.242499	0.0598167	-0.356278	0.0838903
ENSMUSG00000028445	Enho	686.195	0.244856	0.132813	-0.112285	0.366967	-0.00364906	0.997446	-0.36079	0.00038382	-0.357141	0.0368029
ENSMUSG00000034254	Agpat1	3897.18	0.0842318	0.782015	-0.391716	3.09609e-05	-0.0117707	0.988691	-0.487719	1.11319e-07	-0.475948	0.00218066
ENSMUSG00000064023	Klk8	297.265	0.0602679	0.92076	-0.0783872	0.700231	-0.221259	0.593574	-0.359915	0.0190439	-0.138655	0.654379
ENSMUSG00000117648	Gm32282	17.4135	-0.226227	0.82416	-0.121001	0.789449	-0.465018	0.570654	-0.359792	0.309812	0.105226	1
ENSMUSG00000086316	Nbdy	248.28	0.0133758	0.976154	-0.198081	0.0858482	-0.148325	0.600857	-0.359782	0.000438227	-0.211457	0.244572
ENSMUSG00000074305	Peak1	1786.13	0.183364	0.820825	-0.211658	0.468703	0.0357617	0.983918	-0.359261	0.158282	-0.395022	0.356199
ENSMUSG00000029449	Rhof	1091.7	0.180359	0.194001	-0.141638	0.120259	-0.0371021	0.932196	-0.359099	5.57919e-06	-0.321997	0.015892
ENSMUSG00000049551	Fzd9	103.413	-0.102135	0.841585	-0.265849	0.115377	-0.195377	0.650696	-0.359091	0.0197965	-0.163714	0.579703
ENSMUSG00000011256	Adam19	380.619	0.0398439	0.955821	-0.391527	0.0376892	-0.075262	0.937692	-0.506633	0.00375496	-0.431371	0.150083
ENSMUSG00000095407	Tmem200c	173.264	-0.0228928	0.968689	-0.197661	0.228318	-0.183862	0.655648	-0.35863	0.0119312	-0.174768	0.520325
ENSMUSG00000116081	Gm49593	168.511	-0.0671831	0.92191	-0.391396	0.0364839	-0.102859	0.894807	-0.427072	0.0156473	-0.324213	0.291565
ENSMUSG00000020894	Vamp2	25084.6	0.0980639	0.695991	-0.391319	5.57364e-06	0.103569	0.714819	-0.385814	6.38652e-06	-0.489383	0.000805936
ENSMUSG00000027777	Schip1	213.086	0.159915	0.744418	-0.310371	0.0840919	0.111863	0.87138	-0.358423	0.033292	-0.470285	0.0891976
ENSMUSG00000057342	Sphk2	909.151	0.187087	0.455561	-0.391266	0.000776498	-0.00837094	0.994947	-0.586724	9.85902e-08	-0.578353	0.00202827
ENSMUSG00000028763	Hspg2	245.174	0.100699	0.865392	-0.296426	0.106744	0.0387295	0.975872	-0.358396	0.0365356	-0.397125	0.164575
ENSMUSG00000027230	Creb3l1	142.276	0.00600491	0.993652	-0.389749	0.0222262	-0.196628	0.676881	-0.592382	0.000141424	-0.395754	0.142229
ENSMUSG00000020190	Mknk2	1226.07	0.175168	0.419757	-0.170388	0.135079	-0.0125661	0.988691	-0.358122	0.00035501	-0.345556	0.0409178
ENSMUSG00000042594	Sh2b3	620.608	0.152712	0.378017	-0.158905	0.0944483	-0.0464307	0.913565	-0.358049	1.6111e-05	-0.311618	0.027148
ENSMUSG00000040659	Efhd2	3022.83	-0.0468871	0.92076	-0.389424	0.00103565	0.079291	0.872464	-0.263246	0.0274863	-0.342537	0.080894
ENSMUSG00000072235	Tuba1a	8831.48	0.0587401	0.870355	-0.389149	9.85162e-05	-0.00232325	0.997446	-0.450213	3.44695e-06	-0.447889	0.00680483
ENSMUSG00000047281	Sfn	28.3148	0.120701	0.92191	-0.163356	0.69957	-0.0737885	0.975872	-0.357846	0.305613	-0.284057	1
ENSMUSG00000037872	Ackr1	421.28	0.224151	0.488482	-0.388932	0.00984773	-0.0159769	0.990565	-0.62906	5.76043e-06	-0.613083	0.00900384
ENSMUSG00000041559	Fmod	78.7897	0.426676	0.361092	-0.349831	0.185983	0.418765	0.439887	-0.357742	0.153408	-0.776507	0.0451731
ENSMUSG00000034341	Wbp2	10801.3	0.121673	0.671717	-0.388823	0.000188344	-0.0160993	0.983918	-0.526595	1.45251e-07	-0.510496	0.00268274
ENSMUSG00000030606	Hapln3	24.364	-0.0132725	0.98974	-0.405705	0.155511	0.0348394	0.984983	-0.357593	0.197912	-0.392432	1
ENSMUSG00000009035	Tmem184b	1736.24	0.0412634	0.915735	-0.38853	8.29181e-05	0.0270578	0.968351	-0.402736	2.96961e-05	-0.429793	0.00810274
ENSMUSG00000037447	Arid5a	220.435	0.190749	0.536977	-0.191035	0.204698	0.0246515	0.980572	-0.357133	0.00652487	-0.381784	0.0843065
ENSMUSG00000033615	Cplx1	13274.3	0.174894	0.509098	-0.3885	0.000852356	0.11626	0.771404	-0.447134	6.30256e-05	-0.563394	0.00259323
ENSMUSG00000032657	Fam189b	1218.38	0.150474	0.558304	-0.387525	0.000290607	0.117086	0.738312	-0.420913	4.98257e-05	-0.538	0.0020461
ENSMUSG00000045045	Lrfn4	1017.55	0.0587257	0.88083	-0.387444	0.000383932	-0.0111873	0.991857	-0.457357	1.32142e-05	-0.44617	0.01167
ENSMUSG00000018339	Gpx3	78.5309	-0.00780147	0.995223	-0.502774	0.10664	0.138362	0.926682	-0.356611	0.255274	-0.494973	0.327993
ENSMUSG00000042532	Golga7b	1742.43	0.0973107	0.749519	-0.387231	0.000117619	0.17809	0.450169	-0.306452	0.00231787	-0.484542	0.00338599
ENSMUSG00000031150	Ccdc120	260.298	0.117132	0.716985	-0.386895	0.000565699	0.238469	0.268621	-0.265558	0.0193668	-0.504027	0.00579947
ENSMUSG00000028873	Cdca8	22.1384	0.133979	0.902604	-0.169372	0.671932	-0.0530638	0.980572	-0.356415	0.276706	-0.303351	1
ENSMUSG00000078429	Ctdsp2	2605.55	0.0279364	0.953739	-0.240957	0.0567926	-0.0874762	0.852732	-0.356369	0.0021439	-0.268893	0.182726
ENSMUSG00000016344	Ppdpf	1048.2	0.0756572	0.840784	-0.154627	0.212327	-0.126055	0.716618	-0.356339	0.000842564	-0.230284	0.222797
ENSMUSG00000069911	Fam196b	27.9358	0.168934	0.84851	-0.238837	0.453327	0.0517953	0.979211	-0.355976	0.200722	-0.407771	1
ENSMUSG00000035828	Pim3	583.391	0.156956	0.552621	0.00759532	0.963272	-0.206515	0.396957	-0.355876	0.00108804	-0.149361	0.47379
ENSMUSG00000023008	Fmnl3	225.968	-0.163737	0.503964	-0.386615	0.000283947	0.150127	0.60325	-0.0727515	0.578005	-0.222878	0.232664
ENSMUSG00000056854	Pou3f4	100.21	-0.405068	0.155901	-0.386058	0.0427784	-0.0851535	0.927619	-0.066144	0.775057	0.0190095	0.96671
ENSMUSG00000028152	Tspan5	2932.79	-0.0154857	0.973955	-0.174078	0.154151	-0.196991	0.425537	-0.355583	0.000962591	-0.158592	0.434187
ENSMUSG00000027134	Lpcat4	1656.28	0.119098	0.637048	-0.385936	3.80041e-05	-0.0144153	0.983918	-0.519449	1.27877e-08	-0.505034	0.0010907
ENSMUSG00000058441	Panx2	4411.32	0.045888	0.886208	-0.147017	0.133173	-0.162542	0.403731	-0.355447	3.12723e-05	-0.192905	0.207664
ENSMUSG00000026475	Rgs16	99.4253	0.220898	0.719606	0.112438	0.695504	-0.2469	0.721203	-0.355361	0.112662	-0.108461	0.820843
ENSMUSG00000019590	Cyb561	567.709	0.0386293	0.940913	-0.385827	0.00400496	0.162586	0.678765	-0.26187	0.0522107	-0.424456	0.0486879
ENSMUSG00000060012	Kif13b	760.348	-0.0905374	0.875346	-0.385634	0.0238507	0.0811766	0.923931	-0.21392	0.225216	-0.295096	0.302458
ENSMUSG00000062591	Tubb4a	18656.4	0.0537467	0.923571	-0.385427	0.00758607	0.0396564	0.965733	-0.399517	0.0038833	-0.439173	0.0577146
ENSMUSG00000038860	Garnl3	526.58	-0.0231788	0.970535	-0.385165	0.0123894	0.161411	0.738016	-0.200576	0.211516	-0.361987	0.150229
ENSMUSG00000023805	Synj2	1579.91	-0.150043	0.708209	-0.384218	0.00809068	-0.116327	0.829853	-0.350502	0.0128924	-0.234175	0.351166
ENSMUSG00000048776	Pthlh	38.7357	-0.0508116	0.950845	0.0697722	0.824072	-0.474797	0.237172	-0.354213	0.113838	0.120584	1
ENSMUSG00000031803	B3gnt3	17.8358	-0.151426	0.885988	-0.490552	0.1463	-0.0150801	0.996562	-0.354206	0.30016	-0.339126	1
ENSMUSG00000040138	Ndp	103.626	-0.187098	0.647551	-0.384212	0.0213235	-0.120254	0.839176	-0.317369	0.0530086	-0.197114	0.507772
ENSMUSG00000037493	Cib2	488.364	0.193315	0.669646	-0.383972	0.0288502	0.294109	0.439887	-0.283179	0.105041	-0.577288	0.033867
ENSMUSG00000020432	Tcn2	415.236	0.283348	0.0751837	0.0848239	0.551546	-0.155402	0.626411	-0.353927	0.00121511	-0.198524	0.318693
ENSMUSG00000043192	Gm1840	63.8788	-0.0335879	0.965467	-0.0975218	0.703119	-0.289795	0.561753	-0.353729	0.0701956	-0.0639339	1
ENSMUSG00000010044	Zmynd10	67.0097	-0.0467539	0.946623	-0.327683	0.094621	-0.0727513	0.940249	-0.35368	0.055265	-0.280929	0.377825
ENSMUSG00000034522	Zfp395	158.151	-0.114542	0.817439	-0.383597	0.0124053	0.136373	0.793925	-0.132682	0.439462	-0.269055	0.300831
ENSMUSG00000020150	Gamt	228.921	0.0400482	0.947464	-0.244278	0.152792	-0.0689782	0.932196	-0.353305	0.0226986	-0.284326	0.291334
ENSMUSG00000030588	Yif1b	554.132	0.116474	0.763732	-0.220598	0.112423	-0.0160464	0.9876	-0.353118	0.0048837	-0.337072	0.113966
ENSMUSG00000038077	Kcna6	1343.59	-0.158555	0.353895	-0.382563	5.18502e-06	0.193053	0.231942	-0.0309545	0.781856	-0.224008	0.12852
ENSMUSG00000067586	S1pr3	154.909	-0.15874	0.602988	-0.382455	0.00232833	-0.00671293	0.99613	-0.230428	0.0741734	-0.223715	0.299034
ENSMUSG00000006585	Cdt1	23.8773	0.11702	0.915755	-0.427351	0.188279	0.191372	0.872027	-0.353	0.268901	-0.544372	1
ENSMUSG00000024579	Pcyox1l	303.25	0.0781872	0.840742	-0.38234	0.00098664	-0.0270579	0.975872	-0.487585	8.85774e-06	-0.460527	0.0124671
ENSMUSG00000030657	Xylt1	1006.99	-0.211185	0.552577	-0.382262	0.013358	0.157042	0.750248	-0.0140346	0.944423	-0.171077	0.553224
ENSMUSG00000030685	Kctd13	3087.35	-0.000739267	0.998645	-0.202917	0.068816	-0.150568	0.593574	-0.352746	0.000467712	-0.202178	0.264558
ENSMUSG00000017737	Mmp9	26.2645	0.28676	0.725015	-0.273939	0.424575	0.208053	0.855504	-0.352646	0.252797	-0.560698	1
ENSMUSG00000030397	Mark4	3290.11	0.0550616	0.84851	-0.38204	1.55421e-06	0.00177957	0.997446	-0.435322	4.22903e-08	-0.437101	0.0011046
ENSMUSG00000038256	Bcl9	1643.24	0.02509	0.959089	-0.381358	0.00170613	0.0409401	0.956428	-0.365508	0.00190932	-0.406448	0.0375233
ENSMUSG00000085795	Zfp703	685.205	0.0794555	0.870355	-0.381334	0.00780303	-0.0636397	0.931463	-0.524429	9.44944e-05	-0.46079	0.0423502
ENSMUSG00000024873	Cnih2	17773.2	0.138049	0.784217	-0.38131	0.0222262	-0.0382091	0.975872	-0.557568	0.000303905	-0.519359	0.0466712
ENSMUSG00000034220	Gpc1	3606.66	0.161691	0.687315	-0.202147	0.221289	0.0118404	0.99401	-0.351997	0.0160051	-0.363837	0.139959
ENSMUSG00000005442	Cic	6998.58	0.0668874	0.860639	-0.381053	0.000339344	0.0621884	0.898206	-0.385752	0.000201822	-0.44794	0.00987982
ENSMUSG00000054452	Aes	14397.2	0.204675	0.281816	-0.380422	0.00020402	0.149848	0.593574	-0.435249	1.14688e-05	-0.585097	0.000640776
ENSMUSG00000033061	Resp18	435.437	0.0907446	0.907851	-0.388997	0.083415	0.12807	0.886876	-0.351672	0.106305	-0.479741	0.17595
ENSMUSG00000039323	Igfbp2	521.939	0.105916	0.814936	-0.0684264	0.705361	-0.177311	0.654397	-0.351653	0.00921953	-0.174343	0.496806
ENSMUSG00000036106	Prr5	211.717	0.458181	0.000266033	0.353258	0.00489753	-0.246622	0.332313	-0.351545	0.00227667	-0.104923	0.670265
ENSMUSG00000058351	Smim4	63.1768	0.260325	0.516895	-0.0733474	0.766806	-0.0177111	0.992873	-0.351383	0.0523584	-0.333672	1
ENSMUSG00000021835	Bmp4	51.8265	0.0683749	0.935079	-0.265729	0.312351	-0.0172155	0.994715	-0.351319	0.140298	-0.334104	1
ENSMUSG00000057963	Itpk1	1652.11	0.255703	0.248377	-0.0727973	0.653714	-0.0227672	0.980572	-0.351268	0.00415837	-0.328501	0.116052
ENSMUSG00000001506	Col1a1	124.977	0.196408	0.722192	-0.208248	0.360338	0.0536366	0.96672	-0.351019	0.0771397	-0.404656	0.222046
ENSMUSG00000009828	Ick	461.492	-0.149078	0.574672	-0.380093	0.000495256	0.0400969	0.950128	-0.190919	0.0965022	-0.231016	0.221084
ENSMUSG00000017764	Zswim1	770.977	0.172169	0.412232	-0.202283	0.0628889	0.023669	0.975872	-0.350783	0.000347144	-0.374452	0.0221489
ENSMUSG00000035704	Alg8	116.449	-0.0177035	0.974426	-0.379064	0.00454697	0.120402	0.792227	-0.240959	0.0774901	-0.361361	0.0951551
ENSMUSG00000027859	Ngf	125.513	-0.21011	0.645762	-0.330688	0.0817705	-0.230194	0.637055	-0.350772	0.0512372	-0.120578	0.745188
ENSMUSG00000026798	Coq4	310.155	0.144785	0.581243	-0.0263314	0.864663	-0.179417	0.50627	-0.350533	0.000863067	-0.171117	0.379887
ENSMUSG00000008140	Emc10	4148.31	0.121766	0.651332	-0.378663	0.000148208	0.0594176	0.896767	-0.441011	4.96846e-06	-0.500429	0.00218066
ENSMUSG00000035033	Tbr1	1144.54	-0.142634	0.7096	-0.378124	0.00644957	-0.0539676	0.944097	-0.289458	0.0353701	-0.23549	0.324732
ENSMUSG00000043432	Leng9	93.1656	0.0733717	0.890285	-0.116808	0.539202	-0.159983	0.742452	-0.350162	0.0193035	-0.190179	0.498396
ENSMUSG00000062300	Nectin2	98.9263	-0.0731401	0.886208	-0.377486	0.0100097	0.159722	0.717152	-0.144624	0.374634	-0.304346	0.212875
ENSMUSG00000047428	Dlk2	501.594	0.257227	0.346339	-0.0729199	0.696717	-0.0196345	0.985773	-0.349781	0.0130948	-0.330147	0.170678
ENSMUSG00000020614	Fam20a	338.706	0.146731	0.641026	-0.0995869	0.502427	-0.103045	0.820168	-0.349363	0.00284991	-0.246318	0.233867
ENSMUSG00000038812	Trmt112	350.678	-0.0675428	0.87365	-0.100326	0.507203	-0.316482	0.105927	-0.349265	0.00352591	-0.032783	0.908761
ENSMUSG00000022965	Ifngr2	1935.95	0.0724482	0.838747	-0.377353	0.000222537	0.0513158	0.92484	-0.398486	6.2504e-05	-0.449802	0.00734826
ENSMUSG00000031662	Snx20	23.0185	0.0522034	0.964878	-0.360202	0.273868	0.0631983	0.975872	-0.349207	0.264122	-0.412405	1
ENSMUSG00000001930	Vwf	297.915	0.217563	0.736289	-0.133086	0.641311	0.00148563	0.998129	-0.349164	0.131765	-0.350649	0.374077
ENSMUSG00000042605	Atxn2	2860.15	0.0416066	0.919822	-0.376924	0.000260971	-0.00503041	0.996721	-0.423561	2.19629e-05	-0.418531	0.0125539
ENSMUSG00000030170	Wnt5b	36.092	0.237365	0.756276	0.0939045	0.798313	-0.205304	0.839748	-0.348764	0.205218	-0.14346	1
ENSMUSG00000024063	Lbh	610.843	-0.0827467	0.748335	-0.376844	6.35354e-06	0.0984025	0.717152	-0.195695	0.026327	-0.294098	0.0368202
ENSMUSG00000035226	Rims4	1075.36	-0.0585121	0.890285	-0.376312	0.00135395	0.0619751	0.913565	-0.255825	0.0301127	-0.3178	0.102043
ENSMUSG00000037254	Itih2	25.1523	0.332527	0.675175	0.169665	0.672473	-0.185647	0.888789	-0.348509	0.27669	-0.162862	1
ENSMUSG00000042129	Rassf4	106.585	-0.000795735	0.999114	-0.227027	0.248004	-0.121775	0.858867	-0.348006	0.0464587	-0.226231	0.47559
ENSMUSG00000049571	Cfap46	44.2066	0.0644532	0.954428	-0.537281	0.0718827	0.253736	0.797212	-0.347998	0.254813	-0.601734	1
ENSMUSG00000019302	Atp6v0a1	14689	0.161181	0.338952	-0.376186	8.18005e-06	0.122337	0.61447	-0.41503	6.06239e-07	-0.537366	0.000203614
ENSMUSG00000025498	Irf7	26.9622	0.163692	0.855767	-0.203797	0.542144	0.0197356	0.994852	-0.347753	0.222221	-0.367489	1
ENSMUSG00000037190	Cyb561d2	182.303	0.041481	0.930614	-0.262683	0.0534508	-0.0434074	0.955657	-0.347571	0.00538932	-0.304164	0.153054
ENSMUSG00000035121	Neil2	23.3912	0.159341	0.895622	-0.188635	0.668679	0.000407701	0.999286	-0.347568	0.348725	-0.347976	1
ENSMUSG00000113835	Gm19554	22.071	0.524844	0.321035	0.593712	0.0675944	-0.416092	0.633469	-0.347224	0.241572	0.0688681	1
ENSMUSG00000027562	Car2	2668.08	-0.312168	0.0557309	-0.375477	0.00171137	-0.0634569	0.912759	-0.126766	0.336502	-0.0633087	0.809072
ENSMUSG00000090086	AI480526	423.306	0.196029	0.676688	-0.375463	0.0391437	0.348896	0.318347	-0.222595	0.232772	-0.571491	0.0419626
ENSMUSG00000037152	Ndufc1	431.227	0.0925052	0.836863	-0.0802035	0.63432	-0.174398	0.634791	-0.347107	0.00658842	-0.172709	0.473312
ENSMUSG00000019320	Noxo1	33.8274	0.0642964	0.938779	-0.195087	0.481791	-0.0876295	0.944292	-0.347013	0.139773	-0.259383	1
ENSMUSG00000037523	Mavs	162.992	-0.0596855	0.929418	-0.374449	0.0461855	-0.0761042	0.933965	-0.390868	0.028537	-0.314764	0.306875
ENSMUSG00000035504	Reep6	430.295	0.00289839	0.995755	-0.374229	0.002324	0.155855	0.656522	-0.221272	0.0782254	-0.377127	0.0581206
ENSMUSG00000042747	Krtcap2	363.316	0.108555	0.744194	-0.0822037	0.56499	-0.155983	0.619001	-0.346741	0.00163582	-0.190759	0.340904
ENSMUSG00000039349	C130074G19Rik	210.416	-0.159245	0.704257	-0.373828	0.0144814	0.203487	0.617452	-0.0110959	0.955928	-0.214583	0.428744
ENSMUSG00000027173	Depdc7	24.4705	0.039671	0.975917	-0.374444	0.294607	0.0676949	0.976192	-0.34642	0.312641	-0.414115	1
ENSMUSG00000020889	Nr1d1	2686.11	0.032009	0.937512	-0.373697	0.000345034	-0.0562626	0.913511	-0.461969	4.21614e-06	-0.405706	0.0164146
ENSMUSG00000068299	Nat8f4	196.417	-0.15543	0.612395	-0.373584	0.00246625	0.035197	0.96387	-0.182957	0.160552	-0.218154	0.304515
ENSMUSG00000017386	Traf4	226.24	0.0448735	0.906108	-0.183186	0.108928	-0.118183	0.715612	-0.346242	0.000576003	-0.228059	0.195768
ENSMUSG00000031970	Dbndd1	211.941	0.0971299	0.869477	-0.372839	0.0347519	-0.00035782	0.999197	-0.470326	0.00416315	-0.469969	0.0898583
ENSMUSG00000051339	2900026A02Rik	2943.28	0.231021	0.281816	-0.0675511	0.659209	-0.0474148	0.943144	-0.345987	0.00264914	-0.298572	0.130855
ENSMUSG00000020261	Slc36a1	1824.02	0.122885	0.722192	-0.372501	0.00209683	0.119011	0.772027	-0.376376	0.00126497	-0.495387	0.0101099
ENSMUSG00000075012	Fjx1	1329.27	-0.214069	0.210981	-0.372132	0.000153137	0.0713379	0.859419	-0.0867248	0.451279	-0.158063	0.378181
ENSMUSG00000023968	Crip3	23.891	0.435787	0.557294	-0.00940379	0.985105	0.0993965	0.959474	-0.345795	0.310146	-0.445191	1
ENSMUSG00000038473	Nos1ap	2655.57	-0.0102616	0.989106	-0.371956	0.0176574	0.101394	0.872407	-0.260301	0.0976326	-0.361695	0.156663
ENSMUSG00000061111	Mcrip1	1032.68	0.218363	0.203322	-0.153078	0.175271	0.0259668	0.971699	-0.345475	0.000433743	-0.371442	0.0236022
ENSMUSG00000005533	Igf1r	1169.43	0.15571	0.506325	-0.0939602	0.455316	-0.0957836	0.797514	-0.345453	0.000579604	-0.24967	0.153787
ENSMUSG00000024844	Banf1	520.506	0.095618	0.870355	-0.371898	0.0362026	-0.0450984	0.968351	-0.512614	0.00180263	-0.467516	0.0943607
ENSMUSG00000033717	Adra2a	264.345	0.0352705	0.957946	-0.371342	0.0310644	0.10424	0.880613	-0.302373	0.073279	-0.406612	0.138856
ENSMUSG00000041199	Rpusd1	1496.01	0.116967	0.644536	-0.193594	0.057239	-0.0345312	0.951529	-0.345093	0.000172315	-0.310561	0.0460843
ENSMUSG00000030096	Slc6a6	2452.45	-0.172224	0.281192	-0.370829	1.05673e-05	0.111159	0.660696	-0.0874462	0.374598	-0.198605	0.182564
ENSMUSG00000020538	Srebf1	1335.68	0.026041	0.94312	-0.370221	4.47917e-05	0.108367	0.710019	-0.287895	0.00159732	-0.396262	0.00835877
ENSMUSG00000058966	Fam57b	1735.14	0.176001	0.541716	-0.370044	0.00304411	0.0973235	0.836041	-0.448721	0.000152814	-0.546045	0.00617958
ENSMUSG00000032842	Abcc10	250.819	0.217031	0.249429	-0.224527	0.050311	0.0971461	0.803432	-0.344412	0.000927618	-0.441558	0.0103873
ENSMUSG00000061298	Agbl4	154.317	0.130369	0.81815	-0.369988	0.0373751	0.362551	0.257793	-0.137805	0.483448	-0.500356	0.0729612
ENSMUSG00000006736	Tspan31	875.524	0.0780163	0.775671	-0.182722	0.0535942	-0.0836065	0.792089	-0.344345	4.86651e-05	-0.260739	0.0740126
ENSMUSG00000039057	Myo16	652.889	0.0578552	0.931808	-0.369973	0.0474306	0.146184	0.826644	-0.281645	0.128366	-0.427828	0.149455
ENSMUSG00000087026	A230103J11Rik	43.9463	0.0530657	0.956652	-0.31554	0.25628	0.0243412	0.991857	-0.344265	0.184196	-0.368606	1
ENSMUSG00000032338	Hcn4	53.1508	0.125954	0.902604	-0.551988	0.0599265	0.333757	0.684345	-0.344185	0.253548	-0.677942	1
ENSMUSG00000058454	Dhcr7	703.966	0.110001	0.722192	-0.369302	0.000544026	0.150392	0.606884	-0.328911	0.0017529	-0.479303	0.00583453
ENSMUSG00000111990	Gm47033	22.1199	0.322018	0.744418	-0.142602	0.755439	0.12077	0.95367	-0.34385	0.354684	-0.464621	1
ENSMUSG00000028100	Nudt17	156.629	0.0203473	0.969636	-0.159595	0.300418	-0.163878	0.671419	-0.34382	0.00845078	-0.179942	0.45854
ENSMUSG00000030199	Etv6	180.938	-0.0980897	0.761009	-0.368611	0.000970039	-0.129451	0.690742	-0.399972	0.000184703	-0.270522	0.140177
ENSMUSG00000006611	Hfe	53.8428	0.270511	0.455561	0.16257	0.455103	-0.235628	0.646308	-0.343568	0.046403	-0.10794	1
ENSMUSG00000000402	Egfl6	78.1892	-0.150551	0.788474	-0.237352	0.258104	-0.256701	0.593574	-0.343502	0.0671753	-0.0868015	0.829517
ENSMUSG00000028959	Fastk	1915.15	0.111291	0.648117	-0.154389	0.127021	-0.0777675	0.825809	-0.343447	0.00011265	-0.265679	0.0834722
ENSMUSG00000034993	Vat1	663.065	0.00933853	0.98226	-0.368296	4.36767e-05	0.215624	0.186903	-0.162011	0.0937694	-0.377635	0.011385
ENSMUSG00000037621	Atoh8	54.7808	0.314713	0.42095	0.0160243	0.955045	-0.0444935	0.975872	-0.343182	0.0748041	-0.298688	1
ENSMUSG00000007817	Zmiz1	3951.35	-0.0944796	0.747075	-0.368259	0.000139404	0.0637497	0.879488	-0.21003	0.0354537	-0.27378	0.0950343
ENSMUSG00000030647	Ndufc2	873.339	0.0603013	0.841585	-0.130068	0.188908	-0.152348	0.452298	-0.342717	4.97855e-05	-0.190369	0.207664
ENSMUSG00000004415	Col26a1	36.4201	-0.0236103	0.978305	-0.423121	0.0583039	0.0568509	0.965643	-0.34266	0.12127	-0.39951	1
ENSMUSG00000068551	Zfp467	445.682	-0.325441	0.00681346	-0.62931	2.83546e-11	-0.0385306	0.948987	-0.3424	0.000810998	-0.303869	0.0753408
ENSMUSG00000034009	Rxfp1	103.799	0.044576	0.988122	-0.185849	0.835077	-0.111899	0.980572	-0.342324	0.659828	-0.230425	0.874758
ENSMUSG00000105814	Mir703	30.8066	0.0284476	0.978039	-0.011634	0.975492	-0.302211	0.684345	-0.342293	0.19086	-0.0400816	1
ENSMUSG00000038648	Creb3l2	423.072	0.0783427	0.906302	-0.155039	0.474586	-0.108838	0.887864	-0.342219	0.0603751	-0.233382	0.480959
ENSMUSG00000052609	Plekhg3	350.633	-0.100538	0.903393	-0.406551	0.0925661	-0.0361795	0.981855	-0.342193	0.148093	-0.306013	0.457501
ENSMUSG00000021838	Samd4	252.266	-0.311458	0.0563766	-0.367758	0.00188602	0.153807	0.643182	0.0975071	0.482631	-0.0563003	0.830593
ENSMUSG00000075592	Nynrin	218.526	-0.00866314	0.989319	-0.367636	0.00937851	0.185471	0.632122	-0.173502	0.249482	-0.358973	0.120329
ENSMUSG00000016624	Phf21b	171.816	-0.194322	0.699238	-0.305027	0.126485	-0.231299	0.658084	-0.342004	0.068155	-0.110705	0.775552
ENSMUSG00000013367	Iglon5	1091.62	0.0839317	0.82523	-0.3676	0.0011771	0.0575791	0.91923	-0.393952	0.000297438	-0.451531	0.0125232
ENSMUSG00000034796	Cpne7	4395.81	0.319046	0.74983	-0.331899	0.406985	0.309254	0.799117	-0.341692	0.364104	-0.650945	0.26722
ENSMUSG00000096988	A930029G22Rik	35.6596	0.10235	0.899838	0.231156	0.416557	-0.470413	0.321767	-0.341607	0.149764	0.128807	1
ENSMUSG00000040276	Pacsin1	12438.5	0.0213706	0.942228	-0.366463	1.64746e-07	0.0690131	0.797212	-0.31882	7.00628e-06	-0.387834	0.00120457
ENSMUSG00000109724	Gm18194	27.0183	0.183592	0.834479	-0.253075	0.413663	0.0951221	0.949392	-0.341545	0.215999	-0.436667	1
ENSMUSG00000066637	Ttc32	35.2658	0.0194301	0.984288	-0.299431	0.243403	-0.0226198	0.991857	-0.34148	0.150713	-0.318861	1
ENSMUSG00000024008	Cpne5	866.226	0.0802315	0.862186	-0.366319	0.00618941	0.3378	0.112099	-0.10875	0.473311	-0.44655	0.0356827
ENSMUSG00000044562	Rasip1	151.218	0.206417	0.387481	-0.20155	0.12767	0.066785	0.905286	-0.341183	0.00363813	-0.407968	0.0356827
ENSMUSG00000071649	B3gat3	2791.75	0.166326	0.356455	-0.365381	5.02476e-05	0.0501647	0.909679	-0.481542	4.44276e-08	-0.531707	0.000440078
ENSMUSG00000027381	Bcl2l11	80.9934	0.0391712	0.952696	-0.365354	0.0358592	0.160676	0.773038	-0.243849	0.167465	-0.404525	0.143876
ENSMUSG00000067203	H2-K2	19.3366	0.47907	0.595838	-0.0531508	0.919851	0.191519	0.918315	-0.340702	0.400747	-0.532221	1
ENSMUSG00000049807	Arhgap23	4103.72	0.0381359	0.932	-0.364808	0.00199777	0.00916375	0.994475	-0.39378	0.000504543	-0.402944	0.0337686
ENSMUSG00000060166	Zdhhc8	2601.97	0.0658654	0.846651	-0.363671	0.000176617	0.0331004	0.956782	-0.396436	2.49714e-05	-0.429536	0.00701897
ENSMUSG00000095562	Gm21887	64.1606	1.1812	0.283292	-0.0440771	0.959799	0.885127	0.588949	-0.340145	0.640446	-1.22527	1
ENSMUSG00000025083	Afap1l2	264.529	0.0746994	0.839629	0.0721642	0.615865	-0.337301	0.030981	-0.339836	0.00142043	-0.00253524	0.992372
ENSMUSG00000074364	Ehd2	215.004	0.112093	0.793499	-0.363658	0.00869841	0.0682393	0.91923	-0.407512	0.00198926	-0.475751	0.0285808
ENSMUSG00000038517	Tbkbp1	2943.88	0.332503	0.0312354	-0.057308	0.715158	0.0502125	0.937783	-0.339598	0.0035514	-0.389811	0.0441168
ENSMUSG00000078350	Smim1	177.31	0.00898345	0.989617	-0.209228	0.222964	-0.120623	0.834187	-0.338834	0.0257128	-0.218212	0.427249
ENSMUSG00000109372	Gm19410	239.65	-0.21966	0.765013	-0.294827	0.288893	-0.263529	0.733115	-0.338696	0.190087	-0.0751664	0.893603
ENSMUSG00000025366	Esyt1	160.903	-0.0359118	0.9423	-0.254329	0.0689207	-0.120087	0.792227	-0.338504	0.00829897	-0.218417	0.337503
ENSMUSG00000032562	Gnai2	5447.7	-0.00326381	0.9936	-0.363647	3.33054e-06	0.0826855	0.766353	-0.277698	0.000460119	-0.360383	0.00671902
ENSMUSG00000024962	Vegfb	1723.87	0.223213	0.178245	-0.363622	0.000260865	0.14092	0.610677	-0.445915	3.23116e-06	-0.586834	0.000440078
ENSMUSG00000046722	Cdc42se1	1272.68	0.0122304	0.972374	-0.170817	0.0561422	-0.154794	0.387777	-0.337842	2.25707e-05	-0.183048	0.198868
ENSMUSG00000026176	Ctdsp1	683.329	0.0748136	0.842147	-0.36348	0.000970039	0.000334271	0.998904	-0.437959	2.96961e-05	-0.438293	0.0125433
ENSMUSG00000030120	Mlf2	10250.3	0.12345	0.652723	-0.362691	0.000384068	-0.0121153	0.989257	-0.498257	3.57469e-07	-0.486141	0.00352403
ENSMUSG00000037239	Spred3	1450.43	-0.0542736	0.907267	-0.362562	0.00412045	-0.00498114	0.997446	-0.313269	0.0110577	-0.308288	0.140252
ENSMUSG00000042626	Shc1	152.134	0.116627	0.831876	-0.26592	0.132517	0.0451124	0.965643	-0.337434	0.0386835	-0.382546	0.158316
ENSMUSG00000021451	Sema4d	1225.05	-0.00364628	0.99482	-0.362528	0.00142019	0.0909796	0.833894	-0.267902	0.0176435	-0.358882	0.0517477
ENSMUSG00000027335	Adra1d	1548.97	0.203951	0.144607	-0.166259	0.0823989	0.0328549	0.950062	-0.337355	7.54759e-05	-0.37021	0.00971902
ENSMUSG00000027459	Fam110a	141.907	0.0851033	0.84851	-0.151386	0.329269	-0.10082	0.842479	-0.337309	0.00955206	-0.236489	0.303959
ENSMUSG00000008384	Sertad1	105.251	0.268157	0.598697	-0.156963	0.540071	0.0880579	0.936463	-0.337063	0.114612	-0.42512	0.229408
ENSMUSG00000030768	Disp1	123.594	-0.0785459	0.858393	-0.362482	0.00621709	-0.00298373	0.997446	-0.28692	0.028624	-0.283936	0.191853
ENSMUSG00000025171	Ubtd1	271.971	0.0775841	0.870355	-0.160445	0.309452	-0.0989914	0.855508	-0.33702	0.0126065	-0.238029	0.319208
ENSMUSG00000013275	Slc41a1	2271.1	0.125755	0.492624	-0.138483	0.121716	-0.0725038	0.812319	-0.336742	1.5852e-05	-0.264238	0.0483535
ENSMUSG00000098760	Gm2164	59.4795	-0.340069	0.664241	-0.340726	0.326666	-0.335839	0.715612	-0.336495	0.306203	-0.000656559	1
ENSMUSG00000116165	Pdxp	1477.69	0.116041	0.70756	-0.189222	0.111724	-0.0311496	0.965643	-0.336413	0.00162395	-0.305263	0.0937277
ENSMUSG00000046027	Stard5	158.711	0.19643	0.527676	0.0177116	0.929803	-0.157588	0.717152	-0.336306	0.0126291	-0.178718	0.482696
ENSMUSG00000006456	Rbm14	526.647	0.0541469	0.870908	-0.362412	0.000142083	-0.0414929	0.934893	-0.458052	5.49717e-07	-0.416559	0.00734826
ENSMUSG00000025993	Slc40a1	131.563	-0.311277	0.234565	-0.362172	0.0194567	0.0494804	0.956782	-0.00141493	0.995097	-0.0508953	0.883167
ENSMUSG00000079641	Rpl39	456.615	0.0756073	0.870003	-0.194629	0.182189	-0.0658641	0.92134	-0.3361	0.00937443	-0.270236	0.230283
ENSMUSG00000072919	Noxred1	20.7709	-0.108766	0.922405	-0.147026	0.71311	-0.297729	0.759132	-0.335989	0.302176	-0.0382601	1
ENSMUSG00000022420	Dnal4	994.789	0.0221705	0.962988	-0.197225	0.11414	-0.116521	0.761909	-0.335917	0.00274714	-0.219396	0.271036
ENSMUSG00000029408	Abcb9	751.944	-0.0148449	0.966808	-0.361449	1.8785e-05	0.0606221	0.863447	-0.285982	0.000774692	-0.346604	0.0131269
ENSMUSG00000032890	Rims3	867.838	0.0720059	0.89032	-0.360756	0.01539	0.150356	0.753299	-0.282407	0.0550703	-0.432762	0.0680777
ENSMUSG00000048029	Eno4	28.2709	0.161699	0.855677	-0.155058	0.648782	-0.0186015	0.994947	-0.335358	0.226579	-0.316757	1
ENSMUSG00000041313	Slc7a1	1053.22	0.0245248	0.965061	-0.360554	0.00754315	0.0656185	0.923801	-0.319461	0.0150693	-0.385079	0.0767272
ENSMUSG00000046806	Cyren	81.2559	0.112812	0.84851	-0.151265	0.480357	-0.0712721	0.94074	-0.335349	0.0586078	-0.264077	0.398256
ENSMUSG00000041801	Phlda3	215.086	-0.162299	0.746755	-0.360545	0.0447418	0.00407333	0.997446	-0.194173	0.300198	-0.198246	0.541635
ENSMUSG00000045252	Zfp574	816.15	0.0881156	0.763732	-0.197503	0.0557669	-0.0496951	0.918315	-0.335313	0.000320154	-0.285618	0.0728129
ENSMUSG00000020877	Scrn2	61.329	-0.106076	0.868915	-0.246629	0.249057	-0.194662	0.742385	-0.335214	0.0819428	-0.140552	1
ENSMUSG00000100954	Gm10138	47.018	0.0763358	0.927044	-0.370621	0.124373	0.111859	0.918315	-0.335098	0.151757	-0.446957	1
ENSMUSG00000000555	Itga5	37.5955	-0.0583341	0.949384	-0.406244	0.113447	0.013258	0.99613	-0.334652	0.18529	-0.34791	1
ENSMUSG00000029869	Ephb6	1613.04	0.0394141	0.930614	-0.359817	0.00267269	0.1711	0.593574	-0.228131	0.060217	-0.399231	0.0375421
ENSMUSG00000015714	Cers2	875.141	-0.0533876	0.932	-0.35978	0.0419636	-0.0952044	0.899726	-0.401596	0.0160722	-0.306392	0.294479
ENSMUSG00000002396	Ocel1	334.982	0.106725	0.680607	-0.0424458	0.749939	-0.185199	0.3682	-0.33437	0.000347144	-0.149171	0.395211
ENSMUSG00000020077	Srgn	71.1362	0.0957208	0.869332	-0.210517	0.274143	-0.0280759	0.98105	-0.334313	0.0480165	-0.306237	0.288441
ENSMUSG00000031298	Adgrg2	23.1393	0.176543	0.852597	-0.0751671	0.849731	-0.0825133	0.96387	-0.334223	0.266356	-0.25171	1
ENSMUSG00000045532	C1ql1	362.854	-0.114662	0.736289	-0.358817	0.0023564	0.0611523	0.914892	-0.183002	0.138476	-0.244154	0.222306
ENSMUSG00000030281	Il17rc	54.3666	0.165757	0.814898	-0.0196995	0.950772	-0.148331	0.868352	-0.333788	0.140834	-0.185457	1
ENSMUSG00000056917	Sipa1	427.239	0.297412	0.00326073	-0.0217361	0.864209	-0.014603	0.981855	-0.333751	9.47407e-05	-0.319148	0.0279952
ENSMUSG00000047557	Lxn	1029.72	-0.042811	0.933393	-0.257264	0.0798834	-0.119076	0.816595	-0.333529	0.0142566	-0.214453	0.381121
ENSMUSG00000022425	Enpp2	2432.58	-0.756095	0.3665	-0.501839	0.304802	-0.587774	0.617452	-0.333518	0.499434	0.254256	0.781164
ENSMUSG00000040712	Camta2	19813.1	0.119852	0.647551	-0.122327	0.280672	-0.0911309	0.797735	-0.33331	0.000506274	-0.242179	0.146591
ENSMUSG00000035314	Gdpd5	348.8	0.0100485	0.986547	-0.358648	0.00497885	0.0121183	0.992873	-0.356578	0.00366002	-0.368696	0.0724483
ENSMUSG00000103332	Pcdhga2	225.545	0.0259278	0.973309	-0.293212	0.14223	-0.0139628	0.994715	-0.333103	0.0754074	-0.31914	0.317611
ENSMUSG00000019461	Plscr3	287.487	0.0273029	0.965467	-0.358411	0.0226542	0.0475635	0.958998	-0.338151	0.0257111	-0.385714	0.125295
ENSMUSG00000033450	Tagap	79.765	0.0243213	0.968689	-0.201501	0.2637	-0.107057	0.864197	-0.332879	0.0346882	-0.225822	0.423344
ENSMUSG00000028407	Smim27	27.2455	0.0201502	0.985688	-0.194857	0.537027	-0.117778	0.927826	-0.332785	0.214503	-0.215007	1
ENSMUSG00000004633	Chn2	407.034	-0.175454	0.709164	-0.358274	0.0425419	-0.0314963	0.980572	-0.214316	0.235806	-0.18282	0.572162
ENSMUSG00000023904	Hcfc1r1	1703.7	0.18935	0.475351	-0.357698	0.00359919	-0.0307733	0.971812	-0.577822	4.37845e-07	-0.547049	0.00508445
ENSMUSG00000020121	Srgap1	499.306	-0.120311	0.778031	-0.235864	0.115184	-0.217089	0.533394	-0.332643	0.0152263	-0.115553	0.681377
ENSMUSG00000104494	Gm37111	21.14	0.242875	0.824126	0.0502422	0.917248	-0.139981	0.938459	-0.332614	0.35977	-0.192633	1
ENSMUSG00000068758	Il3ra	55.2714	0.168919	0.813151	-0.28036	0.260349	0.11669	0.910489	-0.332589	0.147847	-0.449279	1
ENSMUSG00000078440	Dohh	170.84	0.0831378	0.900238	-0.320746	0.0988411	0.0714934	0.943144	-0.33239	0.0719998	-0.403883	0.184835
ENSMUSG00000020799	Tekt1	28.0365	-0.0973757	0.943065	-0.128197	0.795497	-0.30152	0.820471	-0.332341	0.408892	-0.0308215	1
ENSMUSG00000039201	Tbc1d25	302.624	0.179217	0.285945	-0.183164	0.0683227	0.0300765	0.958998	-0.332304	0.000202484	-0.36238	0.0151678
ENSMUSG00000029029	Wrap73	397.014	0.167351	0.449037	-0.16167	0.158683	-0.00305753	0.997446	-0.332078	0.000915551	-0.329021	0.0512711
ENSMUSG00000085667	Gm12992	38.6823	-0.179188	0.847918	-0.276448	0.404244	-0.234362	0.818481	-0.331621	0.274779	-0.0972597	1
ENSMUSG00000017721	Pigt	2743.08	0.106544	0.626567	-0.357673	1.11464e-05	0.0735595	0.817133	-0.390657	1.12382e-06	-0.464217	0.000669624
ENSMUSG00000009731	Kcnd1	260.919	-0.0323812	0.938733	-0.35741	0.000971109	0.184266	0.457985	-0.140763	0.233565	-0.325029	0.0687132
ENSMUSG00000032648	Pygm	588.668	0.307132	0.059241	-0.189974	0.143246	0.16568	0.609459	-0.331427	0.00421199	-0.497107	0.00900384
ENSMUSG00000055494	Gm14168	34.1631	0.0502106	0.955017	0.0335161	0.920568	-0.31447	0.616676	-0.331164	0.162316	-0.0166945	1
ENSMUSG00000033770	Clcnka	53.2283	0.198376	0.817439	-0.208812	0.516167	0.0762074	0.964197	-0.330981	0.237255	-0.407188	1
ENSMUSG00000041779	Tram2	21.5963	-0.257474	0.747016	-0.543875	0.0713216	-0.0445304	0.98105	-0.330931	0.294023	-0.286401	1
ENSMUSG00000026765	Lypd6b	65.595	-0.0753055	0.930179	-0.324011	0.206861	-0.0821726	0.950128	-0.330878	0.172525	-0.248706	1
ENSMUSG00000045667	Smtnl2	37.822	0.0826362	0.94822	-0.193331	0.645027	-0.0546974	0.98105	-0.330665	0.35694	-0.275968	1
ENSMUSG00000044134	Pheta1	159.589	-0.020226	0.973309	-0.0888953	0.639335	-0.261962	0.403731	-0.330631	0.0226096	-0.0686694	0.831011
ENSMUSG00000071176	Arhgef10	795.519	-0.0306202	0.973589	-0.208663	0.425221	-0.152457	0.863533	-0.330499	0.151835	-0.178042	0.692665
ENSMUSG00000021959	Lats2	510.507	0.264162	0.307097	-0.0498956	0.794149	-0.0164213	0.989018	-0.330478	0.0165524	-0.314057	0.182505
ENSMUSG00000019865	Nmbr	27.3485	-0.0308197	0.977103	0.143309	0.688675	-0.504555	0.36195	-0.330426	0.236933	0.174129	1
ENSMUSG00000037553	Zdhhc18	909.447	-0.0178953	0.959562	-0.357254	3.00919e-05	0.0309494	0.954442	-0.308409	0.000300834	-0.339358	0.0160755
ENSMUSG00000056209	Npm3	102.993	0.175519	0.7357	-0.0274233	0.916356	-0.127295	0.862559	-0.330238	0.0722923	-0.202943	0.558533
ENSMUSG00000040128	Pnrc1	938.999	0.0303644	0.929634	-0.125861	0.213672	-0.173999	0.349918	-0.330225	0.00012537	-0.156225	0.321401
ENSMUSG00000107272	Gm34583	127.809	-0.0951718	0.927044	0.34716	0.265223	-0.77253	0.055527	-0.330198	0.259099	0.442332	0.357255
ENSMUSG00000068859	Sp9	200.46	-0.102647	0.897236	-0.347235	0.145285	-0.0855802	0.944514	-0.330168	0.150209	-0.244588	0.55852
ENSMUSG00000039081	Zfp503	113.894	0.43962	0.0250962	0.0865042	0.674588	0.0230184	0.983918	-0.330098	0.0322051	-0.353116	0.181653
ENSMUSG00000086922	Gm13835	19.9143	0.0719103	0.952178	-0.429386	0.20707	0.17123	0.896857	-0.330067	0.329107	-0.501297	1
ENSMUSG00000002409	Dyrk1b	665.769	0.0936137	0.74815	-0.357105	0.00025247	0.0426928	0.934687	-0.408026	1.45792e-05	-0.450718	0.00470148
ENSMUSG00000035403	Crb2	111.76	0.0322647	0.953651	-0.357062	0.00925198	0.337222	0.126024	-0.0521039	0.762677	-0.389326	0.0822357
ENSMUSG00000067787	Blcap	1491.13	0.0144003	0.965467	-0.355628	3.00207e-06	0.0706672	0.808385	-0.299361	9.47407e-05	-0.370028	0.00395245
ENSMUSG00000097178	2310002F09Rik	159.353	0.205036	0.513259	-0.226407	0.139006	0.101554	0.854794	-0.329888	0.0172223	-0.431442	0.0580207
ENSMUSG00000034845	Plvap	479.792	0.13753	0.747597	-0.35521	0.0175563	0.105985	0.852732	-0.386754	0.00652487	-0.492739	0.0350489
ENSMUSG00000103047	Gm37310	18.3362	0.1347	0.930696	-0.698942	0.110155	0.503784	0.665102	-0.329858	0.488261	-0.833642	1
ENSMUSG00000026255	Efhd1	351.142	-0.0531203	0.942814	-0.358428	0.0787121	-0.0244441	0.987064	-0.329752	0.0940903	-0.305308	0.366732
ENSMUSG00000034818	Celf5	8139.1	-0.0349988	0.927165	-0.354311	0.000296296	0.14011	0.604462	-0.179202	0.0802939	-0.319312	0.04928
ENSMUSG00000018167	Stard3	572.188	-0.0177908	0.96266	-0.354224	8.96095e-05	-0.0370226	0.942766	-0.373456	2.21202e-05	-0.336433	0.02318
ENSMUSG00000008035	Mid1ip1	1357.57	-0.145928	0.455561	-0.353486	6.18103e-05	-0.0281885	0.959474	-0.235746	0.00862488	-0.207558	0.176751
ENSMUSG00000117357	AC158774.1	16.3439	0.36583	0.703758	0.138418	0.775514	-0.10179	0.965643	-0.329201	0.390761	-0.227412	1
ENSMUSG00000010045	Tmem115	794.508	0.128361	0.571711	-0.16713	0.103106	-0.0336995	0.95367	-0.32919	0.000296474	-0.295491	0.0559539
ENSMUSG00000002332	Dhrs1	1016.15	0.137956	0.615509	-0.211811	0.0666924	0.0206547	0.980572	-0.329113	0.00177845	-0.349767	0.0467216
ENSMUSG00000078235	Fam43b	674.484	-0.0210006	0.963102	-0.353004	0.00128599	0.0243851	0.975928	-0.307619	0.00410823	-0.332004	0.0632765
ENSMUSG00000020891	Alox8	109.079	-0.106276	0.824356	-0.353002	0.0209695	-0.0677104	0.927826	-0.314437	0.0344818	-0.246726	0.334373
ENSMUSG00000051703	Tmem198	1351.82	-0.0291633	0.955298	-0.35293	0.00730555	-0.143176	0.725257	-0.466942	0.000158809	-0.323767	0.132835
ENSMUSG00000032125	Robo4	151.715	0.33538	0.249646	-0.125238	0.544501	0.132023	0.834598	-0.328595	0.0499668	-0.460618	0.0942631
ENSMUSG00000034708	Grn	1186.81	0.132214	0.541716	-0.17097	0.0871164	-0.0252863	0.96766	-0.328471	0.000230949	-0.303184	0.0442835
ENSMUSG00000038637	Lrrc56	87.6734	0.152766	0.753279	-0.169322	0.392964	-0.00633001	0.997446	-0.328418	0.0514797	-0.322088	0.262278
ENSMUSG00000028173	Wls	274.685	-0.210191	0.441721	-0.352808	0.00697995	0.0354869	0.965643	-0.107131	0.471865	-0.142618	0.564185
ENSMUSG00000042978	Sbk1	2838.45	0.0385867	0.927165	-0.146658	0.24135	-0.142913	0.655015	-0.328157	0.00236356	-0.185244	0.343982
ENSMUSG00000098132	Rassf10	18.3915	-0.181591	0.860639	-0.434706	0.211058	-0.0750382	0.970678	-0.328153	0.343462	-0.253115	1
ENSMUSG00000055184	Fam72a	18.5705	0.157496	0.887358	-0.122158	0.780501	-0.0484956	0.983776	-0.32815	0.348725	-0.279654	1
ENSMUSG00000026202	Tuba4a	11282.6	0.119263	0.641789	-0.352205	0.000211777	0.13702	0.600857	-0.334448	0.000340085	-0.471468	0.00232062
ENSMUSG00000110206	Flt3l	29.5433	-0.119285	0.909809	-0.456063	0.145193	0.00901354	0.997446	-0.327764	0.299455	-0.336778	1
ENSMUSG00000018293	Pfn1	2820.07	0.104512	0.720356	-0.103829	0.385855	-0.119127	0.70637	-0.327469	0.000862841	-0.208342	0.233047
ENSMUSG00000020747	Tmem94	1573.66	-0.00742475	0.984513	-0.352038	1.94231e-05	0.166309	0.348421	-0.178305	0.0400529	-0.344613	0.0120807
ENSMUSG00000100153	Ppp1ccb	26.8268	0.115984	0.916963	-0.40668	0.214391	0.195609	0.867636	-0.327055	0.309979	-0.522664	1
ENSMUSG00000085566	A730017L22Rik	242.225	-0.022984	0.965088	-0.0694267	0.677683	-0.280552	0.221068	-0.326994	0.0084885	-0.0464427	0.872205
ENSMUSG00000045689	Pcdhb4	72.2311	0.152635	0.794835	-0.128459	0.588607	-0.0458797	0.974125	-0.326973	0.0865146	-0.281093	0.400704
ENSMUSG00000026566	Mpzl1	313.019	-0.2219	0.137133	-0.352026	0.000177128	0.0895138	0.788954	-0.0406126	0.738603	-0.130126	0.460543
ENSMUSG00000035769	Xylb	102.497	-0.042263	0.946717	-0.351617	0.031996	0.248232	0.528743	-0.0611219	0.760145	-0.309354	0.255308
ENSMUSG00000002763	Pex6	1384.5	0.0223765	0.961101	-0.0652469	0.658498	-0.239006	0.273933	-0.32663	0.00323062	-0.0876234	0.710734
ENSMUSG00000024798	Htr7	130.64	0.45112	0.203322	-0.0799794	0.779908	0.204689	0.779182	-0.32641	0.136883	-0.531099	0.131563
ENSMUSG00000020882	Cacnb1	4869.66	-0.0324244	0.920544	-0.350689	8.44479e-06	-0.048241	0.894987	-0.366505	2.4964e-06	-0.318264	0.0154598
ENSMUSG00000028268	Gbp3	37.3357	-0.080442	0.936525	-0.308154	0.327872	-0.0981969	0.949232	-0.325909	0.269183	-0.227712	1
ENSMUSG00000043964	Orai3	548.82	0.0659301	0.84403	-0.0446841	0.736186	-0.21522	0.237749	-0.325834	0.000585884	-0.110614	0.559166
ENSMUSG00000033542	Arhgef5	49.029	0.119423	0.88083	-0.185002	0.512542	-0.0213364	0.992873	-0.325761	0.17769	-0.304424	1
ENSMUSG00000024168	Tmem204	139.491	0.362004	0.0404049	0.0195718	0.920568	0.0166795	0.988691	-0.325752	0.0135941	-0.342432	0.129479
ENSMUSG00000013523	Bcas1	2174.17	-0.0916504	0.902677	-0.228201	0.330644	-0.189075	0.793458	-0.325626	0.123977	-0.13655	0.751645
ENSMUSG00000046229	Scand1	998.265	0.147636	0.676749	0.0164282	0.930707	-0.1944	0.573891	-0.325607	0.0119086	-0.131207	0.611012
ENSMUSG00000044519	Zfp488	88.0204	0.116649	0.897236	-0.10176	0.762933	-0.107174	0.934893	-0.325582	0.2213	-0.218409	0.664142
ENSMUSG00000056735	A930024E05Rik	83.8442	0.201085	0.6711	0.0877948	0.714495	-0.212165	0.706297	-0.325455	0.0728679	-0.11329	0.766191
ENSMUSG00000018537	Pcgf2	355.539	0.0148975	0.976549	-0.350544	0.00351454	0.120194	0.759132	-0.245248	0.0417286	-0.365442	0.059291
ENSMUSG00000063455	D630045J12Rik	1622.58	-0.0877186	0.829542	-0.350486	0.00377892	0.107337	0.805329	-0.155431	0.22698	-0.262768	0.196079
ENSMUSG00000032177	Pde4a	2946.31	0.0473914	0.868915	-0.350333	5.18463e-06	0.0783469	0.775435	-0.319378	3.11836e-05	-0.397725	0.00206563
ENSMUSG00000019359	Gdpd2	119.129	-0.0237057	0.966498	-0.253851	0.0962045	-0.0951898	0.864778	-0.325335	0.020421	-0.230146	0.349845
ENSMUSG00000048772	Tmem53	34.1804	0.0423136	0.966808	-0.326621	0.259395	0.0437826	0.980572	-0.325152	0.235542	-0.368935	1
ENSMUSG00000048546	Tob2	715.764	0.152306	0.574843	0.0461508	0.762948	-0.218909	0.352578	-0.325064	0.0031138	-0.106155	0.636309
ENSMUSG00000039316	Rftn1	172.2	-0.306324	0.311686	-0.349644	0.0393733	0.0560617	0.954442	0.0127418	0.95406	-0.0433199	0.908761
ENSMUSG00000031708	Tecr	7807.19	0.062583	0.84851	-0.349624	0.000168334	0.0281603	0.96322	-0.384047	2.04619e-05	-0.412207	0.00701897
ENSMUSG00000030741	Spns1	830.702	0.147276	0.699891	-0.349543	0.013382	0.0278406	0.978746	-0.468979	0.000381086	-0.496819	0.0242918
ENSMUSG00000022969	Il10rb	101.201	-0.297773	0.327585	-0.349321	0.0485064	-0.273276	0.466106	-0.324824	0.0572197	-0.0515478	0.892932
ENSMUSG00000035559	Mpv17l2	341.836	0.141377	0.497268	-0.110977	0.312381	-0.0722119	0.842479	-0.324565	0.000339569	-0.252354	0.108026
ENSMUSG00000028221	Pip4p2	895.421	-0.0121869	0.971993	-0.349298	1.14555e-05	-0.0118115	0.984358	-0.348923	9.21246e-06	-0.337111	0.0108063
ENSMUSG00000062054	Iah1	132.002	0.0726692	0.878292	-0.215122	0.156902	-0.0363227	0.968351	-0.324114	0.0174665	-0.287791	0.217683
ENSMUSG00000021975	Ints9	373.305	0.101057	0.720356	-0.20226	0.0566186	-0.02067	0.976903	-0.323986	0.000736854	-0.303316	0.0612798
ENSMUSG00000028444	Cntfr	1590.3	0.159182	0.445069	-0.166272	0.11613	0.00152455	0.997446	-0.32393	0.0005747	-0.325455	0.0392236
ENSMUSG00000106928	Gm43860	32.8396	0.26409	0.713156	-0.148787	0.656188	0.0889751	0.955392	-0.323902	0.236081	-0.412877	1
ENSMUSG00000117171	C230013L11Rik	46.1322	-0.0148699	0.986684	-0.263973	0.232198	-0.0747962	0.944292	-0.323899	0.10864	-0.249103	1
ENSMUSG00000022856	Tmem41a	181.261	0.154304	0.671977	-0.264591	0.0704246	0.0950348	0.863327	-0.32386	0.0172023	-0.418895	0.060372
ENSMUSG00000098027	Gm27004	22.3159	-0.172944	0.875132	-0.295808	0.451088	-0.200933	0.880613	-0.323797	0.371775	-0.122865	1
ENSMUSG00000026688	Mgst3	705.146	0.146127	0.702042	-0.349043	0.013382	-0.0733047	0.910594	-0.568475	1.16569e-05	-0.49517	0.0242918
ENSMUSG00000002885	Adgre5	180.901	-0.0361205	0.941373	-0.348964	0.00760685	-0.0373103	0.962909	-0.350154	0.00524084	-0.312843	0.14012
ENSMUSG00000066760	Psg16	40.0521	0.158721	0.840784	-0.167894	0.572478	0.00318163	0.997668	-0.323433	0.194354	-0.326615	1
ENSMUSG00000054720	Lrrc8c	764.015	0.460691	0.00156427	0.308917	0.0250947	-0.171647	0.653549	-0.323421	0.0127672	-0.151774	0.547726
ENSMUSG00000107134	Gm42528	40.6612	0.325952	0.500812	0.0232883	0.941704	-0.0206801	0.9929	-0.323344	0.154984	-0.302664	1
ENSMUSG00000028893	Sesn2	474.623	0.19118	0.441437	-0.348948	0.00337284	0.0431491	0.949703	-0.496979	7.56133e-06	-0.540128	0.00408495
ENSMUSG00000015711	Prune1	582.86	-0.0536147	0.865087	-0.348778	7.39519e-05	0.0314308	0.954442	-0.263733	0.00287207	-0.295164	0.0433387
ENSMUSG00000043162	Pyurf	151.992	-0.104336	0.747016	-0.14876	0.258526	-0.27858	0.131846	-0.323004	0.00370447	-0.0444247	0.862187
ENSMUSG00000060601	Nr1h2	1137.28	0.168007	0.455561	-0.348369	0.000892116	-0.0463188	0.93227	-0.562696	1.3472e-08	-0.516377	0.00213522
ENSMUSG00000075600	Zc3h3	252.895	0.29591	0.20919	-0.348116	0.0171134	0.0569543	0.942251	-0.587071	1.01138e-05	-0.644026	0.00435044
ENSMUSG00000052301	Doc2a	419.096	0.0765266	0.889129	-0.347945	0.0236974	0.802735	1.15371e-07	0.378263	0.0105806	-0.424472	0.0869237
ENSMUSG00000021133	Susd6	2395.97	0.227999	0.335199	-0.115836	0.436425	0.0213562	0.98105	-0.322479	0.00838956	-0.343835	0.0951551
ENSMUSG00000024855	Pacs1	2794.4	0.147824	0.466673	-0.347855	0.000148208	0.0709971	0.844304	-0.424683	1.5989e-06	-0.49568	0.000985574
ENSMUSG00000049299	Trappc1	603.761	0.0718659	0.819526	-0.136959	0.199141	-0.113508	0.697372	-0.322333	0.000426648	-0.208825	0.195371
ENSMUSG00000026411	Tmem9	1420.32	0.171232	0.541716	-0.222718	0.0838464	0.0720515	0.88933	-0.321899	0.00634568	-0.39395	0.042903
ENSMUSG00000043843	Tmem145	630.476	0.222823	0.450551	-0.347806	0.0142125	0.158919	0.712697	-0.411711	0.0021452	-0.570629	0.00975799
ENSMUSG00000030956	Fam53b	768.755	-0.289046	0.11677	-0.347759	0.00533486	-0.169858	0.609459	-0.228572	0.0693477	-0.0587137	0.829517
ENSMUSG00000045613	Chrm2	133.723	-0.0667581	0.949868	-0.439788	0.134166	0.0515922	0.980572	-0.321437	0.27354	-0.37303	0.448075
ENSMUSG00000008393	Carhsp1	841.08	0.214371	0.599834	-0.0338346	0.884072	-0.0730478	0.932196	-0.321253	0.0543028	-0.248205	0.401553
ENSMUSG00000000282	Mnt	1156.99	0.0419581	0.902677	-0.347325	0.000124151	0.0638609	0.864778	-0.325422	0.000263315	-0.389283	0.00895055
ENSMUSG00000032892	Rangrf	99.7075	0.10091	0.835046	-0.164833	0.327448	-0.0554075	0.946369	-0.321151	0.0251657	-0.265743	0.284619
ENSMUSG00000003469	Phyhip	19180.4	0.0384167	0.930614	-0.347206	0.00292645	0.021714	0.980572	-0.363908	0.00117577	-0.385622	0.0394142
ENSMUSG00000049872	Calhm5	169.769	0.395372	0.0269766	0.107831	0.542025	-0.0330943	0.975872	-0.320635	0.0211023	-0.28754	0.237526
ENSMUSG00000034926	Dhcr24	1968.24	0.0821024	0.824126	-0.347118	0.00162528	0.154135	0.603583	-0.275085	0.0111612	-0.42922	0.0144193
ENSMUSG00000053297	AI854703	454.298	-0.0326663	0.930614	-0.346885	0.000419716	-0.0693764	0.862189	-0.383595	5.41093e-05	-0.314218	0.0508677
ENSMUSG00000031349	Nsdhl	424.221	0.0380533	0.92682	-0.346817	0.00129698	0.0795424	0.847518	-0.305327	0.00374022	-0.38487	0.0259358
ENSMUSG00000031562	Dctd	89.6989	0.162021	0.78021	-0.377506	0.0577235	0.219255	0.703708	-0.320273	0.0998064	-0.539527	0.0800736
ENSMUSG00000034659	Tmem109	837.864	0.00524025	0.992629	-0.346094	0.00587522	0.00506726	0.997441	-0.346267	0.00411446	-0.351335	0.0843065
ENSMUSG00000029810	Tmem176b	429.235	0.127598	0.714109	-0.211551	0.113884	0.0190178	0.983776	-0.320131	0.00831216	-0.339149	0.096657
ENSMUSG00000039158	Akna	140.442	-0.0123177	0.98364	-0.346016	0.0144165	0.0127153	0.992873	-0.320983	0.0189648	-0.333698	0.142788
ENSMUSG00000033389	Arhgap44	3958.68	0.102096	0.710327	-0.345142	0.00031355	0.0288339	0.96322	-0.418404	5.74994e-06	-0.447238	0.00440143
ENSMUSG00000021607	Mrpl36	342.526	0.0929783	0.736027	-0.0778246	0.5125	-0.149064	0.548864	-0.319867	0.000517602	-0.170803	0.306518
ENSMUSG00000040543	Pitpnm3	1471.58	-0.0179277	0.968689	-0.344942	0.00221734	0.271526	0.152766	-0.0554891	0.68648	-0.327015	0.0763562
ENSMUSG00000024927	Rela	492.013	0.0543951	0.916052	-0.344799	0.0128925	0.0310803	0.975872	-0.368114	0.00531508	-0.399194	0.0704406
ENSMUSG00000029580	Actb	19018.1	0.0496634	0.860639	-0.129676	0.140791	-0.140326	0.445777	-0.319665	3.06388e-05	-0.179339	0.189797
ENSMUSG00000029055	Plch2	3357.81	0.219814	0.565295	-0.202883	0.265359	0.103075	0.880404	-0.319622	0.049445	-0.422697	0.113866
ENSMUSG00000006471	Ndor1	200.146	0.0756006	0.860871	-0.238823	0.0756186	-0.00518625	0.997441	-0.31961	0.00955932	-0.314424	0.131218
ENSMUSG00000022321	Cdh10	566.563	-0.215357	0.566579	-0.344451	0.0378051	-0.0699778	0.932196	-0.199072	0.242707	-0.129094	0.689384
ENSMUSG00000025375	Aatk	8779.61	0.0845988	0.726711	-0.344319	1.94231e-05	0.0701575	0.825869	-0.35876	6.23182e-06	-0.428918	0.00134773
ENSMUSG00000038375	Trp53inp2	3518.99	0.085115	0.840784	-0.344196	0.00640538	-0.0676119	0.908041	-0.496923	2.42727e-05	-0.429311	0.0320457
ENSMUSG00000026203	Dnajb2	1137.58	-0.0856899	0.78021	-0.344183	0.000409147	-0.0604868	0.886197	-0.31898	0.00085377	-0.258493	0.115793
ENSMUSG00000029528	Pxn	1114.54	0.139853	0.761502	-0.285119	0.0805545	0.105655	0.864778	-0.319317	0.0379789	-0.424972	0.0925445
ENSMUSG00000038453	Srcin1	8050.24	0.0450727	0.886781	-0.34415	6.12621e-05	0.183829	0.290502	-0.205393	0.0199516	-0.389223	0.00651117
ENSMUSG00000023495	Pcbp4	3512.23	0.0740134	0.817439	-0.344076	0.000276777	0.0130402	0.985845	-0.405049	9.19859e-06	-0.418089	0.00701897
ENSMUSG00000027716	Trpc3	67.2224	0.175192	0.800388	-0.38991	0.0940268	0.245892	0.714819	-0.31921	0.16317	-0.565102	0.116052
ENSMUSG00000029544	Cabp1	1568.21	0.273083	0.0747063	-0.184624	0.11613	0.138586	0.660492	-0.319121	0.00250008	-0.457707	0.0085823
ENSMUSG00000034570	Inpp5j	2932.63	0.481586	8.49744e-05	0.352723	0.00338014	-0.190156	0.529736	-0.31902	0.00618987	-0.128863	0.575322
ENSMUSG00000046417	Lrrc75a	149.264	-0.114906	0.714624	-0.343955	0.00216026	0.0981817	0.803365	-0.130867	0.29077	-0.229048	0.230277
ENSMUSG00000025377	Tepsin	396.429	0.18319	0.500812	-0.343658	0.00595169	0.078605	0.878582	-0.448242	0.0001297	-0.526847	0.00734826
ENSMUSG00000079339	Ifit1bl1	38.05	0.144331	0.860871	-0.237414	0.405497	0.0634432	0.968532	-0.318301	0.213168	-0.381745	1
ENSMUSG00000053279	Aldh1a1	898.832	0.0900054	0.870003	0.267041	0.115163	-0.494984	0.0222205	-0.317948	0.0437174	0.177036	0.554512
ENSMUSG00000030168	Adipor2	1090.05	0.422917	0.0020363	0.178266	0.1938	-0.0732545	0.891003	-0.317906	0.00845078	-0.244651	0.24853
ENSMUSG00000078591	Hs3st4	2265.65	0.267804	0.617805	-0.296631	0.207194	0.246686	0.706297	-0.317749	0.151069	-0.564435	0.106755
ENSMUSG00000056211	R3hdm1	4290.18	0.0368474	0.941082	-0.343497	0.00760685	0.123056	0.775409	-0.257288	0.0442976	-0.380345	0.0664382
ENSMUSG00000035914	Cd276	198.525	-0.100065	0.810572	-0.342558	0.00849172	0.063483	0.919952	-0.17901	0.190313	-0.242493	0.270693
ENSMUSG00000047990	C2cd4a	31.3618	0.116906	0.929966	0.0781834	0.876003	-0.278456	0.836954	-0.317178	0.423176	-0.0387221	1
ENSMUSG00000050423	Ppp1r3g	241.157	0.560135	1.03062e-05	0.569156	5.71253e-06	-0.326093	0.145431	-0.317072	0.0105806	0.00902094	0.977678
ENSMUSG00000036131	Frmd7	40.4192	0.17983	0.864644	-0.249752	0.499949	0.112538	0.949232	-0.317044	0.342014	-0.429582	1
ENSMUSG00000035640	Cbarp	10232.1	0.0895196	0.692819	-0.342434	1.3855e-05	0.176901	0.253889	-0.255052	0.00140067	-0.431953	0.00103369
ENSMUSG00000032363	Adamts7	22.6467	-0.360973	0.728184	-0.693062	0.0794104	0.0152364	0.997307	-0.316853	0.462761	-0.332089	1
ENSMUSG00000000753	Serpinf1	234.264	0.227158	0.396492	-0.11321	0.487147	0.0236034	0.980572	-0.316765	0.0162503	-0.340368	0.1254
ENSMUSG00000011884	Gltp	543.31	-0.0385618	0.955298	-0.210227	0.277788	-0.145096	0.820168	-0.316761	0.0680445	-0.171665	0.60592
ENSMUSG00000029442	Wdr66	117.224	-0.163991	0.723695	-0.341908	0.0385071	0.309007	0.335384	0.131089	0.481801	-0.177918	0.562977
ENSMUSG00000002233	Rhoc	171.984	-0.0125378	0.984513	-0.341866	0.0267088	-0.0160797	0.990451	-0.345408	0.0187968	-0.329328	0.184785
ENSMUSG00000053137	Mapk11	387.173	0.137838	0.736761	-0.282738	0.0590821	0.103977	0.849318	-0.316599	0.0250274	-0.420576	0.0689875
ENSMUSG00000048310	Pskh1	212.999	0.0749965	0.84403	-0.341791	0.00253637	0.152318	0.618627	-0.26447	0.0183742	-0.416787	0.0198902
ENSMUSG00000022964	Tmem50b	2205.27	0.0835738	0.79621	-0.341757	0.000630921	0.104806	0.753582	-0.320525	0.00103722	-0.42533	0.00860539
ENSMUSG00000091971	Hspa1a	126.704	0.156087	0.671977	0.215524	0.176818	-0.375837	0.100649	-0.316401	0.022211	0.0594368	0.852445
ENSMUSG00000007891	Ctsd	3085.26	0.152992	0.620069	-0.341672	0.00548723	-0.0433146	0.952556	-0.537979	2.4964e-06	-0.494664	0.010561
ENSMUSG00000041939	Mvk	361.828	0.0581529	0.866003	-0.137913	0.220909	-0.119963	0.687991	-0.316029	0.00100313	-0.196066	0.251226
ENSMUSG00000032123	Dpagt1	263.917	0.000407339	0.999246	-0.226634	0.0517017	-0.0885129	0.829853	-0.315554	0.00309574	-0.227041	0.222635
ENSMUSG00000061762	Tac1	63.8395	-0.260544	0.584894	-0.235104	0.321249	-0.340961	0.449811	-0.315521	0.139773	0.0254403	1
ENSMUSG00000054690	Emcn	94.6112	-0.0961094	0.855677	-0.159062	0.399206	-0.252474	0.510274	-0.315426	0.0485301	-0.0629526	0.859061
ENSMUSG00000026443	Lrrn2	9012.5	0.0931617	0.706141	-0.169932	0.0691196	-0.0521859	0.890559	-0.31528	0.000178649	-0.263094	0.0678226
ENSMUSG00000024451	Arap3	223.824	-0.0433451	0.926189	-0.341099	0.00609499	0.0283305	0.975872	-0.269423	0.0283339	-0.297754	0.143152
ENSMUSG00000001507	Itga3	384.287	0.106809	0.857365	-0.328764	0.0725591	0.120658	0.862559	-0.314915	0.0737051	-0.435572	0.128562
ENSMUSG00000022564	Grina	13964.2	0.184169	0.50336	-0.340592	0.00621709	0.0298021	0.9754	-0.494959	2.0173e-05	-0.524761	0.00761605
ENSMUSG00000012017	Scarf2	62.3923	0.0695678	0.927165	-0.149354	0.560476	-0.0959054	0.927826	-0.314827	0.139382	-0.218922	1
ENSMUSG00000018217	Pmp22	304.673	0.0169135	0.974426	-0.209379	0.125352	-0.0882728	0.860938	-0.314566	0.0108309	-0.226293	0.298477
ENSMUSG00000045777	Ifitm10	479.522	0.114293	0.788474	-0.340061	0.0139861	0.178493	0.637844	-0.27586	0.0428803	-0.454354	0.0363405
ENSMUSG00000086596	Susd5	88.2307	0.178439	0.646712	-0.0304529	0.887857	-0.105502	0.863447	-0.314394	0.0367099	-0.208892	0.447531
ENSMUSG00000024790	Sac3d1	223.846	0.123218	0.794835	-0.194584	0.248593	0.00365186	0.997446	-0.314151	0.0359536	-0.317802	0.209205
ENSMUSG00000030084	Plxna1	5893.36	0.0899832	0.871376	-0.3398	0.0428665	0.0687782	0.934893	-0.361005	0.023625	-0.429784	0.104956
ENSMUSG00000032523	Hhatl	162.525	0.245693	0.653621	0.203825	0.414179	-0.272212	0.652412	-0.31408	0.150108	-0.0418681	0.93487
ENSMUSG00000027936	Crtc2	553.558	0.121096	0.72355	-0.339782	0.00514167	0.130836	0.730477	-0.330042	0.00478858	-0.460878	0.0154598
ENSMUSG00000030560	Ctsc	151.363	0.0221246	0.976283	-0.0948943	0.680017	-0.196998	0.722018	-0.314017	0.0802939	-0.117019	0.753155
ENSMUSG00000041037	Irgq	2609.88	0.0689587	0.826801	-0.339694	0.000207187	0.104806	0.724911	-0.303848	0.000776724	-0.408653	0.00680483
ENSMUSG00000023328	Ache	1423.1	0.0695204	0.850097	-0.339589	0.00150413	0.0159707	0.983918	-0.393138	0.000118714	-0.409109	0.0160459
ENSMUSG00000025597	Klhl4	133.356	-0.150376	0.757556	-0.33935	0.0498586	0.038918	0.975564	-0.150055	0.421339	-0.188974	0.544903
ENSMUSG00000059248	Septin9	3181.19	0.117058	0.627304	-0.0714796	0.537027	-0.125285	0.634791	-0.313823	0.000496077	-0.188538	0.241653
ENSMUSG00000053134	Supt7l	305.26	0.0114226	0.981204	-0.207054	0.0849461	-0.0953461	0.818639	-0.313822	0.00395623	-0.218476	0.254232
ENSMUSG00000019737	Syne4	48.5071	0.229177	0.74958	-0.0480375	0.890859	-0.0366077	0.983918	-0.313822	0.231912	-0.277214	1
ENSMUSG00000002083	Bbc3	181.941	0.0751777	0.918541	-0.208759	0.345294	-0.0298568	0.982521	-0.313794	0.111239	-0.283937	0.405168
ENSMUSG00000018604	Tbx3	66.5756	0.277979	0.647135	-0.0804433	0.802405	0.0446834	0.980572	-0.313739	0.20176	-0.358423	1
ENSMUSG00000002771	Grin2d	504.712	0.104566	0.753996	-0.339339	0.00309112	0.022018	0.980492	-0.421886	9.90217e-05	-0.443904	0.0137797
ENSMUSG00000024891	Slc29a2	289.095	0.00994501	0.984288	-0.339311	0.00323886	-0.0525648	0.928057	-0.401821	0.000227224	-0.349256	0.0577891
ENSMUSG00000048481	Mypop	1289.04	0.0950827	0.714078	-0.33887	0.000163834	0.033696	0.950049	-0.400257	4.03185e-06	-0.433953	0.00318066
ENSMUSG00000050222	Il17d	227.526	-0.0286756	0.960454	-0.227267	0.154653	-0.114523	0.834598	-0.313114	0.0318039	-0.198591	0.452483
ENSMUSG00000017314	Mpp2	5335.71	-0.0534282	0.810572	-0.33848	8.4917e-08	0.0348195	0.918315	-0.250232	0.000120933	-0.285051	0.00900384
ENSMUSG00000059323	Tonsl	140.064	0.159532	0.830506	-0.334059	0.166077	0.180606	0.826669	-0.312985	0.17769	-0.493591	0.182628
ENSMUSG00000066043	Phactr4	280.533	0.313468	0.429686	0.0429224	0.871732	-0.0422781	0.976192	-0.312823	0.109629	-0.270545	0.431065
ENSMUSG00000034930	Rtkn	1087.34	0.13433	0.647135	-0.183315	0.131462	0.00531994	0.996721	-0.312325	0.0041477	-0.317645	0.0845442
ENSMUSG00000025353	Ormdl2	77.0766	0.20607	0.555902	-0.0938474	0.63432	-0.0123747	0.99401	-0.312292	0.0386879	-0.299918	0.247279
ENSMUSG00000029576	Radil	248.977	-0.0299198	0.952807	-0.338141	0.00881174	0.113066	0.803365	-0.195156	0.14414	-0.308221	0.145517
ENSMUSG00000028854	Slc9a1	2005.31	0.18025	0.480856	-0.337866	0.00396673	0.212156	0.396316	-0.30596	0.00724831	-0.518116	0.00557798
ENSMUSG00000038342	Mlxip	778.926	0.0911806	0.825943	-0.157384	0.262312	-0.0629188	0.91923	-0.311484	0.0104885	-0.248565	0.242
ENSMUSG00000074607	Tox2	667.683	0.0354357	0.965467	-0.390933	0.0623157	0.114924	0.896767	-0.311444	0.132053	-0.426368	0.204712
ENSMUSG00000028179	Cth	47.5203	0.274451	0.541716	0.0848843	0.754783	-0.121812	0.88873	-0.311378	0.123302	-0.189566	1
ENSMUSG00000019370	Calm3	48225.6	0.0412754	0.922405	-0.337816	0.00179726	0.0271999	0.972259	-0.351892	0.000718894	-0.379091	0.0293505
ENSMUSG00000028599	Tnfrsf1b	86.5863	-0.264467	0.3875	-0.337727	0.0295338	0.17638	0.690742	0.10312	0.571649	-0.0732599	0.826225
ENSMUSG00000090236	Car15	44.7187	0.021785	0.978314	-0.00339707	0.991774	-0.285979	0.593574	-0.311162	0.133727	-0.0251821	1
ENSMUSG00000048163	Selplg	989.974	0.169773	0.340908	0.121901	0.254118	-0.263273	0.0637548	-0.311145	0.000556291	-0.0478713	0.817079
ENSMUSG00000028108	Ecm1	115.88	0.1444	0.74888	-0.294865	0.0728435	0.128209	0.82405	-0.311055	0.045985	-0.439265	0.0820813
ENSMUSG00000033191	Tie1	196.622	0.0609211	0.915285	-0.337501	0.0317571	0.113279	0.84365	-0.285144	0.0634297	-0.398423	0.109121
ENSMUSG00000031133	Arhgef6	441.348	0.148305	0.771153	-0.207172	0.274967	0.0445286	0.968351	-0.310948	0.0676077	-0.355477	0.210181
ENSMUSG00000038248	Sobp	3424	-0.0913685	0.651293	-0.337267	3.74607e-06	0.0202964	0.968926	-0.225602	0.00252305	-0.245899	0.0482964
ENSMUSG00000031523	Dlc1	1123.22	-0.00779725	0.989766	-0.337248	0.0297785	-0.0121259	0.99401	-0.341576	0.0211494	-0.329451	0.190476
ENSMUSG00000030500	Slc17a6	184.975	0.28089	0.897236	0.0248471	0.977096	-0.0545882	0.9929	-0.310631	0.66796	-0.256043	0.849334
ENSMUSG00000050002	Idnk	195.34	-0.0244302	0.952832	-0.0785803	0.561991	-0.256417	0.152766	-0.310568	0.00273579	-0.05415	0.817079
ENSMUSG00000030720	Cln3	269.731	0.114367	0.753882	-0.336564	0.00792293	0.0898783	0.853628	-0.361053	0.00282238	-0.450931	0.02318
ENSMUSG00000027931	Npr1	139.71	-0.0813054	0.905975	-0.224678	0.294531	-0.167108	0.803217	-0.310481	0.10947	-0.143373	0.710305
ENSMUSG00000024666	Tmem138	168.432	0.0382473	0.932	-0.336557	0.00715656	0.0443864	0.94967	-0.330418	0.00600398	-0.374805	0.0586783
ENSMUSG00000002210	Smg9	576.946	0.116515	0.530861	-0.150527	0.0870672	-0.0432624	0.912759	-0.310304	6.40974e-05	-0.267042	0.042508
ENSMUSG00000030098	Grip2	293.414	-0.0411599	0.929753	-0.336422	0.00721723	0.0512996	0.937692	-0.243962	0.0512871	-0.295262	0.150229
ENSMUSG00000016496	Cd274	28.9781	-0.149889	0.855677	-0.122466	0.711653	-0.337583	0.60325	-0.31016	0.242161	0.0274231	1
ENSMUSG00000035735	Dagla	7190.63	-0.0143903	0.975494	-0.336263	0.00214131	-0.053594	0.92484	-0.375467	0.000333507	-0.321873	0.0718526
ENSMUSG00000040857	Erf	1099.98	0.0384098	0.953928	-0.188563	0.322253	-0.0825773	0.921471	-0.30955	0.0664986	-0.226973	0.451977
ENSMUSG00000015053	Gata2	115.151	0.519728	0.00103317	0.128908	0.468273	0.0814551	0.908041	-0.309365	0.0301635	-0.390821	0.107298
ENSMUSG00000039183	Nubp2	408.351	0.0975449	0.741195	-0.0552647	0.678812	-0.156467	0.556449	-0.309277	0.00164774	-0.15281	0.402649
ENSMUSG00000056665	Them6	819.635	0.19513	0.39465	-0.0654012	0.657556	-0.0487444	0.935765	-0.309276	0.00537608	-0.260531	0.175345
ENSMUSG00000029925	Tbxas1	37.3704	0.230573	0.683922	-0.221342	0.377054	0.142754	0.869916	-0.30916	0.164918	-0.451914	1
ENSMUSG00000051236	Msrb3	76.6434	-0.12878	0.810572	-0.227909	0.237694	-0.209991	0.660696	-0.30912	0.0756337	-0.0991291	0.783209
ENSMUSG00000015806	Qdpr	1995.02	-0.119847	0.803467	-0.336052	0.0306038	-0.07441	0.921471	-0.290615	0.0545071	-0.216205	0.422706
ENSMUSG00000044243	Bhlha9	43.9918	0.111898	0.895658	-0.388419	0.128473	0.19125	0.826669	-0.309067	0.221433	-0.500317	1
ENSMUSG00000090115	Usp49	227.328	0.103557	0.814831	-0.33571	0.0135163	0.317309	0.161225	-0.121957	0.417486	-0.439267	0.0409178
ENSMUSG00000024807	Syvn1	1489.55	0.153005	0.353895	-0.335463	5.6204e-05	0.00261851	0.997446	-0.48585	1.34196e-09	-0.488468	0.000440078
ENSMUSG00000039676	Capsl	33.2381	0.13747	0.903393	-0.0681291	0.876588	-0.103381	0.956782	-0.30898	0.369472	-0.205599	1
ENSMUSG00000053746	Ptrh1	27.1269	0.501633	0.241635	0.135577	0.679116	0.0571989	0.976192	-0.308857	0.228088	-0.366056	1
ENSMUSG00000057615	Ldoc1	51.4046	0.273691	0.650853	-0.0653247	0.840248	0.0302421	0.98686	-0.308773	0.206314	-0.339015	1
ENSMUSG00000031932	Gpr83	356.516	-0.0367284	0.93691	-0.334182	0.00756768	-0.0593996	0.925285	-0.356853	0.00279128	-0.297454	0.145509
ENSMUSG00000046613	Vwa5b2	496.61	0.171647	0.60582	-0.334072	0.0144814	0.182053	0.618627	-0.323666	0.013967	-0.505719	0.0167792
ENSMUSG00000073752	Gm10570	24.7014	0.0408516	0.966978	-0.0186769	0.961274	-0.249198	0.773815	-0.308727	0.259224	-0.0595285	1
ENSMUSG00000066607	Insyn1	4894.94	0.0867705	0.727219	-0.143473	0.12665	-0.0784262	0.801196	-0.308669	0.000194348	-0.230243	0.109098
ENSMUSG00000068874	Selenbp1	128.927	0.196835	0.500812	-0.098907	0.553307	-0.0128636	0.992873	-0.308606	0.0184404	-0.295742	0.187101
ENSMUSG00000070570	Slc17a7	43713.5	0.102865	0.730558	-0.333634	0.00124851	0.139012	0.632438	-0.297486	0.00318618	-0.436498	0.00855805
ENSMUSG00000021773	Comtd1	188.258	0.160414	0.524144	0.0128796	0.937505	-0.160752	0.594932	-0.308286	0.00459412	-0.147534	0.476723
ENSMUSG00000095597	Gm6472	167.42	-0.0127599	0.985688	-0.168205	0.355817	-0.152776	0.771404	-0.308221	0.0499987	-0.155445	0.608094
ENSMUSG00000030411	Nova2	3104.15	0.11424	0.647135	-0.332702	0.000349508	0.070653	0.847518	-0.376289	2.86829e-05	-0.446942	0.00327218
ENSMUSG00000044477	Zfand3	2128.12	0.0263375	0.932	-0.141013	0.109352	-0.140699	0.448947	-0.308049	7.28612e-05	-0.16735	0.230562
ENSMUSG00000021758	Ddx4	45.082	0.373504	0.572615	0.236468	0.491038	-0.170907	0.888803	-0.307943	0.303552	-0.137036	1
ENSMUSG00000050534	Htr5b	186.629	0.0943433	0.908594	-0.0992482	0.73631	-0.114277	0.918297	-0.307868	0.18731	-0.193592	0.663915
ENSMUSG00000024944	Arl2	1028.15	0.113554	0.736289	-0.332614	0.00464925	0.100664	0.815614	-0.345505	0.00218364	-0.446168	0.0156665
ENSMUSG00000050705	2310061I04Rik	932.544	0.050101	0.878649	-0.332138	0.000341733	-0.153908	0.49887	-0.536147	1.05053e-09	-0.382239	0.0107764
ENSMUSG00000049577	Zfpm1	1959.29	-0.0971346	0.843357	-0.195765	0.222913	-0.208971	0.585024	-0.307602	0.0322373	-0.0986305	0.744847
ENSMUSG00000097787	2700046G09Rik	42.9495	0.0459813	0.959382	-0.423392	0.0838099	0.161964	0.855508	-0.307409	0.21103	-0.469373	1
ENSMUSG00000001943	Vsig2	18.75	0.494189	0.461415	-0.104394	0.807414	0.291177	0.797735	-0.307406	0.363816	-0.598583	1
ENSMUSG00000040721	Zfhx2	2933.38	0.10067	0.794835	-0.331718	0.00699775	0.0370914	0.959699	-0.395296	0.000692461	-0.432388	0.0261293
ENSMUSG00000017837	Nkiras2	197.063	0.0703614	0.862186	-0.23769	0.0582323	0.000795651	0.998129	-0.307256	0.0079264	-0.308051	0.114335
ENSMUSG00000039195	1110008P14Rik	1802.66	0.0526879	0.895658	-0.330827	0.00283892	-0.165723	0.563563	-0.549237	1.09294e-07	-0.383514	0.0302258
ENSMUSG00000020684	Rasl10b	9574	0.163303	0.516506	-0.133866	0.289422	-0.00965898	0.993146	-0.306827	0.00459608	-0.297168	0.106068
ENSMUSG00000019528	Gyg	633.801	0.145838	0.612944	-0.173208	0.17022	0.0123791	0.990672	-0.306666	0.00624438	-0.319045	0.0918881
ENSMUSG00000071074	Yipf3	1124.45	0.148988	0.443485	-0.134756	0.183875	-0.0227463	0.97285	-0.30649	0.000490989	-0.283743	0.0568085
ENSMUSG00000002279	Lmf1	377.017	0.123903	0.567544	-0.167467	0.0922623	-0.0151024	0.981413	-0.306472	0.000525192	-0.29137	0.0505725
ENSMUSG00000039963	Ccdc40	36.9978	-0.0298689	0.986547	-0.270451	0.563065	-0.0658723	0.980572	-0.306455	0.477263	-0.240582	1
ENSMUSG00000039830	Olig2	612.321	-0.164953	0.704577	-0.330808	0.0440976	-0.181363	0.707954	-0.347217	0.0263136	-0.165854	0.582405
ENSMUSG00000039556	Ppp1r3f	137.693	-0.0333283	0.959026	-0.330792	0.0485893	0.223109	0.600857	-0.0743539	0.708202	-0.297463	0.282478
ENSMUSG00000045934	Mtmr11	82.8087	-0.0417649	0.955821	-0.292129	0.164373	-0.0557253	0.962909	-0.306089	0.123988	-0.250364	0.473149
ENSMUSG00000030307	Slc6a11	2582.57	0.117067	0.703758	-0.329552	0.00294142	0.0464096	0.93769	-0.40021	0.000141728	-0.446619	0.0109582
ENSMUSG00000028517	Plpp3	6581.97	-0.107619	0.651332	-0.329519	0.000187348	0.0800455	0.807584	-0.141855	0.132986	-0.2219	0.141791
ENSMUSG00000026421	Csrp1	3911.56	-0.0193946	0.974426	-0.329352	0.0254701	-0.102826	0.855508	-0.412784	0.00273579	-0.309958	0.197232
ENSMUSG00000096014	Sox1	331.052	-0.125347	0.699777	-0.329163	0.00618941	-0.0670334	0.897989	-0.270849	0.0218005	-0.203816	0.321465
ENSMUSG00000036617	Etl4	1446	-0.0714872	0.895499	-0.328655	0.033965	0.0800253	0.909623	-0.177143	0.271192	-0.257168	0.321465
ENSMUSG00000002342	Tmem161a	567.377	0.10296	0.661739	-0.183834	0.0521493	-0.0190324	0.976903	-0.305826	0.000345318	-0.286794	0.0467216
ENSMUSG00000034595	Ppp1r18	140.936	-0.0358402	0.946027	-0.328617	0.0187102	0.0316236	0.975872	-0.261153	0.0589121	-0.292777	0.198283
ENSMUSG00000106978	N4bp2os	50.0296	0.100826	0.895658	-0.0556212	0.854167	-0.14923	0.863447	-0.305677	0.175643	-0.156447	1
ENSMUSG00000030341	Tnfrsf1a	154.989	0.0297069	0.951153	-0.216174	0.110058	-0.0595886	0.926555	-0.305469	0.0129054	-0.24588	0.246313
ENSMUSG00000019433	Gipc1	1073.2	0.102655	0.69704	-0.32861	0.000475264	0.073493	0.839748	-0.357773	8.66539e-05	-0.431266	0.004853
ENSMUSG00000022639	Dubr	151.583	-0.0718956	0.89032	-0.139689	0.432265	-0.237389	0.512526	-0.305183	0.0403181	-0.0677937	0.835247
ENSMUSG00000003070	Efna2	257.254	0.0269991	0.94886	-0.192369	0.0988411	-0.0857209	0.833281	-0.305089	0.00361757	-0.219368	0.232234
ENSMUSG00000033730	Egr3	3718.51	-0.22907	0.33294	-0.328535	0.00990809	-0.0409998	0.956782	-0.140465	0.30346	-0.0994654	0.698713
ENSMUSG00000011096	Akt1s1	1183.29	0.0613538	0.817439	-0.130598	0.137708	-0.113067	0.602244	-0.305019	6.97339e-05	-0.191952	0.154599
ENSMUSG00000035890	Rnf126	1917.7	0.16991	0.463326	-0.328211	0.00243632	0.0558367	0.917567	-0.442284	1.38238e-05	-0.49812	0.00386098
ENSMUSG00000020087	Tysnd1	391.12	0.16153	0.300474	-0.00786371	0.950078	-0.135542	0.538057	-0.304936	0.000186115	-0.169394	0.250988
ENSMUSG00000010825	Grid2ip	34.1207	0.301624	0.781652	-0.211519	0.638901	0.208234	0.890559	-0.304909	0.440983	-0.513143	1
ENSMUSG00000023036	Pcdhgc4	208.533	-0.11838	0.78021	-0.327834	0.017831	0.246518	0.387777	0.0370641	0.83201	-0.209454	0.385853
ENSMUSG00000031158	Timm17b	308.927	0.141403	0.662562	-0.327705	0.00881783	0.113287	0.793458	-0.355821	0.00284991	-0.469108	0.0159562
ENSMUSG00000020042	Btbd11	402.065	0.225298	0.718473	-0.165102	0.541555	0.0860977	0.944526	-0.304303	0.188811	-0.390401	0.30501
ENSMUSG00000006715	Gmnn	19.1513	0.272263	0.825943	-0.123636	0.810144	0.0916365	0.974367	-0.304262	0.473311	-0.395899	1
ENSMUSG00000032532	Cck	7455.68	0.000660465	0.998661	-0.08749	0.439439	-0.215926	0.203282	-0.304076	0.000874421	-0.0881505	0.63919
ENSMUSG00000097814	Panct2	45.1154	0.0346547	0.96726	-0.0627475	0.837419	-0.206564	0.781538	-0.303966	0.181582	-0.0974022	1
ENSMUSG00000023909	Paqr4	1248.97	0.00501415	0.989617	-0.327137	0.000383195	-0.102639	0.728386	-0.43479	8.06336e-07	-0.332151	0.0268984
ENSMUSG00000001419	Mef2d	7830.82	-0.0685254	0.810572	-0.327125	0.000109421	0.0342716	0.944526	-0.224328	0.00865768	-0.2586	0.0692093
ENSMUSG00000086191	Zfp652os	76.803	0.169601	0.680582	-0.163555	0.375119	0.0293409	0.980572	-0.303815	0.0532839	-0.333156	0.206664
ENSMUSG00000028698	Pik3r3	504.871	-0.137418	0.482624	-0.326838	0.000186271	0.00772632	0.993146	-0.181693	0.0459002	-0.18942	0.211834
ENSMUSG00000005949	Ctns	278.315	0.0214207	0.965467	-0.240501	0.0590821	-0.0413999	0.954442	-0.303322	0.0101567	-0.261922	0.195371
ENSMUSG00000017664	Slc35c2	1320.66	0.211443	0.25521	-0.0244303	0.868439	-0.0673259	0.880613	-0.303199	0.0029967	-0.235873	0.184866
ENSMUSG00000038393	Txnip	312.201	0.133397	0.77095	-0.0364668	0.8623	-0.132745	0.8109	-0.302609	0.0461324	-0.169864	0.555379
ENSMUSG00000031955	Bcar1	1835.67	0.105921	0.770302	-0.152991	0.253948	-0.0435519	0.950049	-0.302464	0.00946191	-0.258912	0.198056
ENSMUSG00000026313	Hdac4	919.403	0.1806	0.328562	-0.124389	0.264542	0.0025964	0.997446	-0.302392	0.00144745	-0.304989	0.0561558
ENSMUSG00000038400	Pmepa1	972.722	0.0313701	0.927396	-0.326789	0.000277945	-0.103321	0.717152	-0.46148	8.22174e-08	-0.358159	0.0136582
ENSMUSG00000002908	Kcnn1	377.218	0.0452575	0.871097	-0.162494	0.0643264	-0.0945116	0.709416	-0.302263	0.000109236	-0.207752	0.125943
ENSMUSG00000055805	Fmnl1	4354.54	0.214157	0.00446326	0.0797051	0.290232	-0.167613	0.119401	-0.302065	1.12382e-06	-0.134452	0.234876
ENSMUSG00000067925	Rtl8a	684.116	0.151155	0.561366	-0.178258	0.138876	0.0274021	0.973139	-0.302011	0.00511287	-0.329413	0.0684205
ENSMUSG00000074235	Gm10649	83.8874	-0.087619	0.869477	-0.230959	0.183875	-0.158432	0.749616	-0.301772	0.0566049	-0.14334	0.638129
ENSMUSG00000057716	Tmem178b	2734.42	-0.0109711	0.988084	-0.325811	0.046494	0.103579	0.872407	-0.211261	0.201496	-0.31484	0.238765
ENSMUSG00000020658	Efr3b	3045.92	0.390015	0.238685	-0.0821455	0.746335	0.170941	0.803835	-0.30122	0.128402	-0.47216	0.136379
ENSMUSG00000020950	Foxg1	1951.11	-0.078483	0.789778	-0.325311	0.000371568	-0.0229297	0.973982	-0.269758	0.00289609	-0.246828	0.109885
ENSMUSG00000006931	P3h4	216.904	-0.155699	0.642438	-0.324689	0.0140483	-0.0206964	0.981413	-0.189686	0.164274	-0.16899	0.474489
ENSMUSG00000110980	Gm47204	172.218	0.018682	0.977302	-0.324568	0.0477828	-0.00776724	0.996562	-0.351018	0.0235384	-0.34325	0.188624
ENSMUSG00000027858	Tspan2	1556.58	-0.0707359	0.949868	-0.314997	0.339629	-0.056687	0.979211	-0.300948	0.337679	-0.244261	0.672511
ENSMUSG00000057667	Bloc1s3	173.885	0.0230712	0.963328	-0.108166	0.471362	-0.169643	0.609459	-0.30088	0.0128875	-0.131237	0.578301
ENSMUSG00000110279	Gm45552	75.6034	0.0221384	0.978039	-0.306647	0.140163	0.0279075	0.983918	-0.300878	0.1308	-0.328786	0.319837
ENSMUSG00000097601	Gm26660	28.3733	-0.0663127	0.948917	-0.274697	0.387831	-0.0924324	0.95367	-0.300816	0.307659	-0.208384	1
ENSMUSG00000001750	Tcirg1	215.117	0.0261681	0.959382	-0.324518	0.0134875	0.183722	0.593574	-0.166964	0.226383	-0.350686	0.0973419
ENSMUSG00000048988	Elfn1	994.581	0.00440317	0.994969	-0.324485	0.0268852	-0.103458	0.849318	-0.432345	0.00153028	-0.328888	0.164167
ENSMUSG00000038195	Rilp	20.9558	0.269013	0.753384	-0.00326881	0.994194	-0.0281255	0.992873	-0.300408	0.348907	-0.272282	1
ENSMUSG00000032121	Tmem218	139.226	-0.0691104	0.897236	-0.324363	0.037042	0.041051	0.965643	-0.214202	0.17394	-0.255253	0.322828
ENSMUSG00000090071	Cdk5r2	7208.06	0.0524997	0.895658	-0.129975	0.297348	-0.117641	0.738016	-0.300116	0.00492606	-0.182475	0.343376
ENSMUSG00000078716	Tmem8b	2762	0.0409616	0.903394	-0.32436	0.000308094	0.0097448	0.991016	-0.355577	4.58354e-05	-0.365322	0.0124674
ENSMUSG00000025494	Sigirr	17.721	-0.0615259	0.962885	-0.34601	0.369566	-0.0153826	0.996562	-0.299867	0.420868	-0.284484	1
ENSMUSG00000042328	Hps4	373.27	0.222563	0.0650975	0.0268873	0.828016	-0.104108	0.706161	-0.299784	0.000345679	-0.195675	0.189387
ENSMUSG00000037326	Capn15	1561.03	0.129078	0.532806	-0.112306	0.272794	-0.058269	0.877015	-0.299653	0.000525192	-0.241384	0.105221
ENSMUSG00000001082	Mfsd10	388.731	0.112622	0.804905	-0.32418	0.0263349	0.249375	0.416226	-0.187427	0.21103	-0.436802	0.0559539
ENSMUSG00000028833	Ncdn	81143.5	0.0553381	0.907267	-0.0345951	0.845007	-0.209625	0.49887	-0.299558	0.0177373	-0.0899332	0.737385
ENSMUSG00000063919	Srrm4	795.664	0.0482556	0.911729	-0.324059	0.00581989	0.131351	0.717145	-0.240963	0.0390411	-0.372314	0.0469904
ENSMUSG00000036304	Zdhhc23	1251.45	0.0133318	0.98226	-0.323882	0.0190846	-0.0334502	0.972312	-0.370664	0.00459642	-0.337213	0.130717
ENSMUSG00000036835	Psenen	475.368	-0.00387302	0.995053	-0.323686	0.0153772	-0.0342976	0.968808	-0.354111	0.00527461	-0.319813	0.139085
ENSMUSG00000004947	Dtx2	186.256	-0.0469464	0.921759	-0.32361	0.0124053	-0.130098	0.742689	-0.406762	0.000770157	-0.276664	0.187101
ENSMUSG00000031837	Necab2	1598.24	0.381298	0.297476	-0.308187	0.15605	0.390263	0.335384	-0.299222	0.151036	-0.689485	0.0313828
ENSMUSG00000001864	Aif1l	113.7	-0.500579	0.00514877	-0.636707	4.04365e-05	-0.16308	0.740023	-0.299207	0.0742879	-0.136127	0.6709
ENSMUSG00000034685	Fam171a2	2755.73	-0.0200251	0.956652	-0.32359	0.000260971	0.00995366	0.990521	-0.293611	0.000769264	-0.303565	0.0373512
ENSMUSG00000050373	Snx21	847.988	0.0467122	0.92076	-0.323224	0.00793533	0.00870122	0.994947	-0.361235	0.00185987	-0.369936	0.0572107
ENSMUSG00000020890	Gucy2e	106.067	-0.222001	0.441336	-0.323195	0.0232265	-0.0307485	0.975872	-0.131943	0.399807	-0.101194	0.721704
ENSMUSG00000024958	Gpr137	2152.47	0.158098	0.393894	-0.322989	0.000339344	0.122961	0.632438	-0.358126	4.12746e-05	-0.481087	0.00103369
ENSMUSG00000074811	Hps6	151.576	0.0302988	0.952832	-0.214305	0.135537	-0.0543692	0.937708	-0.298973	0.0219725	-0.244604	0.277509
ENSMUSG00000004105	Angptl2	36.1129	-0.217153	0.846651	-0.301053	0.45456	-0.215005	0.875162	-0.298905	0.429566	-0.0839001	1
ENSMUSG00000067924	Rtl8b	1005.9	0.1245	0.662418	-0.190387	0.0988411	0.0159966	0.983918	-0.29889	0.00427594	-0.314887	0.0730446
ENSMUSG00000024663	Rab3il1	259.521	-0.130143	0.604998	-0.32276	0.00147276	0.0445235	0.932196	-0.148093	0.171325	-0.192617	0.269882
ENSMUSG00000105957	Gm43254	56.5871	0.036019	0.961872	-0.133306	0.578489	-0.12905	0.864778	-0.298376	0.129809	-0.169325	1
ENSMUSG00000002968	Med25	2610.29	0.133602	0.552577	-0.186618	0.066013	0.0219868	0.975872	-0.298233	0.00125012	-0.32022	0.0375233
ENSMUSG00000002274	Metrn	571.001	0.0167692	0.973309	-0.199837	0.119796	-0.0813637	0.864778	-0.29797	0.0105772	-0.216607	0.291565
ENSMUSG00000090659	Zfp493	57.6756	0.0290858	0.968689	-0.265924	0.206749	-0.00290744	0.997446	-0.297917	0.128806	-0.29501	1
ENSMUSG00000033276	Stk36	68.5549	-0.0949932	0.902604	-0.318503	0.175719	-0.0740475	0.95367	-0.297557	0.188559	-0.22351	0.584523
ENSMUSG00000035277	Arx	453.858	-0.0335911	0.929887	-0.322594	0.00138437	0.0186596	0.980572	-0.270343	0.00629546	-0.289003	0.0802221
ENSMUSG00000031750	Il34	782.961	0.023384	0.968689	-0.322463	0.0375277	-0.0662383	0.932077	-0.412085	0.00426457	-0.345847	0.163035
ENSMUSG00000035596	Mboat7	2590.13	0.0210089	0.957946	-0.321837	0.000827774	0.187637	0.349174	-0.155208	0.125258	-0.342845	0.0279952
ENSMUSG00000030518	Fam189a1	2846.03	-0.005769	0.989617	-0.208855	0.0661144	-0.0941589	0.811334	-0.297245	0.00443561	-0.203086	0.271719
ENSMUSG00000038555	Reep2	2951.47	0.197197	0.0146541	-0.119228	0.0948224	0.0193184	0.964547	-0.297107	1.99406e-06	-0.316425	0.0028315
ENSMUSG00000019437	Tlcd1	223.511	0.165407	0.640351	-0.232449	0.113245	0.10087	0.847518	-0.296986	0.028472	-0.397856	0.0728129
ENSMUSG00000026941	Mamdc4	21.8427	0.36723	0.594121	0.221873	0.539666	-0.15149	0.918315	-0.296846	0.329654	-0.145356	1
ENSMUSG00000038776	Ephx1	567.719	0.164823	0.647551	-0.140947	0.38249	0.00894945	0.995799	-0.29682	0.0311122	-0.30577	0.188137
ENSMUSG00000036120	Rfxank	255.401	0.0488724	0.898453	-0.0705589	0.606459	-0.177041	0.486144	-0.296472	0.00420572	-0.119431	0.558179
ENSMUSG00000047719	Ubiad1	287.427	0.091727	0.744342	-0.155672	0.143816	-0.0487557	0.919931	-0.296154	0.00156805	-0.247399	0.123633
ENSMUSG00000037014	Sstr4	725.663	-0.0996896	0.904292	-0.277438	0.275967	-0.118162	0.913925	-0.29591	0.21566	-0.177748	0.699777
ENSMUSG00000000861	Bcl11a	3462.7	-0.103467	0.558304	-0.321668	7.01024e-06	-0.0923363	0.675879	-0.310538	1.20717e-05	-0.218202	0.0760678
ENSMUSG00000053398	Phgdh	1044.78	0.00430312	0.992629	-0.192549	0.0767858	-0.0989081	0.774797	-0.29576	0.00281477	-0.196852	0.262645
ENSMUSG00000028743	Akr7a5	444.46	0.0770912	0.803467	-0.074018	0.539315	-0.144399	0.567811	-0.295508	0.00159497	-0.151109	0.379806
ENSMUSG00000044674	Fzd1	190.397	0.230196	0.196092	-0.0295075	0.847244	-0.0357818	0.957402	-0.295485	0.0048837	-0.259703	0.153054
ENSMUSG00000030826	Bcat2	175.686	0.236684	0.318078	-0.0824483	0.6155	0.023732	0.980572	-0.295401	0.0189376	-0.319133	0.133561
ENSMUSG00000038524	Fchsd1	111.341	-0.0330537	0.952696	-0.321667	0.0308439	-0.0176101	0.9876	-0.306224	0.0322633	-0.288614	0.230615
ENSMUSG00000033361	Prrg3	475.4	0.0602736	0.889129	-0.321373	0.0082021	0.223703	0.372515	-0.157943	0.217423	-0.381647	0.0493718
ENSMUSG00000000957	Mmp14	285.271	-0.134189	0.652723	-0.32119	0.00457	0.206844	0.383022	0.0198424	0.895829	-0.187001	0.345799
ENSMUSG00000063535	Zfp773	31.0861	0.290668	0.574843	0.135311	0.643434	-0.139633	0.886197	-0.294991	0.196455	-0.155357	1
ENSMUSG00000002249	Tead3	56.4972	0.341395	0.516895	-0.243544	0.369566	0.290094	0.670008	-0.294845	0.23431	-0.584939	1
ENSMUSG00000108461	AV356131	24.7368	-0.049807	0.965421	-0.265125	0.433052	-0.0794065	0.964547	-0.294725	0.344368	-0.215318	1
ENSMUSG00000032643	Fhl3	27.1488	0.0140084	0.989617	-0.276941	0.354849	-0.00376035	0.997446	-0.29471	0.290565	-0.290949	1
ENSMUSG00000001755	Coasy	447.611	0.0953436	0.677997	-0.139311	0.142177	-0.0599749	0.863327	-0.29463	0.000370799	-0.234655	0.100026
ENSMUSG00000024911	Fibp	575.586	0.0958294	0.742899	-0.160518	0.141621	-0.0382598	0.947013	-0.294607	0.00237494	-0.256347	0.122696
ENSMUSG00000099083	Atf7	488.992	-0.109581	0.74256	-0.321073	0.00545571	0.0375742	0.956782	-0.173918	0.146626	-0.211492	0.282409
ENSMUSG00000044788	Fads6	417.01	-0.215872	0.381001	-0.32093	0.0116208	-0.0621432	0.919932	-0.167201	0.208584	-0.105058	0.676775
ENSMUSG00000034248	Slc25a37	281.581	-0.0200999	0.965344	-0.221856	0.0618055	-0.0925187	0.82405	-0.294274	0.00715119	-0.201756	0.295343
ENSMUSG00000049097	Ankrd34a	1898.3	-0.0111569	0.977155	-0.320827	0.000356778	-0.136956	0.565922	-0.446626	1.96193e-07	-0.30967	0.0355099
ENSMUSG00000028378	Ptgr1	25.6827	-0.0122136	0.994027	0.7392	0.0552147	-1.04561	0.0457877	-0.294198	0.442199	0.751413	1
ENSMUSG00000026222	Sp100	37.1222	-0.202194	0.772682	-0.382008	0.13921	-0.114361	0.919932	-0.294175	0.253377	-0.179814	1
ENSMUSG00000051550	Zfp579	476.122	0.148158	0.541716	-0.320726	0.00280903	-0.0664927	0.880613	-0.535376	7.80099e-08	-0.468883	0.00573893
ENSMUSG00000030495	Slc7a10	568.217	0.0377744	0.948083	-0.195245	0.236494	-0.0609484	0.938459	-0.293967	0.0471458	-0.233019	0.369522
ENSMUSG00000015474	Ppt2	308.86	0.268633	0.329632	-0.320635	0.0383109	0.0794649	0.909332	-0.509803	0.000293812	-0.589268	0.0120265
ENSMUSG00000015149	Sirt2	2942.51	0.0772674	0.822836	-0.180929	0.102391	-0.0357555	0.954628	-0.293952	0.00339045	-0.258196	0.132914
ENSMUSG00000019055	Plod1	508.421	0.0754503	0.86734	-0.198661	0.158806	-0.01972	0.983776	-0.293832	0.0215601	-0.274112	0.209205
ENSMUSG00000024824	Rad9a	147.708	0.0452274	0.932	-0.320576	0.0317907	0.0757044	0.909734	-0.290099	0.0446776	-0.365803	0.121511
ENSMUSG00000030339	Ltbr	176.029	0.0323295	0.94252	-0.320131	0.00767576	0.0171046	0.983918	-0.335356	0.0034681	-0.35246	0.064099
ENSMUSG00000038604	Ripor1	3405.73	0.0922397	0.776952	-0.319848	0.00249288	-0.00981701	0.992873	-0.421904	2.25707e-05	-0.412087	0.0137797
ENSMUSG00000015112	Slc25a13	62.7355	1.34028	2.23632e-06	1.39546	6.06378e-07	-0.348741	0.722018	-0.293561	0.335677	0.0551793	1
ENSMUSG00000036885	Arhgef26	1288.65	0.184629	0.727002	-0.13391	0.557398	0.0253483	0.985378	-0.293191	0.125512	-0.318539	0.321465
ENSMUSG00000029456	Acad10	48.3429	0.281094	0.604113	-0.0705261	0.817663	0.0584562	0.969265	-0.293164	0.20439	-0.35162	1
ENSMUSG00000038178	Slc43a2	1171.28	-0.00448839	0.989172	-0.319669	5.1709e-07	0.0407389	0.88873	-0.274442	2.02312e-05	-0.315181	0.00363114
ENSMUSG00000028004	Npy2r	1048.6	0.0228403	0.966978	-0.0952713	0.581704	-0.174947	0.660696	-0.293058	0.0341932	-0.118112	0.672588
ENSMUSG00000029602	Rasal1	2180.62	0.0153631	0.974426	-0.31954	0.0052878	0.0959321	0.820877	-0.238971	0.0355709	-0.334903	0.0700198
ENSMUSG00000038605	Samd10	269.654	0.0909344	0.733862	-0.183174	0.0680387	-0.018945	0.978319	-0.293054	0.00120276	-0.274109	0.0729266
ENSMUSG00000071652	Ints5	463.289	0.089777	0.798118	-0.225603	0.0525001	0.0223908	0.978127	-0.292989	0.00645286	-0.31538	0.0803299
ENSMUSG00000116525	Gm30371	34.1278	-0.0821602	0.938759	-0.250095	0.467928	-0.124983	0.932077	-0.292917	0.352479	-0.167935	1
ENSMUSG00000021483	Cdk20	187.237	0.092133	0.870003	-0.184529	0.318635	-0.0162108	0.991857	-0.292872	0.0735856	-0.276661	0.322828
ENSMUSG00000024942	Capn1	705.373	0.145783	0.442698	-0.175575	0.0658371	0.028487	0.958998	-0.292871	0.000680515	-0.321358	0.0254665
ENSMUSG00000028843	Sh3bgrl3	2179.01	0.00576771	0.992629	-0.257487	0.07777	-0.0294914	0.976651	-0.292746	0.0331	-0.263254	0.265582
ENSMUSG00000024180	Tmem8	371.307	0.0606576	0.865811	-0.319171	0.00183102	0.196878	0.348421	-0.18295	0.0821214	-0.379828	0.0199334
ENSMUSG00000028717	Tal1	29.4616	0.136387	0.885988	-0.451556	0.117115	0.295273	0.722153	-0.29267	0.322969	-0.587943	1
ENSMUSG00000028019	Pdgfc	95.7622	-0.0104296	0.987938	-0.23871	0.137718	-0.0643418	0.932196	-0.292622	0.0488224	-0.228281	0.377111
ENSMUSG00000036002	Fam214b	848.193	0.21342	0.203141	-0.318409	0.00149649	0.122103	0.6837	-0.409726	1.50246e-05	-0.531829	0.000984887
ENSMUSG00000003411	Rab3b	601.734	-0.0703043	0.894124	-0.317851	0.0353464	0.157296	0.731715	-0.0902505	0.600602	-0.247547	0.329028
ENSMUSG00000039239	Tgfb2	1532.18	0.0563014	0.925685	-0.191005	0.267233	-0.0449781	0.962942	-0.292284	0.058202	-0.247306	0.356286
ENSMUSG00000019261	Map1s	2087.98	0.160692	0.249429	-0.138598	0.105889	0.00716298	0.993004	-0.292127	0.000117891	-0.29929	0.0180697
ENSMUSG00000043079	Synpo	7167.11	0.0216924	0.95847	-0.317768	0.00208753	0.0188614	0.980572	-0.320599	0.00128018	-0.33946	0.041096
ENSMUSG00000033192	Lpcat2	161.772	-0.173928	0.458443	-0.317757	0.00527279	-0.054544	0.920793	-0.198373	0.0879955	-0.143829	0.483118
ENSMUSG00000001418	Glmp	765.28	0.0348425	0.925685	-0.317403	0.00078035	-0.112561	0.695969	-0.464807	1.83338e-07	-0.352245	0.0198085
ENSMUSG00000040606	Kazn	797.541	-0.0235435	0.963917	-0.246087	0.0619407	-0.0693704	0.902863	-0.291914	0.0179649	-0.222544	0.30265
ENSMUSG00000074649	BC029722	1422.45	0.139203	0.557572	-0.317231	0.00170613	0.0339712	0.956428	-0.422462	9.21246e-06	-0.456433	0.00482386
ENSMUSG00000090125	Pou3f1	2682.54	-0.231209	0.671717	-0.243994	0.290677	-0.27903	0.616771	-0.291815	0.172521	-0.0127852	0.979483
ENSMUSG00000034936	Arl4d	204.136	0.395645	0.366467	0.355901	0.149192	-0.251998	0.724911	-0.291743	0.221032	-0.039745	0.943167
ENSMUSG00000019188	H13	1331.19	0.0302736	0.927319	-0.317174	0.000203696	0.0997893	0.714309	-0.247658	0.00368086	-0.347448	0.0125232
ENSMUSG00000068615	Gjd2	64.8455	-0.00986508	0.989617	-0.206476	0.333036	-0.0949984	0.913565	-0.291609	0.126052	-0.196611	1
ENSMUSG00000019295	Tmem129	467.237	0.10656	0.736289	-0.133387	0.286149	-0.0516284	0.927826	-0.291575	0.00641775	-0.239947	0.194632
ENSMUSG00000004031	Brinp2	2334.88	0.0968302	0.838526	-0.256052	0.0833548	0.0614482	0.932196	-0.291434	0.0364345	-0.352883	0.125638
ENSMUSG00000037984	Neurod6	5832.01	-0.167014	0.584118	-0.316995	0.0136028	-0.10562	0.823466	-0.255601	0.0432233	-0.149981	0.526836
ENSMUSG00000014498	Ankrd52	1717.95	0.0402671	0.932	-0.316725	0.0154099	0.0768743	0.88873	-0.280117	0.0279113	-0.356992	0.0898264
ENSMUSG00000109957	Gm45353	32.011	-0.0924786	0.925685	-0.00719481	0.986343	-0.376487	0.580737	-0.291203	0.300676	0.0852838	1
ENSMUSG00000110332	Gm19935	27.4868	-0.378081	0.699712	-0.477696	0.24033	-0.191531	0.906039	-0.291145	0.48789	-0.0996147	1
ENSMUSG00000019945	Cabcoco1	25.5596	-0.226013	0.797762	-0.226679	0.524077	-0.290479	0.747605	-0.291145	0.361061	-0.000666648	1
ENSMUSG00000048078	Tenm4	2527.38	0.107423	0.910839	-0.360829	0.199177	0.177262	0.862559	-0.29099	0.29083	-0.468252	0.285231
ENSMUSG00000059991	Nptx2	712.504	0.0709198	0.922704	-0.11046	0.645909	-0.109595	0.894679	-0.290975	0.135904	-0.18138	0.621902
ENSMUSG00000030869	Ndufab1	1227.74	0.124817	0.441437	-0.135704	0.0991388	-0.0301912	0.944292	-0.290712	6.2811e-05	-0.260521	0.0342851
ENSMUSG00000032946	Rasgrp2	210.619	0.292884	0.0972051	0.0430088	0.798648	-0.0407586	0.956782	-0.290634	0.0146756	-0.249875	0.230599
ENSMUSG00000022415	Syngr1	11309.6	0.100466	0.747734	-0.316629	0.00287697	0.220972	0.275823	-0.196123	0.0688437	-0.417095	0.0131233
ENSMUSG00000028813	CK137956	20.0922	-0.177932	0.864868	-0.470613	0.163831	0.00207113	0.998129	-0.290609	0.408608	-0.29268	1
ENSMUSG00000056411	Gm12500	16.3639	-0.281724	0.811664	-0.400658	0.359493	-0.171647	0.927806	-0.290581	0.505827	-0.118934	1
ENSMUSG00000020635	Fkbp1b	732.697	0.0858585	0.836863	-0.316351	0.00984316	0.312023	0.104779	-0.0901863	0.519446	-0.402209	0.0381933
ENSMUSG00000028433	Ubap2	1551.57	0.107365	0.626567	-0.316349	0.00017536	0.00505016	0.99613	-0.418664	2.30657e-07	-0.423714	0.00206563
ENSMUSG00000014773	Dll1	150.057	-0.155384	0.612199	-0.316065	0.0116608	0.033857	0.965643	-0.126824	0.356508	-0.160681	0.474952
ENSMUSG00000041012	Cmtm8	24.068	0.610319	0.175599	0.311543	0.345233	0.0088693	0.997446	-0.289908	0.322972	-0.298777	1
ENSMUSG00000025212	Sfxn3	1453.18	-0.0485208	0.875645	-0.316019	0.000266282	0.0466074	0.913571	-0.220891	0.0114082	-0.267498	0.0640381
ENSMUSG00000030123	Plxnd1	919.169	-0.173325	0.631337	-0.31592	0.0282695	0.405595	0.0434037	0.263	0.0637591	-0.142595	0.598503
ENSMUSG00000027397	Slc20a1	1331.87	-0.0695592	0.838747	-0.315888	0.00165864	0.157788	0.535567	-0.0885403	0.437214	-0.246329	0.142229
ENSMUSG00000032280	Tle3	968.166	-0.00171249	0.997913	-0.315758	0.0437399	-0.0691013	0.930205	-0.383147	0.00882613	-0.314046	0.2162
ENSMUSG00000091514	Gm17484	30.3507	0.150161	0.870355	-0.281378	0.368612	0.142196	0.909813	-0.289342	0.324269	-0.431539	1
ENSMUSG00000048562	Sp8	28.5369	0.0208292	0.987258	-0.448109	0.138639	0.17961	0.873848	-0.289328	0.352496	-0.468938	1
ENSMUSG00000045817	Zfp36l2	546.489	-0.0485467	0.937512	-0.278126	0.112011	-0.0597346	0.949407	-0.289314	0.0816837	-0.229579	0.43489
ENSMUSG00000029207	Apbb2	774.565	0.0246437	0.966785	-0.226208	0.150059	-0.0382467	0.968351	-0.289099	0.0465079	-0.250852	0.317611
ENSMUSG00000028041	Adam15	2636.17	0.217938	0.235925	-0.315601	0.00307608	-0.000500518	0.998649	-0.53404	8.00538e-08	-0.533539	0.00154798
ENSMUSG00000033597	Caskin1	5540.69	-0.00452963	0.989617	-0.315317	0.000115796	0.0792462	0.791688	-0.231541	0.00487947	-0.310787	0.0208433
ENSMUSG00000029832	Nfe2l3	42.3059	-0.16852	0.873284	-0.465497	0.166188	0.00808418	0.997446	-0.288893	0.40459	-0.296977	1
ENSMUSG00000020100	Slc29a3	360.806	0.118491	0.795329	-0.070842	0.708283	-0.0995263	0.864513	-0.288859	0.0464333	-0.189333	0.47502
ENSMUSG00000091383	Hist1h2al	19.5093	-0.313438	0.708209	0.514682	0.174558	-1.11697	0.0116342	-0.288847	0.41487	0.82812	1
ENSMUSG00000038387	Rras	167.333	0.0979906	0.817439	-0.155037	0.299075	-0.0356996	0.96672	-0.288727	0.0255089	-0.253027	0.255879
ENSMUSG00000035206	Sppl2b	879.231	0.197485	0.175398	-0.124527	0.216621	0.0333361	0.949232	-0.288676	0.000846048	-0.322012	0.0257992
ENSMUSG00000033272	Slc35a4	1118.45	0.17944	0.319645	-0.174138	0.0917771	0.0650707	0.868352	-0.288508	0.00197208	-0.353579	0.021312
ENSMUSG00000008734	Gprc5b	4428.58	-0.155362	0.553522	-0.315116	0.00520756	-0.0186165	0.98105	-0.178371	0.123977	-0.159754	0.428564
ENSMUSG00000035722	Abca7	416.102	0.122567	0.714356	-0.314684	0.00852474	0.300518	0.115059	-0.136733	0.287726	-0.437251	0.020255
ENSMUSG00000032062	2310030G06Rik	19.6114	0.382171	0.617515	0.116001	0.782834	-0.0220817	0.994947	-0.288251	0.386759	-0.266169	1
ENSMUSG00000037747	Phyhipl	3537.06	-0.0492793	0.841585	-0.314334	4.78653e-06	-0.0285377	0.944288	-0.293592	1.80703e-05	-0.265054	0.0217234
ENSMUSG00000006442	Srm	1162.11	0.125036	0.630988	-0.206587	0.0523077	0.0435335	0.934216	-0.288089	0.00329416	-0.331622	0.0413646
ENSMUSG00000074736	Syndig1	675.144	0.132061	0.702562	0.0730113	0.649689	-0.229022	0.388102	-0.288072	0.0191674	-0.0590494	0.830098
ENSMUSG00000039623	Ap5z1	563.062	0.157161	0.509666	-0.157525	0.179486	0.0266808	0.972274	-0.288006	0.00539786	-0.314686	0.069634
ENSMUSG00000046556	Zfp319	770.561	0.0816432	0.763732	-0.154653	0.113416	-0.0516255	0.898206	-0.287922	0.000921501	-0.236296	0.114507
ENSMUSG00000048965	Mrgpre	174.94	0.0374766	0.950625	-0.314261	0.0472501	0.294708	0.336398	-0.0570297	0.765072	-0.351738	0.167237
ENSMUSG00000028525	Pde4b	1206.14	-0.152738	0.677247	-0.314221	0.026532	0.144521	0.742452	-0.0169618	0.925712	-0.161483	0.531555
ENSMUSG00000038007	Acer2	127.489	0.469068	0.0765422	0.228113	0.292105	-0.0468974	0.974367	-0.287852	0.138476	-0.240955	0.492497
ENSMUSG00000085881	Gm15912	74.0036	0.0786113	0.913636	-0.327849	0.117649	0.118626	0.883415	-0.287835	0.158198	-0.40646	0.2162
ENSMUSG00000118504	Gm53012	26.2433	0.0783082	0.942228	-0.364579	0.248593	0.15515	0.90035	-0.287737	0.356287	-0.442887	1
ENSMUSG00000054027	Nt5dc3	3778.43	0.115317	0.621661	-0.112666	0.278889	-0.0595137	0.876664	-0.287496	0.0011477	-0.227982	0.135506
ENSMUSG00000033316	Galnt9	2963.31	0.0325462	0.952832	-0.0584361	0.752128	-0.196351	0.593574	-0.287333	0.0383797	-0.0909822	0.756268
ENSMUSG00000104784	Gm42984	40.1902	-0.0141997	0.989617	-0.150424	0.661862	-0.151087	0.896767	-0.287311	0.319662	-0.136224	1
ENSMUSG00000037242	Clic4	1525.95	0.0228135	0.974079	-0.254629	0.158649	-0.00971272	0.99613	-0.287155	0.0901514	-0.277443	0.33898
ENSMUSG00000037225	Fgf2	164.037	0.287823	0.103086	-0.0103582	0.953535	0.0110546	0.993004	-0.287127	0.0153063	-0.298181	0.140299
ENSMUSG00000020440	Arf5	2439.57	0.103216	0.782869	-0.215647	0.0937506	0.0317995	0.968915	-0.287063	0.0156435	-0.318862	0.109098
ENSMUSG00000026269	Rnpepl1	918.907	0.0505767	0.903393	-0.313612	0.00665495	-0.0254487	0.975872	-0.389637	0.000347144	-0.364188	0.0475299
ENSMUSG00000023143	Nagpa	202.401	-0.0169115	0.970541	-0.147173	0.25178	-0.156772	0.600857	-0.287034	0.00940136	-0.130262	0.541165
ENSMUSG00000034165	Ccnd3	614.055	0.0551425	0.876153	-0.313466	0.00219072	0.0545868	0.909623	-0.314022	0.0014663	-0.368609	0.0235921
ENSMUSG00000025158	Rfng	1394.5	0.109714	0.667079	-0.31291	0.00103565	-0.0151711	0.981956	-0.437796	1.17672e-06	-0.422625	0.00600828
ENSMUSG00000028647	Mycbp	70.5989	0.0162037	0.98505	-0.148812	0.537635	-0.121695	0.880613	-0.28671	0.158405	-0.165016	0.673058
ENSMUSG00000044927	H1fx	1093.63	0.0719409	0.876177	-0.107325	0.506869	-0.107402	0.830576	-0.286668	0.0306834	-0.179266	0.459772
ENSMUSG00000068335	Dok1	29.7813	-0.0307466	0.980903	0.0716454	0.865842	-0.388744	0.647038	-0.286351	0.386515	0.102392	1
ENSMUSG00000003865	Gys1	433.462	0.0519256	0.891708	-0.31276	0.00380555	-0.0156656	0.983918	-0.380351	0.000196345	-0.364686	0.0333764
ENSMUSG00000030342	Cd9	493.747	-0.121665	0.784217	-0.155873	0.350158	-0.251848	0.425537	-0.286056	0.0481802	-0.0342081	0.918656
ENSMUSG00000049511	Htr1b	203.648	-0.10079	0.916052	0.0582616	0.86845	-0.445044	0.420009	-0.285992	0.295258	0.159052	0.765356
ENSMUSG00000025404	R3hdm2	4640.89	-0.00932978	0.977015	-0.312363	1.7529e-05	-0.013616	0.980572	-0.316649	1.02199e-05	-0.303033	0.0124671
ENSMUSG00000030110	Ret	114.086	0.141477	0.762823	-0.119287	0.541973	-0.0249462	0.981933	-0.28571	0.0739132	-0.260764	0.344372
ENSMUSG00000001436	Slc19a1	272.19	0.0376797	0.930179	-0.312045	0.00668442	0.123995	0.726707	-0.225729	0.0496982	-0.349725	0.0570478
ENSMUSG00000047264	Zfp358	782.905	0.154568	0.646712	-0.311597	0.0187884	-0.062706	0.925116	-0.528872	1.26876e-05	-0.466166	0.02318
ENSMUSG00000024793	Tnfrsf25	281.989	0.192181	0.852597	0.11679	0.772661	-0.209671	0.862559	-0.285063	0.392816	-0.0753915	0.913516
ENSMUSG00000020922	Lsm12	624.432	0.0755898	0.839546	-0.311479	0.00536513	0.0496849	0.931463	-0.337383	0.001577	-0.387068	0.0285808
ENSMUSG00000044876	Zfp444	685.372	0.131256	0.63613	-0.311346	0.00408164	0.0135017	0.9876	-0.4291	2.2933e-05	-0.442602	0.00962976
ENSMUSG00000073002	Vamp5	19.3024	0.0464131	0.970744	-0.174003	0.67186	-0.0644514	0.976903	-0.284867	0.416635	-0.220416	1
ENSMUSG00000112627	4933412E12Rik	98.7201	0.137192	0.685126	-0.254011	0.0606268	0.106358	0.822028	-0.284846	0.0248016	-0.391203	0.0572382
ENSMUSG00000021917	Spcs1	891.105	0.0408676	0.927044	-0.219654	0.0763231	-0.024282	0.976903	-0.284804	0.0130948	-0.260522	0.18425
ENSMUSG00000026879	Gsn	826.948	-0.0797684	0.925942	-0.260683	0.290343	-0.103555	0.927826	-0.284469	0.218028	-0.180914	0.681515
ENSMUSG00000089810	Gm16536	174.719	0.188817	0.529855	-0.131546	0.400211	0.0361199	0.967354	-0.284242	0.0309257	-0.320362	0.146226
ENSMUSG00000063320	1190007I07Rik	93.7013	0.173131	0.695451	-0.116871	0.565391	0.00586109	0.997446	-0.284141	0.0858207	-0.290002	0.302414
ENSMUSG00000047496	Rnf152	81.255	0.0893621	0.923781	-0.250286	0.370892	0.0556762	0.975872	-0.283972	0.272861	-0.339648	0.432112
ENSMUSG00000015363	Trabd	420.233	0.139749	0.641789	-0.091197	0.518784	-0.052952	0.930497	-0.283898	0.012015	-0.230946	0.24158
ENSMUSG00000117465	Gm49980	80.4994	0.0981298	0.872731	-0.215159	0.29139	0.0294847	0.98105	-0.283804	0.125477	-0.313289	0.309973
ENSMUSG00000028476	Reck	216.436	0.279627	0.277531	-0.1028	0.565603	0.0986423	0.866063	-0.283785	0.0493905	-0.382427	0.107878
ENSMUSG00000097535	Gm26592	20.7351	0.0337312	0.980903	0.0213886	0.964401	-0.271213	0.824938	-0.283556	0.43636	-0.0123426	1
ENSMUSG00000030733	Sh2b1	2156.59	0.0697356	0.818065	-0.311302	0.000598748	-0.0431082	0.927915	-0.424146	9.0537e-07	-0.381038	0.00940821
ENSMUSG00000031765	Mt1	6583.41	0.477159	0.000156576	0.360793	0.00320395	-0.166976	0.617634	-0.283342	0.0186345	-0.116366	0.628048
ENSMUSG00000025227	Mfsd13a	753.891	0.152852	0.508327	-0.311107	0.00260957	0.154863	0.563563	-0.309096	0.00192905	-0.463959	0.004853
ENSMUSG00000061286	Exosc5	258.74	0.0590833	0.88083	-0.205025	0.0910484	-0.018904	0.98105	-0.283012	0.0105818	-0.264108	0.160453
ENSMUSG00000056596	Trnp1	3948.96	0.236309	0.106213	-0.311104	0.00165864	0.0514604	0.917523	-0.495953	9.2557e-08	-0.547413	0.000640776
ENSMUSG00000020902	Ntn1	192.584	-0.0707787	0.870355	-0.310905	0.0159027	-0.01862	0.983847	-0.258746	0.0410854	-0.240126	0.263065
ENSMUSG00000028541	B4galt2	1927.41	0.151509	0.597503	-0.310518	0.00838318	0.0835424	0.856311	-0.378485	0.000686514	-0.462027	0.0124671
ENSMUSG00000105987	AI506816	62.6136	-0.00632408	0.99482	-0.201703	0.366207	-0.0874856	0.928057	-0.282865	0.155008	-0.195379	1
ENSMUSG00000105867	Gm42517	1201.93	0.0404424	0.927165	-0.128178	0.344687	-0.114207	0.773815	-0.282827	0.0142269	-0.168621	0.425442
ENSMUSG00000026701	Prdx6	3161.09	0.0357702	0.928023	-0.152659	0.185956	-0.0941596	0.802868	-0.282589	0.00554534	-0.188429	0.299148
ENSMUSG00000069919	Hba-a1	1271.81	0.643562	0.300474	-0.125353	0.783313	0.486357	0.593574	-0.282558	0.462059	-0.768915	0.175827
ENSMUSG00000025218	Poll	207.248	0.0395741	0.932	-0.143192	0.327083	-0.099672	0.834598	-0.282438	0.0241483	-0.182766	0.419711
ENSMUSG00000022560	Slc52a2	271.112	0.0717816	0.843341	-0.310431	0.00404564	0.103892	0.773038	-0.27832	0.00802737	-0.382212	0.025236
ENSMUSG00000045671	Spred2	2208.14	-0.111044	0.66783	-0.310428	0.00133178	-0.0450834	0.929692	-0.244468	0.0103772	-0.199384	0.229585
ENSMUSG00000011877	Git1	20515.4	0.0545902	0.921434	-0.0917366	0.608595	-0.135661	0.781248	-0.281987	0.0481858	-0.146327	0.594495
ENSMUSG00000039917	Rhbdd2	1804.69	0.0115747	0.975855	-0.309928	0.000350083	0.0600849	0.867636	-0.261418	0.00235766	-0.321503	0.02318
ENSMUSG00000051343	Rab11fip5	1865.42	0.126945	0.559475	-0.309668	0.000721895	0.106642	0.710334	-0.329971	0.00019062	-0.436613	0.00317567
ENSMUSG00000026179	Pnkd	6105.21	0.0231347	0.958984	-0.309167	0.00612808	-0.0559001	0.920778	-0.388201	0.00026413	-0.332301	0.0676722
ENSMUSG00000038366	Lasp1	2381	-0.104253	0.454034	-0.308723	3.41803e-07	0.0484919	0.846827	-0.155979	0.0152603	-0.204471	0.0516819
ENSMUSG00000039563	2210406O10Rik	57.7337	0.113756	0.858393	0.00857922	0.975926	-0.176365	0.792227	-0.281542	0.149876	-0.105177	1
ENSMUSG00000000184	Ccnd2	1689.11	0.00508731	0.995424	-0.269533	0.205398	-0.00679495	0.997446	-0.281415	0.161554	-0.27462	0.428124
ENSMUSG00000029819	Npy	1152.16	-0.0288468	0.959026	-0.308518	0.0348454	-0.265299	0.360644	-0.54497	3.95483e-05	-0.279671	0.242825
ENSMUSG00000013858	Tmem259	2578.37	0.0915484	0.753121	-0.308513	0.00179887	-0.0474338	0.927338	-0.447495	1.38446e-06	-0.400061	0.0109158
ENSMUSG00000038459	Abhd17c	1177.18	-0.0569464	0.876153	-0.110131	0.370892	-0.22809	0.24048	-0.281275	0.00621723	-0.0531848	0.81802
ENSMUSG00000033788	Dysf	57.8698	0.131463	0.832155	-0.267371	0.190566	0.117575	0.877015	-0.281258	0.144072	-0.398834	1
ENSMUSG00000036964	Trim17	99.387	0.131614	0.804184	0.0137139	0.955627	-0.163245	0.773914	-0.281145	0.100271	-0.1179	0.736199
ENSMUSG00000039263	Npepl1	228.702	0.0751272	0.856453	-0.170322	0.213786	-0.0356314	0.963837	-0.28108	0.0202302	-0.245449	0.239311
ENSMUSG00000048038	Ccdc187	38.722	-0.250641	0.899491	-0.68167	0.266354	0.150044	0.965643	-0.280985	0.670828	-0.431029	1
ENSMUSG00000031029	Eif3f	2781.8	0.101934	0.703758	-0.0779339	0.505622	-0.101109	0.745085	-0.280977	0.00254474	-0.179868	0.277757
ENSMUSG00000039601	Rcan2	2015.78	0.135363	0.728708	-0.147632	0.350835	0.00203052	0.997446	-0.280965	0.0404152	-0.282995	0.222992
ENSMUSG00000046574	Prr12	2980.81	-0.0387644	0.874044	-0.308293	3.21932e-06	0.0501461	0.856926	-0.219383	0.00116669	-0.269529	0.0153758
ENSMUSG00000003032	Klf4	159.413	0.231277	0.513321	-0.050867	0.816412	0.00136005	0.998129	-0.280784	0.0801941	-0.282144	0.303231
ENSMUSG00000014778	Fhod1	43.9007	0.0863969	0.925685	-0.327393	0.215336	0.13328	0.898565	-0.28051	0.275159	-0.41379	1
ENSMUSG00000041372	B4galnt3	20.7831	0.170781	0.876153	0.177242	0.679496	-0.286593	0.813573	-0.280133	0.433536	0.00646042	1
ENSMUSG00000003410	Elavl3	7651.85	0.0425638	0.870003	-0.308097	9.9662e-06	0.0175781	0.975564	-0.333083	1.27324e-06	-0.350661	0.00259323
ENSMUSG00000020238	Ncln	1495.43	0.174373	0.459653	-0.307943	0.00599868	-0.0249748	0.975872	-0.50729	9.88014e-07	-0.482315	0.00658358
ENSMUSG00000070471	Erich6	20.2283	0.39827	0.597895	-0.0455083	0.917609	0.163786	0.915125	-0.279992	0.407265	-0.443778	1
ENSMUSG00000050965	Prkca	8137.78	0.110463	0.800188	-0.150141	0.339437	-0.0192042	0.98457	-0.279808	0.0407408	-0.260604	0.266709
ENSMUSG00000029674	Limk1	1135.85	0.0643543	0.836863	-0.307782	0.000536099	0.135749	0.563563	-0.236388	0.00760894	-0.372136	0.00987982
ENSMUSG00000053783	1700016K19Rik	22.076	-0.318021	0.826073	-0.319177	0.561844	-0.278458	0.877049	-0.279614	0.59538	-0.0011551	1
ENSMUSG00000035275	Raver2	1288.87	-0.0511206	0.913462	-0.307257	0.0161845	-0.0705664	0.899667	-0.326703	0.00729464	-0.256137	0.22804
ENSMUSG00000046727	Cystm1	557.356	0.0342312	0.926189	-0.195595	0.0539909	-0.0494747	0.917523	-0.279301	0.00265514	-0.229826	0.150229
ENSMUSG00000036545	Adamts2	216.124	0.0410755	0.976154	-0.308795	0.412347	0.0706168	0.976192	-0.279254	0.439331	-0.349871	0.568868
ENSMUSG00000040415	Dtx3	3727.12	0.0970742	0.744418	-0.185186	0.0873577	0.00301116	0.997446	-0.279249	0.00475386	-0.282261	0.0915565
ENSMUSG00000050132	Sarm1	1110.56	0.108073	0.671977	-0.307196	0.00128599	0.114122	0.69389	-0.301147	0.00111431	-0.415269	0.00680483
ENSMUSG00000044034	Npb	25.398	-0.21277	0.827526	0.107795	0.801077	-0.599767	0.323383	-0.279203	0.409598	0.320564	1
ENSMUSG00000025792	Slc25a10	274.941	0.199595	0.445785	-0.30692	0.0164769	0.100927	0.829764	-0.405588	0.000668456	-0.506515	0.010221
ENSMUSG00000005716	Pvalb	506.646	0.121406	0.772682	-0.19794	0.194412	0.0401739	0.96387	-0.279172	0.0438956	-0.319346	0.166675
ENSMUSG00000058076	Sdhc	1324.32	0.0174356	0.962496	-0.167211	0.0816638	-0.0944748	0.744868	-0.279121	0.00130502	-0.184646	0.229665
ENSMUSG00000042210	Abhd14a	336.11	0.0118216	0.976283	-0.188479	0.0607431	-0.0788006	0.823462	-0.279101	0.00231787	-0.2003	0.209645
ENSMUSG00000042870	Tom1	376.618	-0.00185186	0.99588	-0.306392	0.000685759	-0.018006	0.978831	-0.322546	0.000210748	-0.30454	0.0360541
ENSMUSG00000059674	Cdh24	535.531	0.253566	0.527858	-0.289463	0.127213	0.264543	0.563563	-0.278486	0.127383	-0.543029	0.056854
ENSMUSG00000043059	Zfp513	595.692	0.1296	0.541716	-0.117098	0.259614	-0.0317778	0.954442	-0.278475	0.00163582	-0.246698	0.102503
ENSMUSG00000079442	St6galnac4	674.25	0.117146	0.719606	-0.306152	0.008722	0.023962	0.976903	-0.399335	0.000270313	-0.423297	0.0203565
ENSMUSG00000020926	Adam11	5983.73	0.158493	0.625132	-0.305365	0.0188064	0.0755869	0.88933	-0.388271	0.00147959	-0.463858	0.021312
ENSMUSG00000040035	Disp2	14507.3	0.0723685	0.840742	-0.304732	0.00412045	0.209738	0.325536	-0.167362	0.127521	-0.3771	0.0258864
ENSMUSG00000041920	Slc16a6	203.119	-0.184076	0.599108	-0.304708	0.0353147	0.264272	0.359979	0.143639	0.358736	-0.120633	0.669438
ENSMUSG00000020961	Ston2	593.159	-0.346398	0.0702371	-0.304029	0.0329485	0.0193267	0.98457	0.0616955	0.715972	0.0423688	0.893398
ENSMUSG00000045216	Hs6st1	1474.08	0.0764422	0.6515	-0.0607183	0.434313	-0.140849	0.240656	-0.27801	5.14639e-06	-0.137161	0.213534
ENSMUSG00000026347	Tmem163	93.0828	0.17757	0.846651	-0.343161	0.256479	0.242836	0.799818	-0.277895	0.348241	-0.520731	0.258312
ENSMUSG00000022687	Boc	342.088	-0.0551793	0.866003	-0.18436	0.0699947	-0.148679	0.531248	-0.27786	0.00264134	-0.129181	0.454403
ENSMUSG00000003380	Rabac1	1532.4	0.102975	0.65437	-0.162926	0.081578	-0.0118669	0.985845	-0.277767	0.000996769	-0.2659	0.0623227
ENSMUSG00000038486	Sv2a	10440.9	0.0721532	0.827547	-0.303884	0.0020131	0.126072	0.655525	-0.249965	0.00956457	-0.376038	0.0160459
ENSMUSG00000021303	Gng4	374.108	0.16909	0.486339	-0.303864	0.00639966	0.251407	0.198859	-0.221546	0.0462939	-0.472954	0.00734826
ENSMUSG00000040213	Kyat3	69.7633	0.123	0.810572	0.0536352	0.813702	-0.208047	0.657333	-0.277411	0.089605	-0.0693648	0.848509
ENSMUSG00000028664	Ephb2	771.226	-0.190212	0.285872	-0.303654	0.00234877	-0.202665	0.290636	-0.316107	0.000967612	-0.113443	0.547333
ENSMUSG00000003528	Slc25a1	757.836	0.118899	0.483915	-0.104965	0.230965	-0.0533473	0.864778	-0.277211	0.000178272	-0.223864	0.0784115
ENSMUSG00000028101	Pias3	539.992	0.022764	0.95551	-0.30324	0.00361722	-0.121231	0.697372	-0.447235	3.96225e-06	-0.326004	0.0495781
ENSMUSG00000053560	Ier2	104.844	0.00480572	0.996951	-0.0902174	0.802155	-0.182076	0.863202	-0.277099	0.335056	-0.0950232	0.873153
ENSMUSG00000021798	Ldb3	104.628	-0.137586	0.793416	-0.236319	0.210681	-0.178326	0.735324	-0.277059	0.112951	-0.0987332	0.782273
ENSMUSG00000021219	Rgs6	305.483	-0.063079	0.913226	-0.159055	0.379548	-0.181077	0.698992	-0.277054	0.0785684	-0.0959764	0.768192
ENSMUSG00000041740	Rnf10	6064.61	0.101326	0.527325	-0.127584	0.0877101	-0.0481048	0.864778	-0.277015	2.82448e-05	-0.22891	0.0423793
ENSMUSG00000036908	Unc93b1	255.815	-0.136369	0.688041	-0.303216	0.0179876	0.106237	0.818012	-0.0606102	0.693907	-0.166847	0.466168
ENSMUSG00000040488	Ltbp4	1669.38	0.104657	0.751132	-0.302953	0.00780303	0.129162	0.711463	-0.278448	0.0116981	-0.40761	0.02318
ENSMUSG00000052981	Ube2ql1	5929.82	0.0260918	0.929273	-0.302613	4.18545e-05	0.0367664	0.927806	-0.291938	6.22022e-05	-0.328705	0.00743014
ENSMUSG00000054612	Mgmt	18.314	0.06006	0.962746	0.0153324	0.9746	-0.231856	0.855508	-0.276584	0.441314	-0.0447276	1
ENSMUSG00000053080	2700081O15Rik	1660.74	0.024358	0.958575	-0.0955224	0.50223	-0.156635	0.632122	-0.276516	0.0166464	-0.11988	0.597335
ENSMUSG00000060212	Pcnx2	2794.28	0.0107106	0.984396	-0.302249	0.0153159	-0.00695135	0.99613	-0.319911	0.00719046	-0.312959	0.121443
ENSMUSG00000041075	Fzd7	146.192	0.029645	0.971936	-0.190973	0.424575	-0.0558633	0.965643	-0.276482	0.192976	-0.220619	0.56694
ENSMUSG00000038422	Hdhd3	122.418	0.0380022	0.949868	-0.114847	0.556688	-0.123573	0.834598	-0.276422	0.0827965	-0.152849	0.616814
ENSMUSG00000021224	Numb	503.091	0.0973871	0.844501	-0.0112716	0.957787	-0.167673	0.712697	-0.276331	0.0621003	-0.108659	0.720254
ENSMUSG00000054057	A930004D18Rik	90.5054	0.136165	0.730642	-0.0405029	0.838703	-0.0994155	0.862559	-0.276083	0.0505703	-0.176668	0.5003
ENSMUSG00000036959	Bcorl1	634.605	-0.051191	0.882767	-0.302071	0.00232833	-0.0047034	0.996721	-0.255584	0.00843645	-0.25088	0.125614
ENSMUSG00000024870	Rab1b	3264.85	0.099275	0.553522	-0.107223	0.17145	-0.0694896	0.773815	-0.275988	4.55307e-05	-0.206498	0.0773224
ENSMUSG00000108175	Gm16499	19.1843	-0.0853247	0.948623	-0.563931	0.123307	0.202631	0.883415	-0.275976	0.486965	-0.478607	1
ENSMUSG00000051495	Irf2bp2	391.752	0.0209081	0.966808	-0.0288162	0.868452	-0.226176	0.396957	-0.2759	0.0259139	-0.0497242	0.859586
ENSMUSG00000053483	Usp21	1030.35	-0.0251512	0.948222	-0.301827	0.00226703	-0.0372951	0.947518	-0.313971	0.000937163	-0.276676	0.0875322
ENSMUSG00000000958	Slc7a7	33.7953	0.419893	0.450402	0.154308	0.652269	-0.0102225	0.997446	-0.275807	0.32807	-0.265585	1
ENSMUSG00000048022	Tmem229a	1140.91	-0.172373	0.473472	-0.301019	0.00731818	-0.0211872	0.980572	-0.149833	0.202422	-0.128646	0.540318
ENSMUSG00000005982	Naa60	1640.98	0.0795199	0.808085	-0.157506	0.150678	-0.0386975	0.946369	-0.275723	0.00483032	-0.237026	0.15845
ENSMUSG00000006304	Arpc2	7458.04	0.0815134	0.793499	0.0224501	0.868452	-0.216657	0.220352	-0.27572	0.00363724	-0.0590633	0.775633
ENSMUSG00000049932	H2afx	818.831	0.0112096	0.983505	-0.232804	0.0655587	-0.0316864	0.968351	-0.2757	0.0197739	-0.244014	0.230599
ENSMUSG00000063576	Klhdc3	3490.65	0.130189	0.610945	-0.300849	0.00321272	0.154076	0.563378	-0.276962	0.00515581	-0.431038	0.00786588
ENSMUSG00000030691	Fchsd2	707.35	-0.221768	0.209595	-0.30078	0.0042708	0.056047	0.90959	-0.0229651	0.867024	-0.0790121	0.715303
ENSMUSG00000010095	Slc3a2	2352.51	0.0844984	0.792445	-0.194499	0.0688109	0.0036579	0.997446	-0.275339	0.00505648	-0.278997	0.0934015
ENSMUSG00000004788	Eif2b2	506.666	0.116971	0.455561	-0.0302365	0.764463	-0.128071	0.449811	-0.275279	8.99894e-05	-0.147208	0.246095
ENSMUSG00000102543	Pcdhgc5	2953.9	-0.0831197	0.829542	-0.30063	0.00942937	0.136161	0.693792	-0.0813487	0.540594	-0.21751	0.268144
ENSMUSG00000018012	Rac3	309.525	0.0535306	0.91076	-0.300567	0.0185805	0.368499	0.0386754	0.0144012	0.931489	-0.354098	0.0851251
ENSMUSG00000042641	Rgsl1	23.7197	0.214541	0.841585	-0.252538	0.513953	0.192124	0.88688	-0.274955	0.44192	-0.467079	1
ENSMUSG00000007872	Id3	388.258	-0.146441	0.71322	-0.300442	0.0424345	0.0314257	0.975872	-0.122576	0.445427	-0.154001	0.570969
ENSMUSG00000030431	Tmem238	48.0292	-0.13014	0.837498	-0.262532	0.224965	-0.141986	0.841759	-0.274377	0.176673	-0.132391	1
ENSMUSG00000020260	Pofut2	516.997	0.0885255	0.749887	-0.162842	0.11414	-0.0229641	0.975441	-0.274331	0.00298767	-0.251367	0.110684
ENSMUSG00000000876	Pxmp4	326.763	0.0232102	0.956652	-0.299981	0.00577645	-0.0298609	0.965643	-0.353052	0.000579604	-0.323191	0.0614905
ENSMUSG00000057229	Dmac2	853.147	0.111407	0.617803	-0.17876	0.0560979	0.0163324	0.980572	-0.273834	0.00132718	-0.290167	0.0415373
ENSMUSG00000034757	Tmub2	1341.18	0.118225	0.392858	-0.119924	0.107637	-0.0356754	0.918315	-0.273825	2.6723e-05	-0.23815	0.0319608
ENSMUSG00000078695	Cisd3	545.69	0.193179	0.573904	-0.299351	0.0466404	0.173247	0.686002	-0.319283	0.0253326	-0.49253	0.0324632
ENSMUSG00000028555	Ttc39a	25.6557	-0.0327208	0.978305	-0.151305	0.697562	-0.155098	0.911846	-0.273682	0.409034	-0.118584	1
ENSMUSG00000039982	Dtx4	1047.46	-0.125869	0.344148	-0.299166	7.39449e-06	0.00362743	0.996562	-0.169669	0.0147727	-0.173297	0.137033
ENSMUSG00000024143	Rhoq	555.577	-0.212554	0.26659	-0.299099	0.00633761	-0.0733688	0.865648	-0.159914	0.16009	-0.086545	0.694809
ENSMUSG00000029343	Crybb1	68.8669	0.559588	0.0205057	0.374132	0.0777982	-0.0881232	0.933965	-0.273579	0.171404	-0.185456	0.633857
ENSMUSG00000053930	Shisa6	6150.33	0.0174934	0.976583	-0.188437	0.233385	-0.0676413	0.927806	-0.273572	0.0553119	-0.205931	0.418398
ENSMUSG00000015468	Notch4	236.099	0.77213	7.36144e-10	0.512072	0.000130154	-0.0134757	0.992873	-0.273533	0.0410089	-0.260058	0.271103
ENSMUSG00000042353	Frem3	64.159	-0.0285029	0.984212	-0.309451	0.415963	0.00750321	0.997446	-0.273445	0.454583	-0.280948	1
ENSMUSG00000009075	Cabp7	9725.88	0.167214	0.551469	-0.0400587	0.807076	-0.0658473	0.905728	-0.27312	0.021475	-0.207273	0.320704
ENSMUSG00000027942	4933434E20Rik	129.412	0.160108	0.736138	-0.211745	0.254642	0.098919	0.88873	-0.272934	0.107926	-0.371853	0.178813
ENSMUSG00000022552	Sharpin	805.115	0.121632	0.478248	-0.120437	0.165602	-0.0308477	0.945408	-0.272917	0.000292725	-0.24207	0.0592918
ENSMUSG00000038173	Enpp6	144.986	-0.314273	0.802343	-0.580341	0.176357	-0.00672849	0.997446	-0.272796	0.551465	-0.266068	0.747319
ENSMUSG00000038152	5033430I15Rik	60.6556	0.109914	0.885988	0.114387	0.692335	-0.277129	0.660696	-0.272657	0.237584	0.00447261	1
ENSMUSG00000071317	Bves	97.6924	0.0598468	0.925685	-0.271466	0.127021	0.0588351	0.950371	-0.272478	0.108346	-0.331313	0.235133
ENSMUSG00000033904	Ccp110	1023.3	-0.318922	0.123174	-0.299098	0.0352571	0.0473799	0.954442	0.0672046	0.686278	0.0198247	0.954164
ENSMUSG00000031748	Gnao1	22944.7	0.00488933	0.989766	-0.298757	0.00183037	0.0457286	0.927826	-0.257918	0.00584499	-0.303647	0.0505229
ENSMUSG00000022475	Hdac7	520.828	0.117437	0.78021	-0.297977	0.0353464	0.217278	0.522174	-0.198136	0.165271	-0.415414	0.060091
ENSMUSG00000002668	Dennd1c	21.8381	0.285908	0.782755	-0.261362	0.520724	0.274979	0.826495	-0.272291	0.473613	-0.54727	1
ENSMUSG00000024826	Dpf2	1196.89	0.128452	0.612944	-0.0876737	0.47182	-0.0561548	0.903211	-0.27228	0.00565028	-0.216125	0.20686
ENSMUSG00000028546	Elavl4	1076.38	-0.0517099	0.926189	-0.297941	0.0478962	0.0283933	0.979223	-0.217837	0.146838	-0.246231	0.325836
ENSMUSG00000049295	Zfp219	856.563	0.139658	0.541716	-0.111507	0.327083	-0.0210126	0.976903	-0.272177	0.00454777	-0.251165	0.124914
ENSMUSG00000061718	Ppp1r1b	1482.02	0.117499	0.670895	-0.153754	0.175271	-0.000807385	0.998129	-0.272061	0.00698326	-0.271253	0.112599
ENSMUSG00000053716	Dusp7	1688.03	0.00512378	0.989617	-0.0918299	0.403022	-0.174873	0.370411	-0.271826	0.00261382	-0.0969537	0.5919
ENSMUSG00000025007	Aldh18a1	424.251	0.0484659	0.930179	-0.265381	0.0872728	0.0421536	0.964291	-0.271694	0.0664271	-0.313847	0.201354
ENSMUSG00000030256	Bhlhe41	975.722	-0.220801	0.329632	-0.297034	0.0164891	-0.14607	0.683762	-0.222303	0.0709763	-0.0762326	0.765356
ENSMUSG00000022048	Dpysl2	1089.52	0.0379332	0.916052	-0.0982787	0.373759	-0.135404	0.593574	-0.271615	0.00298011	-0.136212	0.424461
ENSMUSG00000023079	Gtf2ird1	271.218	-0.174613	0.453713	-0.296729	0.00634024	0.161676	0.563378	0.0395594	0.772118	-0.122116	0.553224
ENSMUSG00000039450	Dcxr	114.745	0.163158	0.736289	-0.0294727	0.902721	-0.0788239	0.929763	-0.271455	0.119242	-0.192631	0.549066
ENSMUSG00000062309	Rpp25	183.509	-0.0374989	0.94402	-0.296615	0.0399673	0.0162058	0.988742	-0.24291	0.0860154	-0.259116	0.272739
ENSMUSG00000027805	Pfn2	7798.28	-0.0586758	0.825943	-0.147787	0.0815971	-0.182259	0.198859	-0.27137	0.000368643	-0.0891115	0.559137
ENSMUSG00000049686	Orai1	256.807	0.0720795	0.84403	-0.296337	0.00834473	-0.0462637	0.935268	-0.41468	7.03863e-05	-0.368417	0.0356827
ENSMUSG00000022551	Cyc1	2193.63	0.134477	0.527858	-0.184901	0.0603058	0.0480367	0.918315	-0.271341	0.00265514	-0.319377	0.0330703
ENSMUSG00000073073	Gm8098	21.9188	0.331034	0.659629	0.135277	0.729088	-0.0755368	0.971121	-0.271294	0.389951	-0.195757	1
ENSMUSG00000083240	Gm13453	20.2284	-0.249533	0.793499	-0.0682324	0.878981	-0.45239	0.573713	-0.271089	0.446398	0.181301	1
ENSMUSG00000061411	Nol4l	1338.85	-0.0450065	0.919801	-0.296127	0.010807	0.095555	0.82405	-0.155565	0.198335	-0.25112	0.192323
ENSMUSG00000038271	Iffo1	1103.7	0.138874	0.384008	-0.150868	0.0780523	0.0189471	0.975872	-0.270794	0.000424753	-0.289741	0.0241276
ENSMUSG00000040133	Gpr176	186.796	-0.0563601	0.899441	-0.295441	0.0188064	0.0927898	0.840358	-0.146291	0.272703	-0.239081	0.253674
ENSMUSG00000066705	Fxyd6	1600.57	-0.0275864	0.959026	-0.295185	0.0323521	0.532843	0.000820594	0.265244	0.047861	-0.267599	0.239227
ENSMUSG00000020605	Hs1bp3	298.612	0.1401	0.558759	-0.294222	0.00479574	0.124046	0.684345	-0.310276	0.00185203	-0.434322	0.00801888
ENSMUSG00000100546	Gm29483	30.9866	0.298251	0.675175	0.0340288	0.930148	-0.00633106	0.997446	-0.270553	0.353645	-0.264222	1
ENSMUSG00000043621	Ubxn10	48.9864	-0.093554	0.931064	-0.290415	0.394483	-0.0736211	0.970221	-0.270483	0.407397	-0.196862	1
ENSMUSG00000022747	St3gal6	172.398	-0.0767049	0.853677	-0.294107	0.0209695	-0.0913419	0.842479	-0.308744	0.0106465	-0.217402	0.302804
ENSMUSG00000045730	Adrb2	17.6822	0.247701	0.791032	0.325812	0.38035	-0.348503	0.728386	-0.270392	0.41487	0.078111	1
ENSMUSG00000022472	Desi1	3003.62	0.0256251	0.951128	-0.293637	0.00576881	-0.010614	0.991857	-0.329876	0.00112736	-0.319262	0.0615817
ENSMUSG00000041112	Elmo1	1032.79	0.00884362	0.989319	-0.250819	0.0960707	-0.0103844	0.994852	-0.270047	0.0586474	-0.259662	0.285316
ENSMUSG00000033170	Card10	258.26	0.0482827	0.946623	-0.236705	0.248958	0.0150089	0.993802	-0.269979	0.158176	-0.284988	0.377887
ENSMUSG00000028862	Map3k6	136.585	1.61193	1.77762e-22	1.67955	4.85626e-23	-0.337585	0.519314	-0.269963	0.151718	0.0676215	0.88017
ENSMUSG00000012296	Tjap1	469.834	0.110431	0.789394	-0.293435	0.0341019	-0.120092	0.797514	-0.523958	2.70889e-05	-0.403866	0.0599254
ENSMUSG00000028909	Ptpru	1410.18	-0.0208399	0.980903	-0.315769	0.142802	0.0251757	0.987555	-0.269753	0.199077	-0.294929	0.407784
ENSMUSG00000028581	Laptm5	906.665	0.0276233	0.951128	-0.293414	0.0109412	0.107153	0.787056	-0.213884	0.0634297	-0.321037	0.0843065
ENSMUSG00000071604	Fam189a2	206.567	0.106752	0.808167	-0.162724	0.296634	-0.000242764	0.999213	-0.269718	0.0496486	-0.269476	0.24716
ENSMUSG00000028988	Ctnnbip1	689.615	-0.0681799	0.839546	-0.293265	0.00351991	-0.0471059	0.927826	-0.272191	0.00518557	-0.225085	0.179466
ENSMUSG00000002820	Atg4d	379.573	0.119255	0.650853	-0.0225065	0.874872	-0.127724	0.660696	-0.269485	0.00618666	-0.141762	0.440114
ENSMUSG00000034265	Zdhhc14	1363.2	0.0740393	0.814972	-0.293254	0.00247487	-0.0415515	0.934019	-0.408845	6.79827e-06	-0.367293	0.0162151
ENSMUSG00000026433	Rab29	67.5806	0.102383	0.855677	-0.0843555	0.703119	-0.0825925	0.923801	-0.269331	0.118056	-0.186738	0.558343
ENSMUSG00000031642	Sh3rf1	1750.35	0.12609	0.817483	-0.173848	0.366967	0.0306182	0.980572	-0.26932	0.115819	-0.299939	0.295604
ENSMUSG00000024970	Spindoc	619.301	0.160289	0.334284	-0.113228	0.257778	0.0042828	0.996562	-0.269234	0.00157472	-0.273516	0.056352
ENSMUSG00000015568	Lpl	1793.64	-0.0334027	0.942814	-0.245235	0.0527047	-0.0569912	0.927826	-0.268824	0.0246751	-0.211832	0.309987
ENSMUSG00000040390	Map3k10	5651.64	0.151494	0.557572	-0.292689	0.00853151	0.040488	0.949232	-0.403695	0.000110365	-0.444183	0.0109158
ENSMUSG00000034773	BC030867	16.1425	-0.0256568	0.986684	-0.12294	0.790781	-0.171459	0.917523	-0.268742	0.484065	-0.0972837	1
ENSMUSG00000020133	2310011J03Rik	471.913	0.0931618	0.744795	-0.0710456	0.563309	-0.104254	0.742452	-0.268461	0.00502392	-0.164207	0.34194
ENSMUSG00000058715	Fcer1g	141.803	-0.0594684	0.926189	-0.105502	0.623162	-0.22236	0.632122	-0.268394	0.120695	-0.046034	0.904655
ENSMUSG00000027580	Helz2	111.425	0.425302	0.147336	0.0876602	0.725523	0.0692979	0.950354	-0.268343	0.169791	-0.337641	0.300831
ENSMUSG00000028631	Kcnq4	137.443	0.0192656	0.972374	-0.292627	0.0424073	-0.0934402	0.862559	-0.405333	0.002145	-0.311893	0.169119
ENSMUSG00000046109	AB041806	48.2433	0.0377121	0.963917	-0.315837	0.153652	0.0853096	0.934893	-0.268239	0.215139	-0.353549	1
ENSMUSG00000041556	Fbxo2	1160.84	0.134418	0.454034	-0.0151249	0.899001	-0.118641	0.599031	-0.268184	0.000874808	-0.149543	0.30501
ENSMUSG00000039164	Naif1	137.354	-0.0433422	0.926189	-0.0375618	0.830712	-0.273828	0.222137	-0.268048	0.03078	0.00578033	0.985635
ENSMUSG00000037627	Rgs22	18.8674	-0.770723	0.497268	-0.842123	0.135764	-0.196604	0.944514	-0.268004	0.677803	-0.0714005	1
ENSMUSG00000024889	Rce1	247.153	0.000908668	0.998614	-0.292265	0.0278552	0.0136914	0.990565	-0.279483	0.0286208	-0.293174	0.169852
ENSMUSG00000032942	Ucp3	38.3601	-0.18687	0.798675	-0.33989	0.19471	-0.114788	0.919736	-0.267808	0.300757	-0.15302	1
ENSMUSG00000018042	Cyb5r3	1642.37	0.0978063	0.640351	-0.292133	0.000180495	0.108572	0.624634	-0.281367	0.000233934	-0.389939	0.00218066
[truncated: 12,612 more rows]

## Sheet: RNA-seq_Hip_Pellet
Ensembl_IDs	gene_name	baseMean	log2FC_D21	adj.pvalue_D21	log2FC_D43	adj.pvalue_D43	log2FC_D31	adj.pvalue_D31	log2FC_D42	adj.pvalue_D42	log2FC_INT	adj.pvalue_INT
894	0610009B22Rik	367.818	0.00902515	0.986252	0.00654173	0.990425	0.109023	0.904324	0.10654	0.737527	-0.00248341	0.99988
13753	0610009E02Rik	24.1035	0.310767	0.689951	0.127401	0.913921	0.0591816	0.99029	-0.124185	0.917212	-0.183366	0.99988
10028	0610009L18Rik	82.7711	-0.341511	0.240674	-0.0685568	0.918038	-0.124032	0.948518	0.148922	0.805255	0.272954	0.99988
9747	0610010F05Rik	749.699	-0.0842697	0.752903	0.0895715	0.745841	-0.109891	0.891397	0.0639499	0.855147	0.173841	0.99988
2217	0610010K14Rik	18.6815	-0.0413019	0.978754	-0.0889891	0.952166	0.0243338	0.996596	-0.0233534	1	-0.0476872	0.99988
14559	0610012G03Rik	565.843	0.0168145	0.965243	-0.0815328	0.760864	0.0407802	0.979195	-0.0575671	0.867292	-0.0983473	0.99988
12011	0610030E20Rik	366.669	0.0125859	0.982962	0.0106307	0.984915	-0.000591663	0.998822	-0.00254685	0.996831	-0.00195519	0.99988
13859	0610040B10Rik	44.293	-0.528985	0.277042	0.0438734	0.975095	-0.323752	0.884232	0.249106	0.796101	0.572858	0.99988
12192	0610040J01Rik	61.0136	-0.446114	0.0985186	-0.35079	0.260635	-0.0655265	0.984413	0.0297969	0.973646	0.0953234	0.99988
13874	1110002E22Rik	61.2464	0.0176649	0.993795	-0.675409	0.329145	0.240313	0.964469	-0.45276	0.686793	-0.693074	0.99988
12986	1110002L01Rik	272.274	0.0569988	0.892917	-0.0706845	0.864071	0.0662746	0.971122	-0.0614087	0.894528	-0.127683	0.99988
6222	1110004F10Rik	1790.18	-0.00158005	0.997307	0.0547571	0.762899	-0.0215372	0.984413	0.0347999	0.884636	0.0563371	0.99988
2309	1110008L16Rik	148.209	-0.127856	0.725099	-0.0995329	0.823354	-0.0800985	0.966688	-0.0517758	0.927507	0.0283227	0.99988
8942	1110008P14Rik	1557.27	0.103615	0.629479	0.0894997	0.712676	-0.0139475	0.994295	-0.0280624	0.943926	-0.0141149	0.99988
10269	1110012L19Rik	155.679	0.118052	0.802113	0.135547	0.778234	-0.200508	0.873824	-0.183014	0.69734	0.0174945	0.99988
5256	1110017D15Rik	42.2222	-0.220498	0.808036	0.384411	0.597013	-0.391658	0.866235	0.213251	0.845484	0.604909	0.99988
13647	1110018N20Rik	79.9894	0.0204636	0.983849	0.149383	0.819232	0.0619771	0.985627	0.190897	0.770368	0.12892	0.99988
14211	1110019D14Rik	32.9459	0.219298	0.774949	0.0473051	0.968356	0.256102	0.931031	0.0841087	0.941086	-0.171993	0.99988
14430	1110025M09Rik	18.7825	-0.321653	0.728958	-0.41284	0.628834	-0.0197303	0.996596	-0.110918	1	-0.0911879	0.99988
8534	1110032A03Rik	557.55	0.018743	0.948334	-0.083849	0.653633	0.106536	0.836884	0.00394395	0.992657	-0.102592	0.99988
10542	1110032F04Rik	182.81	-0.157382	0.747415	0.13144	0.81392	0.0396709	0.99029	0.328493	0.427917	0.288822	0.99988
13980	1110038B12Rik	205.354	0.0508131	0.906986	-0.0197817	0.972885	-0.0475047	0.983134	-0.118099	0.756588	-0.0705948	0.99988
12463	1110038F14Rik	357.691	0.0421907	0.89853	-0.0216352	0.959317	-0.0574781	0.966626	-0.121304	0.648455	-0.0638259	0.99988
13674	1110046J04Rik	42.1735	-0.294406	0.562591	0.272559	0.623434	-0.243825	0.904271	0.323139	0.60367	0.566964	0.99988
9347	1110051M20Rik	2175.16	0.0432347	0.83757	-0.0175392	0.9514	0.101599	0.801892	0.0408246	0.868669	-0.0607739	0.99988
7787	1110059E24Rik	367.912	-0.0953571	0.743192	-0.0022791	0.997619	-0.0627173	0.966688	0.0303607	0.950663	0.093078	0.99988
7062	1110059G10Rik	276.697	0.00815116	0.989578	-0.0610092	0.894381	0.106461	0.941546	0.0373012	0.947073	-0.0691603	0.99988
13396	1110065P20Rik	825.846	0.0249881	0.930771	-0.0420953	0.867323	0.105825	0.827784	0.038742	0.891864	-0.0670834	0.99988
12476	1190007I07Rik	122.102	-0.0181354	0.982962	-0.08339	0.891151	-0.00716989	0.996596	-0.0724245	0.911355	-0.0652546	0.99988
14155	1300002E11Rik	70.6382	0.0919551	0.903403	-0.0758656	0.928194	0.0692153	0.985086	-0.0986054	0.902697	-0.167821	0.99988
14070	1500002C15Rik	22.9262	-0.446668	0.44144	-0.0526321	0.970775	-0.249423	0.941546	0.144612	0.902233	0.394036	0.99988
14206	1500002F19Rik	22.4552	-0.159067	0.880905	-0.104578	0.936029	-0.0989292	0.985627	-0.0444395	0.977789	0.0544897	0.99988
14296	1500004A13Rik	1453.61	0.03837	0.80072	0.0842532	0.397453	-0.031625	0.966626	0.0142582	0.951567	0.0458832	0.99988
12747	1500009C09Rik	2314.56	0.0288953	0.895728	0.0281012	0.90368	0.0787466	0.87209	0.0779525	0.662921	-0.000794115	0.99988
13831	1500009L16Rik	263.454	0.116828	0.715336	0.191937	0.412837	0.137497	0.890159	0.212606	0.45789	0.0751091	0.99988
13055	1500011B03Rik	2060.12	0.108202	0.222334	0.0318652	0.863646	0.0323376	0.966688	-0.0439989	0.811551	-0.0763366	0.99988
12572	Tnnt1	41.2146	-1.6071	0.186713	-2.02041	0.0496204	0.497208	0.957508	0.0839001	0.983166	-0.413308	0.99988
14030	1500015L24Rik	18.9246	-0.79721	0.371198	-0.333392	0.813045	0.558399	0.873824	1.02222	1	0.463818	0.99988
12890	Gm10291	17.8068	2.05045	0.0246443	0.584612	0.769262	0.386919	0.971122	-1.07892	1	-1.46584	0.99988
14172	1500026H17Rik	48.1926	0.115136	0.877232	-0.00472347	0.997278	0.229177	0.904271	0.109317	0.89389	-0.11986	0.99988
7894	1600002K03Rik	47.5039	0.352553	0.405336	0.0459454	0.964343	0.26305	0.884232	-0.0435574	0.967163	-0.306607	0.99988
10993	1600012H06Rik	355.94	-0.0512252	0.827427	-0.00767518	0.984167	-0.0856239	0.88995	-0.0420739	0.884636	0.04355	0.99988
11571	1600014C10Rik	646.784	0.125936	0.210599	-0.107156	0.332013	0.145724	0.442711	-0.0873683	0.592791	-0.233092	0.99988
14113	1600020E01Rik	134.34	0.182866	0.599411	0.0750258	0.892614	0.0601635	0.983134	-0.0476767	0.942199	-0.10784	0.99988
11925	1600029O15Rik	54.5573	-0.158387	0.868304	-0.532459	0.299492	0.038575	0.994902	-0.335498	0.697787	-0.374073	0.99988
5640	1700001C02Rik	12.3549	-0.794906	0.564931	0.947009	0.432452	-0.494473	0.941546	1.24744	1	1.74192	0.99988
13336	1700001L05Rik	185.704	-0.329981	0.36569	-0.499659	0.0819378	-0.0529291	0.987522	-0.222608	0.7146	-0.169679	0.99988
2530	1700001L19Rik	178.752	0.363895	0.390854	0.379995	0.361586	0.309693	0.852381	0.325793	0.576738	0.0160995	0.99988
10121	1700001O22Rik	81.9259	0.169374	0.871502	0.508639	0.399114	-0.241497	0.945096	0.0977682	0.942484	0.339265	0.99988
5965	1700003E16Rik	400.919	0.110277	0.514406	0.111693	0.514128	0.0771575	0.931031	0.0785733	0.753047	0.00141582	0.99988
13667	1700003M07Rik	153.544	0.128935	0.746662	-0.127312	0.76012	0.136853	0.934662	-0.119394	0.811776	-0.256248	0.99988
4563	1700007K13Rik	34.9652	-0.123845	0.93979	0.171739	0.915224	-0.044316	0.996253	0.251269	0.875486	0.295585	0.99988
14349	1700008J07Rik	50.7996	-0.395881	0.231976	0.041078	0.965049	-0.188615	0.926218	0.248343	0.669395	0.436959	0.99988
916	1700008O03Rik	39.8678	-0.00553503	0.99739	-0.0516688	0.962336	0.200003	0.941546	0.153869	0.862754	-0.0461338	0.99988
3315	1700010I14Rik	20.6866	-0.00200068	0.998602	0.29057	0.751966	-0.0583805	0.990936	0.23419	0.837123	0.292571	0.99988
14710	1700012D14Rik	21.258	-0.130873	0.909311	0.414785	0.578927	-0.407589	0.866677	0.138069	0.911355	0.545658	0.99988
5006	1700013F07Rik	29.8862	-0.0779022	0.942791	0.304044	0.663813	-0.0849538	0.985627	0.296993	0.723665	0.381947	0.99988
14395	1700016A09Rik	18.5336	0.171234	0.884733	0.187562	0.86637	0.228407	0.956574	0.244735	1	0.0163281	0.99988
11473	1700016K19Rik	24.7391	-0.501611	0.652699	-0.145943	0.936029	0.209184	0.978072	0.564852	0.665437	0.355668	0.99988
13681	1700016P03Rik	56.7135	0.423105	0.707974	-0.00595739	0.998896	0.694892	0.782241	0.265829	0.866832	-0.429063	0.99988
6922	1700017B05Rik	564.577	0.0449465	0.940945	-0.0470374	0.944345	-0.147258	0.934662	-0.239242	0.556437	-0.0919839	0.99988
1074	Vipr2	29.4951	-1.45394	0.0871815	-1.73237	0.0162154	0.666271	0.879674	0.387843	0.855147	-0.278428	0.99988
13672	1700020I14Rik	8734.02	0.00888397	0.978681	0.00567131	0.986971	0.00772035	0.996002	0.00450769	0.99049	-0.00321266	0.99988
1700	1700021F05Rik	343.323	-0.0880808	0.753426	-0.0447498	0.906532	-0.0155913	0.994295	0.0277397	0.952548	0.043331	0.99988
10773	Depp1	27.4555	1.23994	0.042482	0.925596	0.174902	0.274564	0.966688	-0.0397829	0.985648	-0.314346	0.99988
7116	1700025G04Rik	2258.63	-0.0437689	0.897487	-0.0278673	0.944684	-0.0903912	0.934662	-0.0744897	0.823675	0.0159016	0.99988
14162	1700028E10Rik	23.1393	-0.187293	0.857671	-0.128707	0.903834	0.465304	0.800115	0.52389	0.480736	0.0585864	0.99988
8817	1700028J19Rik	23.07	0.469602	0.557661	-0.191314	0.876601	0.610094	0.756602	-0.050822	0.976498	-0.660916	0.99988
7216	1700028P14Rik	19.7328	-0.579137	0.406998	-0.0994252	0.946661	-0.0141022	0.996601	0.465609	1	0.479711	0.99988
10213	1700029I15Rik	32.2147	0.339619	0.547149	-0.00837153	0.995577	0.424389	0.7675	0.0763986	0.944934	-0.34799	0.99988
12955	1700029J07Rik	57.3353	-0.271163	0.513503	0.228563	0.604805	0.0979741	0.972895	0.597699	0.0638769	0.499725	0.99988
6714	1700030J22Rik	150.056	0.134832	0.681643	0.293729	0.121953	0.0352687	0.986728	0.194166	0.545334	0.158897	0.99988
11356	1700030K09Rik	163.696	0.0599928	0.895594	-0.0195634	0.975193	0.0759748	0.966688	-0.00358143	0.996034	-0.0795562	0.99988
11709	1700034H15Rik	65.946	0.15817	0.848527	-0.0660821	0.953491	-0.060384	0.99029	-0.284636	0.714214	-0.224252	0.99988
747	1700037C18Rik	59.0471	-0.0654575	0.931076	0.0296612	0.975193	-0.0424198	0.99029	0.052699	0.952694	0.0951188	0.99988
4766	1700037H04Rik	852.323	0.0711717	0.84233	0.125942	0.647148	0.230974	0.593251	0.285744	0.189443	0.0547699	0.99988
14191	1700040D17Rik	20.4676	0.00589912	0.99739	-0.0699805	0.95938	0.184432	0.966688	0.108553	0.935319	-0.0758796	0.99988
14317	1700047M11Rik	223.187	-0.438965	0.279638	-0.40136	0.351576	0.328911	0.837636	0.366516	0.542485	0.0376053	0.99988
10038	1700048O20Rik	93.4773	0.0231358	0.982962	0.176761	0.792824	-0.281482	0.866235	-0.127857	0.875486	0.153625	0.99988
14305	1700052K11Rik	201.09	0.0592129	0.86141	-0.00709365	0.988797	0.0339606	0.984609	-0.0323459	0.942484	-0.0663065	0.99988
13614	1700056N10Rik	40.7141	-0.251763	0.669124	-0.00158751	0.999566	-0.381662	0.779264	-0.131486	0.887598	0.250176	0.99988
14338	1700063D05Rik	38.2489	-0.37821	0.588697	-0.530877	0.329145	0.309579	0.907226	0.156912	0.895203	-0.152667	0.99988
8661	1700066M21Rik	512.908	-0.0621497	0.876553	-0.087388	0.81392	0.0240277	0.99029	-0.00121057	0.999052	-0.0252382	0.99988
12966	1700086L19Rik	290.157	-0.0577725	0.938769	-0.0842242	0.908381	-0.155806	0.941546	-0.182258	0.769911	-0.0264517	0.99988
14120	1700086O06Rik	129.51	-0.248719	0.277826	-0.0156069	0.98065	-0.196968	0.816348	0.0361442	0.952891	0.233113	0.99988
14840	1700087I21Rik	366.245	-0.125421	0.62279	0.0183071	0.971288	0.0571268	0.971813	0.200855	0.423371	0.143729	0.99988
7210	1700088E04Rik	91.2799	0.165944	0.779161	0.249953	0.606643	0.0779775	0.98417	0.161986	0.819494	0.0840087	0.99988
14361	1700096K18Rik	51.3887	-0.243872	0.666406	-0.239184	0.672102	0.119316	0.971122	0.124003	0.887113	0.00468759	0.99988
14217	1700101I11Rik	24.1242	-0.364849	0.613962	0.0967892	0.941444	-0.390308	0.872099	0.0713294	0.962253	0.461638	0.99988
930	1700109H08Rik	57.7333	-0.10774	0.880905	-0.144261	0.833619	0.128579	0.966469	0.0920582	0.911355	-0.0365212	0.99988
14094	1700113A16Rik	30.5332	-0.153291	0.872686	0.236632	0.776898	-0.175194	0.966626	0.214729	0.829989	0.389924	0.99988
14330	1700120C14Rik	19.227	0.0527369	0.971334	0.579288	0.380319	-0.162212	0.978953	0.364339	1	0.526551	0.99988
13682	1700123M08Rik	30.1292	0.172549	0.872686	0.153985	0.896778	-0.00981425	0.99724	-0.028379	0.986428	-0.0185648	0.99988
9422	1700123O20Rik	340.246	0.112877	0.677952	-0.0745991	0.833853	0.0559936	0.972895	-0.131483	0.673396	-0.187476	0.99988
13402	1810010H24Rik	78.8138	-0.176406	0.677952	-0.0101699	0.991258	-0.0902405	0.971122	0.0759954	0.908602	0.166236	0.99988
2981	1810013L24Rik	913.912	0.0215056	0.927216	0.00677747	0.982071	-0.037026	0.966688	-0.0517541	0.80538	-0.0147282	0.99988
14177	1810014B01Rik	79.5484	-0.164036	0.697101	0.0630644	0.92363	-0.123537	0.94595	0.103563	0.865445	0.2271	0.99988
13864	1810020O05Rik	30.2446	0.0469697	0.97063	0.0783034	0.949006	0.210828	0.952738	0.242162	0.810526	0.0313338	0.99988
13422	1810022K09Rik	337.753	0.0423156	0.931076	0.00383034	0.996417	0.130916	0.907448	0.0924307	0.835824	-0.0384853	0.99988
10093	1810024B03Rik	28.1168	-0.258048	0.741659	-0.0090445	0.996417	-0.238814	0.941546	0.0101891	0.994807	0.249003	0.99988
14366	1810026B05Rik	190.597	-0.131743	0.639925	0.1496	0.578811	-0.0949561	0.941546	0.186387	0.524758	0.281343	0.99988
10095	1810030O07Rik	481.331	0.00355487	0.993124	0.0266474	0.927535	0.0138332	0.99029	0.0369257	0.894528	0.0230925	0.99988
2208	1810032O08Rik	64.6526	-0.128278	0.850074	-0.0166178	0.986589	-0.111475	0.971813	0.000184846	0.999669	0.11166	0.99988
13918	Hspa1b	190.494	0.703024	0.00205152	0.397867	0.192295	0.0170733	0.996596	-0.288083	0.545623	-0.305157	0.99988
1936	1810043G02Rik	739.166	0.0943928	0.495302	0.0705559	0.684835	0.0557676	0.941546	0.0319307	0.901324	-0.0238369	0.99988
7844	1810055G02Rik	367.514	0.0501213	0.91356	0.0143058	0.980339	0.0580165	0.978072	0.022201	0.969688	-0.0358154	0.99988
13093	1810058I24Rik	380.668	-0.0658694	0.88486	-0.0353055	0.950034	0.0913835	0.955241	0.121947	0.772087	0.0305639	0.99988
14604	1810059H22Rik	22.4991	-0.161782	0.887307	0.279655	0.775738	-0.258431	0.945096	0.183005	0.884636	0.441437	0.99988
13629	1810062O18Rik	20.0601	0.0497386	0.968206	-0.173076	0.874719	-0.0899339	0.985627	-0.312749	1	-0.222815	0.99988
13789	2010001A14Rik	88.1309	-0.138282	0.791504	0.119191	0.848426	-0.261872	0.827784	-0.00439821	0.996275	0.257474	0.99988
11212	2010001K21Rik	30.84	-0.395939	0.791592	0.771962	0.453821	-0.340635	0.961301	0.827266	0.513688	1.1679	0.99988
14102	2010015M23Rik	27.4347	-0.0298275	0.983285	0.432661	0.497165	-0.385565	0.866235	0.0769233	0.953961	0.462488	0.99988
5505	Espn	65.4643	0.646297	0.0138936	0.465355	0.121953	0.124736	0.966688	-0.0562057	0.948433	-0.180942	0.99988
120	Wfdc18	11.4378	-0.892301	0.26392	-1.71467	0.0017473	0.537296	0.866235	-0.285074	1	-0.82237	0.99988
13273	2010315B03Rik	148.234	-0.0533673	0.911221	0.0997421	0.806631	-0.102161	0.943452	0.0509482	0.922772	0.153109	0.99988
14332	2010320M18Rik	88.1176	-0.169055	0.75785	-0.122819	0.859204	-0.0749721	0.98365	-0.0287358	0.97718	0.0462363	0.99988
14136	2210008F06Rik	88.4334	-0.165331	0.731576	-0.0859289	0.894381	0.147206	0.941546	0.226608	0.656624	0.0794022	0.99988
2538	2210016F16Rik	200.054	-0.0412444	0.932212	-0.0592609	0.898821	0.00266588	0.997634	-0.0153507	0.980298	-0.0180165	0.99988
5806	2210016L21Rik	2464.78	0.0172654	0.942995	0.0358792	0.867323	-0.00484961	0.996596	0.0137642	0.963345	0.0186138	0.99988
9045	2210406O10Rik	83.0446	-0.240885	0.54136	-0.111389	0.86087	-0.103154	0.969664	0.0263411	0.977362	0.129495	0.99988
13806	2210408F21Rik	142.28	0.298333	0.221186	0.114999	0.803809	0.0202494	0.994902	-0.163084	0.708185	-0.183333	0.99988
12963	2210408I21Rik	189.037	0.0196472	0.975474	0.176891	0.621739	0.0644936	0.980409	0.221738	0.56195	0.157244	0.99988
6985	2300009A05Rik	232.864	-0.107684	0.726101	-0.0315855	0.949918	-0.173002	0.814057	-0.0969033	0.810526	0.0760989	0.99988
14139	2310002F09Rik	173.226	-0.0735925	0.917143	-0.173705	0.744724	-0.0137267	0.996596	-0.113839	0.873801	-0.100113	0.99988
14290	2310009A05Rik	130.776	-0.0152071	0.984872	0.0322908	0.965049	-0.0427448	0.988405	0.00475307	0.996034	0.0474979	0.99988
13483	2310009B15Rik	164.847	-0.119118	0.742906	-0.118377	0.755285	0.0442076	0.984609	0.0449479	0.93865	0.000740273	0.99988
14134	2310010J17Rik	48.7166	-0.0889354	0.921208	-0.0474485	0.965049	0.238677	0.911313	0.280164	0.685101	0.0414869	0.99988
1859	2310011J03Rik	605.493	0.0970768	0.583352	0.0197547	0.954062	-0.0310062	0.983134	-0.108328	0.608267	-0.0773221	0.99988
6112	Tspan11	88.1333	0.605509	0.0249058	0.0419082	0.965049	0.106945	0.972895	-0.456655	0.270455	-0.563601	0.99988
10929	2310022A10Rik	410.574	0.0344091	0.915291	0.0560527	0.848426	-0.0123262	0.994295	0.00931739	0.983166	0.0216436	0.99988
6782	2310022B05Rik	2025.45	-0.035915	0.902765	0.0212205	0.952166	0.136991	0.760035	0.194127	0.241165	0.0571355	0.99988
6822	2310030G06Rik	27.1763	-0.21901	0.766212	0.201919	0.806478	-0.157552	0.966688	0.263376	0.748758	0.420929	0.99988
2014	2310033P09Rik	333.561	0.112938	0.694784	-0.0467057	0.914002	0.0403942	0.984413	-0.11925	0.731273	-0.159644	0.99988
12402	2310039H08Rik	49.0959	-0.256127	0.614781	-0.265839	0.621794	-0.154059	0.952738	-0.163771	0.839615	-0.00971248	0.99988
9228	2310057M21Rik	534.02	0.107269	0.514179	0.0973213	0.600495	0.00840333	0.996002	-0.00154414	0.997225	-0.00994747	0.99988
13665	2310058D17Rik	38.9339	-0.0189584	0.987054	-0.0947793	0.928194	-0.361919	0.827784	-0.43774	0.47316	-0.075821	0.99988
11074	2310061I04Rik	836.491	0.0680586	0.726101	0.0115166	0.974299	0.0591034	0.941546	0.00256135	0.994807	-0.056542	0.99988
10299	2410002F23Rik	1081.58	-0.053317	0.734939	-0.0796377	0.530751	0.10119	0.736128	0.0748688	0.651682	-0.0263207	0.99988
8209	2410004B18Rik	367.691	0.0623175	0.83957	0.0394363	0.914915	0.00706157	0.996596	-0.0158197	0.972392	-0.0228813	0.99988
12980	2410004P03Rik	58.2875	-0.457468	0.819542	0.267198	0.914002	0.115988	0.990936	0.840654	0.650488	0.724666	0.99988
13762	2410006H16Rik	386.372	-0.049639	0.889537	0.0746012	0.825387	-0.168125	0.770308	-0.0438848	0.914497	0.12424	0.99988
14316	2410022M11Rik	75.6449	-0.299954	0.326156	0.100011	0.864788	-0.183318	0.902053	0.216647	0.662389	0.399965	0.99988
7162	2410131K14Rik	762.685	0.180942	0.105909	-0.0440787	0.863646	0.166182	0.501911	-0.0588381	0.820823	-0.22502	0.99988
14092	2500002B13Rik	24.7357	0.30039	0.676159	0.118227	0.91395	0.0375185	0.994902	-0.144645	0.89284	-0.182163	0.99988
13096	2500004C02Rik	157.409	-0.0801014	0.851342	-0.132483	0.706233	0.00606909	0.996596	-0.0463125	0.935242	-0.0523816	0.99988
12995	2510002D24Rik	176.98	0.0476581	0.908865	-0.0726969	0.855883	-0.06396	0.970293	-0.184315	0.520925	-0.120355	0.99988
9988	2510009E07Rik	1333.88	-0.171648	0.190205	-0.0518577	0.85346	-0.0907046	0.892753	0.0290858	0.932593	0.11979	0.99988
10149	2510039O18Rik	559.777	-0.0484199	0.848527	-0.097408	0.602997	-0.0340367	0.980281	-0.0830248	0.731894	-0.0489881	0.99988
14323	2600014E21Rik	53.9369	-0.0442474	0.985827	-0.137483	0.944973	0.719791	0.816348	0.626555	0.650755	-0.0932357	0.99988
11306	2610001J05Rik	672.788	-0.0513477	0.848647	-0.143839	0.346646	0.0613903	0.947353	-0.0311008	0.927933	-0.092491	0.99988
6443	2610002M06Rik	1233.14	-0.0389901	0.897487	0.039436	0.901313	-0.00948806	0.995597	0.068938	0.816404	0.0784261	0.99988
13025	2610005L07Rik	196.69	-0.0302437	0.963332	-0.332959	0.209372	0.111985	0.955241	-0.19073	0.690886	-0.302715	0.99988
12173	2610008E11Rik	550.651	0.00155001	0.99739	0.0226449	0.943977	-0.0820376	0.898343	-0.0609428	0.816203	0.0210949	0.99988
13938	2610021A01Rik	377.526	0.176048	0.209913	0.120487	0.513311	0.00714675	0.996596	-0.0484139	0.878682	-0.0555606	0.99988
13796	2610035D17Rik	304.84	0.076963	0.866106	0.0066965	0.99233	-0.032705	0.99029	-0.102971	0.832302	-0.0702665	0.99988
14195	2610037D02Rik	30.7794	0.217546	0.826541	-0.11153	0.931124	0.11763	0.984413	-0.211447	0.853687	-0.329076	0.99988
12971	2610044O15Rik8	215.603	0.0380944	0.933115	-0.0859954	0.820995	-0.0134914	0.995181	-0.137581	0.69044	-0.12409	0.99988
12083	2610301B20Rik	826.955	0.0546108	0.772903	0.0173234	0.952887	-0.0401386	0.966688	-0.077426	0.692953	-0.0372874	0.99988
14319	2610306M01Rik	124.271	0.120645	0.763196	-0.103747	0.82166	0.126438	0.941428	-0.0979543	0.846651	-0.224392	0.99988
14111	2610316D01Rik	43.3061	-0.0428283	0.967294	0.0253021	0.983468	0.0130289	0.996596	0.0811592	0.939469	0.0681304	0.99988
1039	2610507B11Rik	7279.97	0.0565662	0.728958	0.0655908	0.67488	-0.0854401	0.840512	-0.0764155	0.660889	0.00902465	0.99988
13700	2610507I01Rik	91.6246	-0.138155	0.722927	-0.077623	0.886328	-0.182778	0.873824	-0.122246	0.814032	0.0605316	0.99988
14140	2700038G22Rik	24.2482	-0.213879	0.829144	-0.392458	0.58821	0.239735	0.944412	0.0611564	0.968552	-0.178579	0.99988
9651	2700046A07Rik	14.3471	0.708815	0.503987	1.05551	0.156651	0.339636	0.962143	0.686335	1	0.346699	0.99988
14238	2700046G09Rik	50.1592	-0.341439	0.412332	-0.0242109	0.982631	-0.260575	0.882863	0.0566532	0.956022	0.317228	0.99988
7626	2700049A03Rik	180.161	0.0883032	0.80251	-0.0638262	0.883467	0.0032656	0.997251	-0.148864	0.665437	-0.152129	0.99988
14891	2700054A10Rik	34.9016	0.26887	0.69369	0.141232	0.881969	0.166507	0.966626	0.0388688	0.975503	-0.127638	0.99988
3502	2700062C07Rik	242.447	0.104867	0.749082	0.0942213	0.802971	-0.090341	0.946586	-0.100987	0.80538	-0.0106461	0.99988
4246	Zap70	191.987	0.57519	0.0294534	0.364875	0.275941	0.374596	0.684974	0.164281	0.80092	-0.210315	0.99988
12361	2700097O09Rik	117.701	0.130253	0.762193	-0.0389757	0.952166	0.254968	0.762621	0.0857391	0.880059	-0.169229	0.99988
13820	2810001G20Rik	200.083	-0.118185	0.685659	0.029013	0.954286	-0.131006	0.889813	0.0161919	0.97792	0.147198	0.99988
10305	2810002D19Rik	62.8317	0.0494618	0.946076	-0.13161	0.837293	-0.0797309	0.980409	-0.260802	0.617157	-0.181071	0.99988
6783	2810004N23Rik	460.885	0.0423776	0.860873	-0.00399148	0.992307	-0.00105284	0.998149	-0.047422	0.855366	-0.0463691	0.99988
10633	2810006K23Rik	251.855	0.0816092	0.815581	-0.11714	0.698489	0.159524	0.842788	-0.0392251	0.937266	-0.198749	0.99988
14313	2810013P06Rik	385.058	-0.0361829	0.920257	-0.0582142	0.863646	-0.116958	0.877946	-0.138989	0.592894	-0.0220313	0.99988
2042	2810021J22Rik	211.47	-0.0720663	0.857671	-0.10296	0.770271	0.0729516	0.966688	0.0420581	0.936281	-0.0308935	0.99988
10961	2810025M15Rik	333.473	0.105167	0.848527	0.181579	0.681256	-0.211945	0.874159	-0.135533	0.819755	0.0764119	0.99988
14104	2810029C07Rik	192.744	0.0406281	0.93361	-0.138864	0.678912	-0.101706	0.943452	-0.281198	0.305747	-0.179492	0.99988
8467	2810032G03Rik	159.147	0.0244492	0.96066	0.142764	0.640775	-0.100696	0.941546	0.0176188	0.97718	0.118315	0.99988
14300	2810039B14Rik	28.699	-0.315699	0.666037	-0.0166466	0.991854	-0.15284	0.971813	0.146212	0.897885	0.299052	0.99988
14341	2810049E08Rik	42.5491	-0.415613	0.46795	-0.319961	0.638158	0.204532	0.947353	0.300184	0.737333	0.0956525	0.99988
14315	2810402E24Rik	77.5022	-0.263582	0.400784	0.0169078	0.984167	-0.279726	0.757409	0.000763447	0.999253	0.28049	0.99988
13750	2810403D21Rik	21.7492	-0.175128	0.866153	-0.0713081	0.959806	-0.0949133	0.985627	0.00890699	0.996034	0.10382	0.99988
14356	2810405F17Rik	25.8853	0.0670578	0.961368	0.0367239	0.983008	-0.181485	0.972895	-0.211819	0.869262	-0.0303339	0.99988
11725	2810407A14Rik	22.184	-1.34273	0.000691005	-1.16532	0.00223956	0.12442	0.980409	0.301829	0.812953	0.17741	0.99988
13325	2810410L24Rik	116.059	-0.32914	0.15796	-0.334437	0.122824	0.16828	0.884232	0.162983	0.721879	-0.00529644	0.99988
14329	2810414N06Rik	46.5384	-0.0449923	0.959814	0.0460032	0.96165	0.284503	0.858502	0.375498	0.460206	0.0909955	0.99988
14219	2810429I04Rik	36.7864	-0.102111	0.922486	0.00285755	0.999068	-0.152097	0.971122	-0.0471287	0.971671	0.104969	0.99988
13636	2810455O05Rik	174.143	-0.0312914	0.942076	-0.0822615	0.81392	0.0393798	0.984413	-0.0115902	0.983955	-0.0509701	0.99988
4298	2810459M11Rik	348.148	-0.475344	7.40976e-07	-0.633247	1.71836e-12	0.0264109	0.985627	-0.131492	0.606252	-0.157903	0.99988
13939	2810468N07Rik	632.425	-0.050695	0.955722	0.150222	0.847928	0.126988	0.970293	0.327905	0.594926	0.200917	0.99988
10043	2900005J15Rik	53.9418	-0.0635793	0.938728	-0.299804	0.520519	-0.00406228	0.997634	-0.240287	0.712127	-0.236225	0.99988
14367	2900009J06Rik	18.6325	0.252671	0.798224	0.311766	0.709093	0.30693	0.936852	0.366025	1	0.059095	0.99988
10089	2900011O08Rik	5176.86	0.0437866	0.738953	-0.0289732	0.863646	0.0854525	0.723716	0.0126927	0.954149	-0.0727598	0.99988
6301	Abcc6	34.8172	-0.716767	0.0530897	-1.3506	7.48095e-07	0.459617	0.668608	-0.174217	0.871812	-0.633834	0.99988
10064	2900052L18Rik	84.1441	-0.0745546	0.920422	0.227696	0.639307	-0.112669	0.970293	0.189582	0.764242	0.302251	0.99988
11342	Rab7b	22.5372	-0.715236	0.298567	-1.28231	0.00946228	0.262033	0.954732	-0.305042	0.840678	-0.567074	0.99988
14806	2900060N12Rik	56.0226	0.0119524	0.990987	0.0875392	0.906269	0.0998751	0.976797	0.175462	0.793392	0.0755868	0.99988
14542	2900064F13Rik	25.8237	0.305004	0.649314	0.0210736	0.985726	0.34591	0.866244	0.0619796	0.959378	-0.283931	0.99988
14151	2900076A07Rik	135.354	0.119404	0.763196	0.0177931	0.979206	0.10149	0.952738	-0.000121063	0.999669	-0.101611	0.99988
13777	2900079G21Rik	208.558	-0.115648	0.673345	-0.272659	0.0833447	-0.0110558	0.996253	-0.168067	0.558457	-0.157011	0.99988
13819	2900089D17Rik	19.3148	-0.193295	0.892439	-0.679517	0.413694	-0.0740023	0.99035	-0.560224	1	-0.486221	0.99988
14304	2900093K20Rik	38.8294	-0.0450795	0.962214	-0.216635	0.745193	-0.00601892	0.997251	-0.177575	0.832661	-0.171556	0.99988
14404	2900097C17Rik	25488	0.0355189	0.876729	0.0452468	0.84087	0.14426	0.549239	0.153988	0.269835	0.0097279	0.99988
12869	3000002C10Rik	119.961	-0.103584	0.80251	-0.241817	0.335035	0.157177	0.887291	0.0189448	0.978409	-0.138232	0.99988
13624	3010001F23Rik	22.1038	-0.332881	0.751117	0.266334	0.838346	-0.512228	0.862628	0.086986	0.962449	0.599214	0.99988
13526	3110001I22Rik	22.0598	0.267649	0.765791	-0.216472	0.845017	0.130493	0.983134	-0.353628	0.71843	-0.48412	0.99988
4361	3110009E18Rik	39.117	-0.00263625	0.998135	-0.261882	0.67344	0.267673	0.895162	0.00842695	0.994807	-0.259246	0.99988
13212	3110039I08Rik	482.852	-0.110645	0.743192	-0.117855	0.725658	0.147303	0.882863	0.140094	0.701543	-0.00720969	0.99988
14484	3110039M20Rik	28.0834	0.0798459	0.938769	-0.339638	0.596137	0.118168	0.979058	-0.301315	0.7146	-0.419484	0.99988
3847	3110040N11Rik	163.583	-0.0233206	0.959814	-0.02319	0.965049	0.0704424	0.966523	0.070573	0.866417	0.000130574	0.999894
13684	3110053B16Rik	42.4534	0.198594	0.788171	0.282961	0.637527	0.184058	0.94917	0.268426	0.7146	0.0843679	0.99988
13683	3110056K07Rik	114.224	0.0703277	0.892439	-0.0128673	0.985539	0.0564961	0.983925	-0.026699	0.969688	-0.0831951	0.99988
11447	3110082I17Rik	196.768	-0.0868407	0.775258	-0.0464205	0.906944	0.00981357	0.996596	0.0502338	0.902792	0.0404202	0.99988
13759	3110082J24Rik	27.2273	-0.390221	0.466268	-0.0421519	0.975193	-0.385583	0.827784	-0.0375142	0.978409	0.348069	0.99988
13125	3222401L13Rik	32.9825	-0.113098	0.913919	-0.0611685	0.960477	0.100032	0.984413	0.151962	0.884636	0.0519297	0.99988
12480	3300002I08Rik	24.3846	-0.133944	0.890909	0.375561	0.572269	-0.375489	0.866235	0.134015	0.901324	0.509504	0.99988
14580	3300002P13Rik	64.3454	0.332928	0.646857	0.138025	0.90368	-0.243418	0.941994	-0.438321	0.578268	-0.194902	0.99988
7236	3830406C13Rik	361.209	0.00119714	0.998011	-0.0447048	0.910566	0.148025	0.838011	0.102123	0.762743	-0.0459019	0.99988
12960	3830408C21Rik	82.7343	-0.124031	0.790785	-0.180195	0.656233	-0.0197661	0.994902	-0.0759302	0.904328	-0.0561641	0.99988
12576	4430402I18Rik	86.6001	-0.240326	0.401087	0.211482	0.524617	-0.249101	0.769087	0.202706	0.630475	0.451808	0.99988
9847	4632404H12Rik	418.571	0.127178	0.528971	-0.0211955	0.962106	-0.159752	0.765148	-0.308125	0.0445229	-0.148373	0.99988
10713	4632415L05Rik	622.275	0.0633247	0.701647	0.031304	0.89681	-0.0485253	0.94634	-0.080546	0.661253	-0.0320207	0.99988
13168	4632427E13Rik	46.1308	-0.0142978	0.99184	0.0471475	0.970775	-0.0473945	0.991311	0.0140508	0.992657	0.0614453	0.99988
14575	4732416N19Rik	26.0752	0.671157	0.15966	-0.174389	0.861805	0.59558	0.647752	-0.249966	0.795787	-0.845546	0.99988
13868	4732440D04Rik	57.1016	-0.00886705	0.994697	-0.0301994	0.978823	0.18766	0.941546	0.166327	0.843358	-0.0213323	0.99988
14232	4732463B04Rik	22.1263	0.116254	0.924002	-0.0732064	0.962095	-0.138638	0.980409	-0.328098	0.747787	-0.189461	0.99988
11465	4732471J01Rik	125.968	0.286404	0.24383	0.168001	0.62931	0.165343	0.88995	0.0469397	0.939215	-0.118403	0.99988
14169	4732491K20Rik	65.9527	-0.130447	0.800144	-0.0710564	0.916907	-0.100535	0.967654	-0.0411444	0.961791	0.0593902	0.99988
14615	4732496C06Rik	32.7979	-0.18495	0.823505	-0.0733732	0.948119	-0.0107303	0.996601	0.100846	0.927722	0.111577	0.99988
14146	4831440E17Rik	27.0687	0.016564	0.992659	0.146168	0.906269	-0.0807309	0.99029	0.0488731	0.97581	0.129604	0.99988
14487	4833413G10Rik	53.5284	-0.320971	0.547149	0.0625321	0.952166	-0.0451217	0.99029	0.338381	0.610474	0.383503	0.99988
12419	4833420G17Rik	476.24	0.0482514	0.854165	0.076567	0.725658	-0.0240312	0.985627	0.00428431	0.992631	0.0283155	0.99988
13261	4833422C13Rik	133.041	-0.203213	0.749791	-0.488192	0.197849	-0.0700583	0.985627	-0.355037	0.560368	-0.284979	0.99988
14937	4833438C02Rik	40.3272	0.175037	0.845481	0.0377338	0.978823	-0.192616	0.956669	-0.32992	0.69044	-0.137303	0.99988
4134	4833439L19Rik	2971.75	0.0270617	0.861309	0.0419229	0.753371	0.0264599	0.970293	0.0413211	0.787998	0.0148612	0.99988
14416	4833445I07Rik	86.1708	0.167883	0.685092	0.0824218	0.885974	0.122736	0.945133	0.0372755	0.960508	-0.0854608	0.99988
14213	4921504A21Rik	65.0788	0.336242	0.405397	0.307875	0.498776	-0.0637951	0.985627	-0.0921628	0.911355	-0.0283677	0.99988
8234	4921524J17Rik	193.344	-0.00310643	0.997177	0.000611744	0.999566	-0.0742982	0.966626	-0.07058	0.877698	0.00371817	0.99988
13687	4921531C22Rik	35.6993	-0.259788	0.646999	-0.175322	0.815391	-0.0932243	0.983134	-0.00875858	0.994807	0.0844657	0.99988
14478	4921539H07Rik	134.298	0.72171	0.187848	0.376595	0.666624	-0.352778	0.911454	-0.697893	0.354005	-0.345115	0.99988
4758	4930402H24Rik	2424.08	-0.126188	0.43556	-0.167903	0.222573	0.0914583	0.895162	0.0497431	0.875213	-0.0417152	0.99988
13677	4930412C18Rik	28.4101	0.183126	0.859593	-0.0567426	0.966822	0.247246	0.941994	0.00737723	0.996275	-0.239869	0.99988
10468	4930430F08Rik	318.706	0.0527166	0.860507	0.0135841	0.975386	0.0452952	0.975486	0.00616275	0.98925	-0.0391325	0.99988
14636	4930431P19Rik	67.0431	-0.0484529	0.947045	0.151722	0.805245	-0.296949	0.800302	-0.0967745	0.895064	0.200175	0.99988
920	4930432K21Rik	74.9125	0.166526	0.765754	-0.106771	0.8744	0.423442	0.543412	0.150145	0.826281	-0.273297	0.99988
2345	4930447C04Rik	71.9925	-0.087929	0.896361	0.133886	0.826289	0.0576415	0.985627	0.279456	0.568527	0.221815	0.99988
13832	4930447M23Rik	93.68	-0.12446	0.822409	-0.286114	0.437304	-0.138352	0.945096	-0.300006	0.515355	-0.161654	0.99988
3001	4930451G09Rik	86.2783	0.057705	0.932212	-0.0225865	0.978907	0.0791991	0.978751	-0.00109238	0.999253	-0.0802915	0.99988
2632	4930452B06Rik	136.995	-0.0407864	0.946674	0.0102982	0.990249	0.0570945	0.984413	0.108179	0.846701	0.0510846	0.99988
14853	4930452G13Rik	18.1203	-0.0522008	0.978754	0.536959	0.575488	0.029895	0.996596	0.619055	1	0.58916	0.99988
12130	4930453N24Rik	436.014	0.057898	0.8049	0.0240627	0.941417	0.0427728	0.971607	0.0089374	0.981799	-0.0338354	0.99988
14765	4930466K18Rik	43.1658	0.133281	0.859593	0.400297	0.363196	-0.326248	0.845297	-0.0592322	0.954002	0.267016	0.99988
14153	4930480K23Rik	140.94	-0.121504	0.723515	0.131162	0.707558	-0.199006	0.800302	0.0536608	0.917212	0.252666	0.99988
13703	4930481B07Rik	66.1741	0.110639	0.855497	0.284057	0.456398	-0.209616	0.893513	-0.0361986	0.967761	0.173418	0.99988
14192	4930488L21Rik	28.6998	-0.226367	0.748658	-0.517729	0.20461	0.254228	0.907542	-0.0371336	0.977789	-0.291362	0.99988
10211	4930503L19Rik	160.418	0.160466	0.604101	-0.138132	0.685324	0.225964	0.752827	-0.0726352	0.884636	-0.298599	0.99988
13817	4930506C21Rik	32.766	-1.19674	0.00439652	-1.29941	0.000816186	0.167749	0.971813	0.065074	0.969838	-0.102675	0.99988
13176	4930513N10Rik	21.6256	-0.0536697	0.97204	-0.335659	0.737363	0.248824	0.955241	-0.0331658	0.986428	-0.28199	0.99988
13170	4930520O04Rik	19.4544	0.15338	0.888545	-0.244975	0.794376	0.286573	0.936282	-0.111782	1	-0.398355	0.99988
13059	4930522L14Rik	22.6777	-0.132686	0.910235	0.121331	0.915139	0.213566	0.955241	0.467583	0.559846	0.254017	0.99988
13902	4930523C07Rik	42.8526	-0.0679309	0.934902	0.328927	0.453654	-0.214063	0.925672	0.182795	0.801264	0.396858	0.99988
14150	4930525G20Rik	25.2001	0.116179	0.915291	-0.0384062	0.978907	-0.0867601	0.985627	-0.241345	0.812364	-0.154585	0.99988
10829	4930539E08Rik	81.6508	0.0438873	0.97063	-0.469376	0.33942	0.985449	0.0800728	0.472186	0.480736	-0.513263	0.99988
14109	4930539J05Rik	32.0759	-0.0558972	0.955414	-0.171011	0.831173	0.216834	0.941428	0.10172	0.918593	-0.115114	0.99988
11450	4930563E22Rik	57.5034	-0.0694322	0.924272	-0.0873371	0.900329	0.144362	0.945096	0.126457	0.85405	-0.017905	0.99988
13644	4930570G19Rik	150.144	-0.12672	0.84233	0.0396339	0.965049	-0.088916	0.979058	0.0774379	0.924723	0.166354	0.99988
14203	4930578M01Rik	135.388	0.243743	0.37073	-0.0133931	0.985375	-0.069449	0.978751	-0.326585	0.297831	-0.257136	0.99988
4978	4930579G24Rik	32.0214	-0.115497	0.921473	0.0913058	0.942277	0.134679	0.979195	0.341482	0.711146	0.206803	0.99988
12876	4930581F22Rik	79.5852	-0.231642	0.52832	0.0921221	0.88201	-0.116029	0.956351	0.207735	0.682921	0.323764	0.99988
7470	4930590J08Rik	26.8251	0.314453	0.694485	0.237101	0.810978	0.0264867	0.996596	-0.0508651	0.971898	-0.0773518	0.99988
6757	4931406C07Rik	479.427	-0.155622	0.191061	-0.0886713	0.614836	0.0014487	0.997634	0.0683996	0.775234	0.0669509	0.99988
12659	4931406P16Rik	681.705	-0.113789	0.680403	0.00816633	0.987483	-0.0577329	0.971813	0.0642223	0.875486	0.121955	0.99988
2822	4931414P19Rik	114.436	0.215151	0.475704	0.338625	0.138662	-0.0964392	0.964469	0.0270342	0.969002	0.123473	0.99988
11603	4931415C17Rik	32.674	-0.100411	0.920215	0.236906	0.755217	-0.120649	0.978953	0.216668	0.811776	0.337317	0.99988
1199	4931428F04Rik	542.957	0.0457313	0.878745	-0.118344	0.545233	0.103215	0.884232	-0.0608601	0.846549	-0.164075	0.99988
8333	4932438A13Rik	2164.18	0.025601	0.952918	0.179422	0.398602	-0.140747	0.866235	0.013074	0.981122	0.153821	0.99988
9136	4932438H23Rik	32.4528	-0.657947	0.210599	0.127789	0.919946	-0.603845	0.687862	0.18189	0.884636	0.785735	0.99988
14145	4932441J04Rik	97.4677	-0.0174099	0.983285	0.179273	0.678912	0.0257924	0.994295	0.222475	0.637585	0.196682	0.99988
14263	4933404O12Rik	384.824	0.181416	0.126407	0.0377621	0.891884	0.219509	0.287758	0.0758547	0.748758	-0.143654	0.99988
14189	4933406C10Rik	40.2915	0.193786	0.751117	0.0599375	0.950944	-0.0231034	0.996253	-0.156952	0.843566	-0.133848	0.99988
13809	4933407K13Rik	34.2125	0.00289435	0.998135	0.2405	0.77293	-0.229956	0.941546	0.00764927	0.996034	0.237605	0.99988
4297	4933407L21Rik	38.9285	-0.508242	0.203595	-0.255583	0.668719	0.099699	0.980409	0.352358	0.600638	0.252659	0.99988
14769	4933412E12Rik	105.779	0.0802422	0.880905	-0.0392432	0.952166	0.224977	0.824039	0.105491	0.84658	-0.119485	0.99988
14819	4933412O06Rik	65.9004	0.188801	0.685659	0.121941	0.836674	0.192607	0.907124	0.125747	0.844939	-0.0668605	0.99988
10369	4933415A04Rik	23.1484	0.0930112	0.944509	-0.102394	0.946189	-0.28235	0.942032	-0.477754	0.624999	-0.195405	0.99988
13637	4933421O10Rik	176.929	-0.0936697	0.81364	-0.0889763	0.84087	-0.0482681	0.984413	-0.0435747	0.939664	0.00469336	0.99988
13773	4933431E20Rik	2873.69	0.123664	0.217361	0.0760694	0.596266	-0.00191899	0.99724	-0.0495141	0.812667	-0.0475951	0.99988
14442	4933431K14Rik	41.5291	0.216701	0.759936	-0.076481	0.944345	0.0584352	0.99029	-0.234747	0.775234	-0.293182	0.99988
14873	4933432I09Rik	22.1442	-0.0278397	0.988879	-0.762981	0.321916	0.0568459	0.994795	-0.678295	0.535236	-0.735141	0.99988
5024	4933434E20Rik	1274.13	-0.0483626	0.797033	0.0346877	0.878886	0.0533409	0.941546	0.136391	0.323	0.0830503	0.99988
13071	4933439C10Rik	394.883	-0.130185	0.683979	-0.0867335	0.833853	0.0461416	0.984413	0.089593	0.842599	0.0434514	0.99988
13092	5031425E22Rik	290.323	-0.0924667	0.780814	0.0549527	0.900197	-0.213856	0.69603	-0.0664367	0.879246	0.147419	0.99988
14258	5031434O11Rik	210.732	0.0302099	0.962766	-0.292584	0.314756	-0.0591564	0.984413	-0.38195	0.244664	-0.322793	0.99988
8000	5031439G07Rik	3484.53	-0.0209872	0.942652	-0.00601862	0.986142	0.0941763	0.873824	0.109145	0.582226	0.0149686	0.99988
14148	5033417F24Rik	63.973	0.0852702	0.893093	-0.0815724	0.903834	0.0490758	0.986941	-0.117767	0.855366	-0.166843	0.99988
8606	5033430I15Rik	64.3867	-0.252872	0.600556	-0.0654189	0.941594	-0.287083	0.852381	-0.09963	0.904296	0.187453	0.99988
13760	5330413P13Rik	46.9269	0.101961	0.916293	0.0183631	0.98829	0.229444	0.941428	0.145847	0.879149	-0.0835975	0.99988
11609	5330416C01Rik	20.8364	0.167591	0.896361	-0.393042	0.684835	0.0958757	0.988405	-0.464757	0.663356	-0.560633	0.99988
9294	5330417C22Rik	746.15	0.167216	0.298726	-0.0270597	0.944465	0.0415515	0.979058	-0.152724	0.500105	-0.194276	0.99988
13830	5330434G04Rik	133.61	0.159618	0.758706	0.136436	0.820758	0.0583053	0.985627	0.0351233	0.968552	-0.023182	0.99988
11280	5330438D12Rik	90.1586	-0.077378	0.921503	0.0578999	0.947205	-0.0257014	0.994902	0.109577	0.891864	0.135278	0.99988
14248	5330439K02Rik	28.5669	0.0682225	0.948713	0.121839	0.908188	-0.113411	0.983134	-0.0597946	0.964039	0.0536162	0.99988
13060	5430403G16Rik	26.4551	0.20564	0.864272	-0.0251778	0.98829	0.366924	0.911124	0.136106	0.924723	-0.230818	0.99988
13688	5430405H02Rik	109.76	-0.125162	0.805823	-0.0770011	0.90368	-0.00410957	0.997251	0.044051	0.955865	0.0481606	0.99988
14234	5430416N02Rik	123.045	-0.0765587	0.876553	-0.0725756	0.887489	0.0852977	0.966688	0.0892808	0.866394	0.0039831	0.99988
13790	5530601H04Rik	222.048	0.186346	0.410403	0.00581139	0.99233	0.0840604	0.954427	-0.0964738	0.812945	-0.180534	0.99988
13814	5730405O15Rik	25.213	-0.0399395	0.97596	0.536407	0.340301	-0.248306	0.943452	0.32804	0.71843	0.576346	0.99988
7868	Plk5	643.198	-0.435844	0.583861	-0.981741	0.0380907	-0.0288463	0.996596	-0.574743	0.513688	-0.545897	0.99988
14870	5730414N17Rik	42.171	-0.281673	0.642048	-0.0395529	0.975095	-0.239509	0.931031	0.0026112	0.999052	0.24212	0.99988
11859	5730455P16Rik	1925.81	0.0751756	0.549933	0.0343506	0.863646	0.0448577	0.945096	0.00403274	0.98925	-0.040825	0.99988
5586	5730480H06Rik	186.275	-0.0609717	0.878745	0.0441618	0.924178	-0.0133443	0.995322	0.0917891	0.820861	0.105133	0.99988
7198	5730522E02Rik	56.5188	-0.0410371	0.963233	-0.00121404	0.999566	-0.00577102	0.997251	0.034052	0.973953	0.0398231	0.99988
14687	5830408C22Rik	61.9317	0.224515	0.743192	0.522504	0.231779	-0.521197	0.634578	-0.223209	0.787767	0.297989	0.99988
13413	5830417I10Rik	121.799	0.112898	0.746383	-0.141025	0.668687	0.0176524	0.994845	-0.236271	0.433489	-0.253923	0.99988
14839	5830448L01Rik	45.7576	0.183616	0.784663	0.07915	0.936232	-0.177322	0.946912	-0.281787	0.681923	-0.104466	0.99988
13047	5930412G12Rik	73.0887	0.18236	0.866864	-0.0269323	0.985724	0.306847	0.934662	0.0975547	0.94659	-0.209293	0.99988
14568	5930420M18Rik	21.4638	0.0963707	0.937763	0.0862937	0.94904	-0.0477791	0.994295	-0.057856	0.969002	-0.0100769	0.99988
14553	5930430L01Rik	59.7737	-0.162448	0.806022	-0.136867	0.863646	-0.260192	0.884232	-0.234611	0.740337	0.0255803	0.99988
14143	6030443J06Rik	26.7178	0.415068	0.542627	-0.038166	0.979439	0.195929	0.966626	-0.257304	0.81045	-0.453234	0.99988
2830	6030458C11Rik	892.796	0.0911442	0.428507	-0.0058439	0.984167	0.0754903	0.868798	-0.0214979	0.931327	-0.0969881	0.99988
14201	6230400D17Rik	31.7566	-0.198803	0.806105	0.140639	0.885562	-0.130122	0.977994	0.20932	0.827156	0.339442	0.99988
1526	6330403K07Rik	3871.35	0.0314544	0.90146	-0.00604005	0.985698	0.175481	0.408794	0.137987	0.387304	-0.0374944	0.99988
13340	6330403L08Rik	776.906	-0.0381233	0.895728	-0.0214049	0.952166	0.101423	0.874372	0.118141	0.591271	0.0167184	0.99988
988	6330409D20Rik	24.2796	-0.322323	0.640552	-0.30728	0.689445	-0.137609	0.977226	-0.122567	0.918176	0.0150423	0.99988
14900	6330415G19Rik	21.5639	-0.517841	0.48942	-0.562383	0.428131	0.149659	0.980409	0.105117	0.951567	-0.0445424	0.99988
13655	6330418K02Rik	67.6189	-0.028783	0.968338	-0.009688	0.992307	-0.155999	0.941428	-0.136904	0.824179	0.019095	0.99988
14672	6330420H09Rik	132.477	0.0549836	0.978924	0.270773	0.863646	0.155288	0.984413	0.371077	0.812667	0.215789	0.99988
14389	6430511E19Rik	71.3613	-0.0641578	0.93541	0.208558	0.712525	-0.314808	0.807118	-0.0420922	0.966497	0.272716	0.99988
6698	6430548M08Rik	5213.46	0.00239283	0.996989	0.00878265	0.984167	0.0452555	0.972895	0.0516454	0.875486	0.00638983	0.99988
13237	6430550D23Rik	32.5356	0.261986	0.71476	0.171353	0.864071	-0.325893	0.888364	-0.416526	0.559971	-0.0906333	0.99988
8537	6430571L13Rik	67.6204	0.0997374	0.888739	0.17345	0.770271	0.00858921	0.996596	0.0823018	0.918348	0.0737126	0.99988
14605	6430584L05Rik	59.4522	0.135048	0.880777	-0.270458	0.698489	0.100769	0.983331	-0.304737	0.696248	-0.405506	0.99988
13506	6530402F18Rik	245.164	-0.196831	0.588879	-0.432013	0.0527175	-0.0344347	0.99029	-0.269616	0.504154	-0.235182	0.99988
14278	6530403H02Rik	39.7777	0.0278513	0.986252	-0.149003	0.903604	0.274823	0.941546	0.0979691	0.947994	-0.176854	0.99988
14171	6720427I07Rik	51.5067	-0.0513393	0.957041	0.233731	0.715788	-0.108265	0.979058	0.176806	0.832661	0.285071	0.99988
13033	6720489N17Rik	30.2725	-0.137603	0.926059	-0.101852	0.951165	0.111986	0.985627	0.147738	0.925364	0.0357519	0.99988
7120	6820408C15Rik	34.8364	-0.651176	0.0868575	0.196338	0.803239	-0.275706	0.895162	0.571809	0.301208	0.847514	0.99988
13026	6820431F20Rik	103.209	0.0850369	0.89853	0.0924565	0.893353	0.0860026	0.978751	0.0934222	0.895203	0.00741956	0.99988
13640	8030453O22Rik	67.5813	0.406693	0.373955	0.478311	0.261952	-0.0860832	0.984413	-0.0144654	0.991307	0.0716177	0.99988
10613	8030462N17Rik	686.757	0.20735	0.064421	0.0853504	0.668914	0.0335833	0.980409	-0.0884167	0.699972	-0.122	0.99988
14491	8430422M14Rik	31.8267	-0.105431	0.932212	-0.000619766	0.999566	-0.0973594	0.985627	0.00745226	0.996791	0.104812	0.99988
7622	8430429K09Rik	120.491	-0.269157	0.260342	0.0559055	0.922286	-0.408126	0.263602	-0.0830636	0.878305	0.325062	0.99988
14885	9030025P20Rik	42.1999	-0.278785	0.683703	-0.109663	0.914002	-0.0151098	0.996596	0.154013	0.879191	0.169122	0.99988
14168	9030407P20Rik	124.316	-0.229892	0.342676	-0.0382906	0.949006	-0.352923	0.359892	-0.161321	0.692953	0.191601	0.99988
6298	9130019O22Rik	86.9224	0.0273009	0.96532	0.105361	0.834171	-0.0827783	0.971122	-0.00471818	0.995404	0.0780601	0.99988
12431	9130023H24Rik	72.9762	-0.300221	0.355354	-0.223389	0.596237	-0.0430935	0.990116	0.0337389	0.969002	0.0768324	0.99988
13775	9130024F11Rik	124.241	0.180532	0.921208	0.383766	0.796654	-0.0326362	0.996596	0.170597	0.933999	0.203233	0.99988
14173	9130213A22Rik	28.1041	-0.218132	0.81364	0.00391881	0.998899	-0.255961	0.941546	-0.0339103	0.983166	0.22205	0.99988
13899	9130221H12Rik	138.317	-0.0668517	0.88486	-0.0979047	0.819941	0.0112969	0.996596	-0.0197561	0.976103	-0.031053	0.99988
14364	9130401M01Rik	148.872	-0.0402079	0.947326	-0.0833606	0.884413	-0.00818139	0.996596	-0.0513341	0.940591	-0.0431527	0.99988
12891	9230112E08Rik	359.391	0.0834376	0.854415	-0.0400866	0.944684	0.014483	0.996229	-0.109041	0.820823	-0.123524	0.99988
14131	9230114K14Rik	36.6708	0.0515053	0.963332	0.205585	0.817181	-0.129538	0.978751	0.0245418	0.986636	0.15408	0.99988
13924	9330020H09Rik	30.7475	-0.197388	0.765754	-0.0592539	0.954537	-0.14876	0.964985	-0.0106256	0.993891	0.138134	0.99988
14592	9330102E08Rik	624.414	0.0288308	0.895512	0.0114894	0.967521	-0.0542504	0.941546	-0.0715918	0.693418	-0.0173414	0.99988
14252	9330104G04Rik	57.222	0.23015	0.622346	0.266234	0.556286	-0.0877481	0.980409	-0.0516647	0.952891	0.0360834	0.99988
14940	9330117O12Rik	66.1804	-0.243699	0.865343	-0.0182696	0.993908	0.219403	0.972895	0.444832	0.738556	0.225429	0.99988
14428	9330121J05Rik	53.9634	0.177425	0.81463	0.240378	0.731606	-0.148715	0.96721	-0.0857621	0.936272	0.062953	0.99988
14695	9330121K16Rik	267.947	-0.130958	0.735048	0.172449	0.61656	-0.0554555	0.983331	0.247951	0.470796	0.303407	0.99988
14116	9330151L19Rik	436.77	0.028545	0.919903	0.127942	0.363552	-0.0909663	0.879674	0.00843109	0.981799	0.0993973	0.99988
13967	Hspa1a	145.676	0.568633	0.00325935	0.269927	0.370078	-0.00375419	0.997251	-0.30246	0.385526	-0.298706	0.99988
14138	9330159M07Rik	38.3801	-0.202873	0.80251	-0.0872849	0.938093	-0.0439828	0.992493	0.0716057	0.954759	0.115588	0.99988
13065	9330160F10Rik	28.1151	-0.22584	0.752805	-0.00106905	0.999566	-0.0886974	0.984413	0.136073	0.89284	0.224771	0.99988
13738	9330162012Rik	79.1372	-0.0107901	0.990911	-0.00148528	0.999566	-0.106761	0.967263	-0.0974558	0.890723	0.00930485	0.99988
14656	9330162G02Rik	160.22	-0.0102026	0.990309	0.125953	0.803235	0.0764455	0.978233	0.212601	0.640474	0.136155	0.99988
8920	9330171B17Rik	46.3894	0.0723593	0.946674	-0.177236	0.854362	0.120043	0.980409	-0.129552	0.904688	-0.249595	0.99988
14137	9330179D12Rik	32.4226	0.11784	0.907773	0.113102	0.918076	-0.150457	0.971813	-0.155196	0.884422	-0.00473828	0.99988
11728	9330182L06Rik	452.595	-0.0297456	0.946674	0.037857	0.936029	0.223644	0.656848	0.291247	0.193224	0.0676026	0.99988
1141	St3gal1	543.355	-0.222887	0.803209	-0.91141	0.0194295	0.265541	0.941463	-0.422982	0.606828	-0.688523	0.99988
12133	9430015G10Rik	402.577	0.161736	0.335536	-0.0350374	0.925949	0.0498957	0.971813	-0.146877	0.536685	-0.196773	0.99988
11549	9430021M05Rik	31.3393	-0.0310193	0.982421	0.287067	0.684835	-0.0535846	0.99029	0.264502	0.760933	0.318087	0.99988
14119	9430037G07Rik	20.3631	0.0494789	0.97204	-0.11673	0.936232	-0.239805	0.955241	-0.406014	0.69044	-0.166209	0.99988
9217	9430038I01Rik	38.3451	0.212007	0.752805	-0.114913	0.900329	0.105184	0.980409	-0.221737	0.778949	-0.326921	0.99988
13719	9430041J12Rik	52.5726	0.331865	0.443245	0.427307	0.211972	0.278582	0.872381	0.374024	0.448887	0.0954418	0.99988
14382	9430053O09Rik	97.3455	-0.243152	0.557318	-0.0267489	0.978596	-0.348042	0.697384	-0.131639	0.847487	0.216403	0.99988
14612	9430064I24Rik	35.757	0.42308	0.508187	-0.367955	0.618944	0.357306	0.884232	-0.43373	0.599925	-0.791035	0.99988
14524	9430085M18Rik	23.2703	-0.122961	0.911221	0.429557	0.57453	-0.820239	0.371917	-0.267721	0.795787	0.552518	0.99988
13616	9430091E24Rik	28.7531	-0.0639299	0.952918	-0.315867	0.65487	-0.0158233	0.996596	-0.267761	0.769911	-0.251937	0.99988
14758	9530018F02Rik	22.0994	0.0624624	0.959814	-0.112214	0.928194	-0.027246	0.996596	-0.201922	0.855147	-0.174676	0.99988
14186	9530026P05Rik	62.9461	0.178243	0.728851	0.10586	0.87176	0.133279	0.955241	0.0608955	0.939941	-0.0723831	0.99988
14597	9530062K07Rik	36.0549	0.0601053	0.96046	-0.210587	0.833853	0.0342848	0.995346	-0.236408	0.823271	-0.270692	0.99988
8057	9530068E07Rik	1890.6	0.0116735	0.959119	-0.0540591	0.72484	0.0174302	0.985627	-0.0483023	0.800081	-0.0657325	0.99988
8093	9530077C05Rik	132.649	0.174924	0.559505	0.214946	0.414554	0.0362225	0.988405	0.0762445	0.878654	0.040022	0.99988
10091	9530080O11Rik	42.0892	0.213155	0.694784	0.298004	0.51853	-0.0573572	0.988405	0.0274926	0.978409	0.0848498	0.99988
14107	9530082P21Rik	40.9792	-0.500396	0.172392	-0.509027	0.149464	0.0252701	0.995181	0.016639	0.98925	-0.00863107	0.99988
14586	9530085L11Rik	45.2601	0.256813	0.728958	-0.0394089	0.977139	0.162147	0.966688	-0.134075	0.898532	-0.296222	0.99988
14247	9630001P10Rik	29.1822	-0.310006	0.663228	-0.269904	0.734249	-0.0522051	0.99029	-0.0121029	0.994807	0.0401023	0.99988
3231	Igfbp6	210.145	0.548552	0.0163891	0.417125	0.0763777	0.807929	0.00172491	0.676502	0.00172074	-0.131428	0.99988
14916	9830166K06Rik	43.3398	-0.278394	0.72297	-0.255048	0.788577	-0.622938	0.593251	-0.599592	0.388136	0.0233454	0.99988
10160	9930012K11Rik	23.5658	-0.0992423	0.943468	-0.29117	0.791959	0.123212	0.984413	-0.0687151	0.969002	-0.191927	0.99988
14188	9930014A18Rik	112.607	-0.317395	0.554383	-0.0601326	0.956198	-0.377524	0.800302	-0.120262	0.900043	0.257262	0.99988
10405	9930021J03Rik	1344.36	0.108483	0.337886	0.0933161	0.467844	0.0336748	0.971813	0.0185079	0.947871	-0.0151669	0.99988
10188	9930104L06Rik	489.9	0.132067	0.614729	-0.0715781	0.853074	0.0658949	0.966688	-0.13775	0.669395	-0.203645	0.99988
12856	9930111J21Rik2	22.948	-0.190275	0.857671	0.291987	0.755472	-0.312573	0.930368	0.169689	0.891864	0.482262	0.99988
14704	A030001D20Rik	108.137	0.233953	0.514179	0.0168193	0.984167	0.0584405	0.984413	-0.158693	0.77068	-0.217133	0.99988
13471	A130010J15Rik	143.176	-0.0368879	0.948334	-0.0126319	0.985615	0.00863882	0.996596	0.0328949	0.963345	0.024256	0.99988
14267	A130014A01Rik	49.5083	0.0727141	0.942641	-0.2474	0.727883	0.125499	0.977226	-0.194616	0.832822	-0.320114	0.99988
14516	A230001M10Rik	43.1506	-1.01226	0.0522988	-0.914114	0.0763777	0.224037	0.964609	0.322181	0.805243	0.0981439	0.99988
12753	A230006K03Rik	22.5258	0.0293959	0.987212	0.0644441	0.970938	0.316984	0.941546	0.352033	0.772081	0.0350481	0.99988
13838	A230009B12Rik	39.4912	-0.0446786	0.986252	0.322341	0.850846	0.432668	0.941546	0.799688	0.531433	0.36702	0.99988
8847	A230050P20Rik	1338.14	0.0207163	0.952196	-0.0708786	0.790297	0.0280311	0.985627	-0.0635638	0.840422	-0.0915949	0.99988
14894	A230051N06Rik	42.6944	-0.21901	0.716624	-0.0495676	0.963387	-0.146619	0.962616	0.0228229	0.985369	0.169442	0.99988
13792	A230056P14Rik	22.8858	-0.132536	0.91356	0.0753983	0.956588	0.0540581	0.991883	0.261992	0.812953	0.207934	0.99988
14647	A230057D06Rik	95.3084	0.0716645	0.93014	-0.0212538	0.983468	0.267688	0.866235	0.17477	0.80561	-0.0929183	0.99988
13767	A230072C01Rik	117.048	0.00648933	0.99296	-0.0866285	0.844992	0.0890036	0.956351	-0.00411425	0.995404	-0.0931178	0.99988
14331	A230077H06Rik	125.836	-0.305274	0.347295	-0.421636	0.107438	0.180899	0.910182	0.064537	0.933327	-0.116362	0.99988
13776	A230103J11Rik	34.3165	0.315715	0.651977	0.162615	0.86626	0.152941	0.971813	-0.000158757	0.999779	-0.1531	0.99988
14633	A230103L15Rik	27.7648	-0.0813851	0.942999	0.534132	0.256814	0.127746	0.979298	0.743263	0.166786	0.615517	0.99988
14156	A230107N01Rik	24.4561	0.0551387	0.963999	-0.279691	0.735355	0.160379	0.971607	-0.17445	0.878378	-0.334829	0.99988
6011	A2m	78.0469	-0.682382	0.236935	-0.417442	0.623489	-0.595436	0.744901	-0.330496	0.769911	0.26494	0.99988
10577	A2ml1	274.645	-0.120367	0.739597	-0.0295208	0.961564	0.0375696	0.985627	0.128416	0.763742	0.0908463	0.99988
11313	A330008L17Rik	122.79	-0.142639	0.747429	-0.0116578	0.98829	-0.186525	0.887291	-0.055544	0.937383	0.130981	0.99988
14264	A330009N23Rik	300.115	0.0200891	0.970254	0.0609466	0.897418	-0.0337714	0.988104	0.00708614	0.992466	0.0408575	0.99988
13496	B3gnt7	18.3949	-0.796646	0.115727	-0.897796	0.044684	0.152697	0.975486	0.0515468	1	-0.10115	0.99988
14093	A330023F24Rik	750.266	0.361712	0.149747	0.220911	0.537912	-0.0588417	0.984413	-0.199642	0.665881	-0.1408	0.99988
13816	A330041J22Rik	43.6001	-0.344228	0.494944	-0.316792	0.603561	-0.314505	0.866235	-0.287069	0.710892	0.0274365	0.99988
14163	A330048O09Rik	30.2348	-0.690272	0.0553039	0.0821609	0.940455	-0.594331	0.462166	0.178102	0.853119	0.772433	0.99988
14756	A330049N07Rik	22.1075	-1.30752	0.0680442	-0.643022	0.543577	0.183504	0.983134	0.848	0.499275	0.664496	0.99988
11250	A330070K13Rik	24.7441	0.194294	0.904401	-0.284465	0.843915	0.761814	0.741214	0.283055	0.856479	-0.478759	0.99988
14268	A330074K22Rik	61.828	0.0971336	0.920215	0.21466	0.781919	-0.184482	0.952962	-0.066956	0.95416	0.117526	0.99988
14641	A330076H08Rik	33.7626	0.308929	0.728958	0.206884	0.85346	0.242348	0.948518	0.140304	0.912384	-0.102044	0.99988
14826	A330084C13Rik	61.1405	0.161488	0.765791	0.0486849	0.954537	-0.0479956	0.99029	-0.160799	0.810526	-0.112803	0.99988
13732	A330102I10Rik	73.9216	0.212011	0.699598	-0.171441	0.789087	0.286914	0.856715	-0.0965378	0.907668	-0.383452	0.99988
10630	A430005L14Rik	288.31	0.0575421	0.878745	-0.0059086	0.992307	0.103434	0.934662	0.0399832	0.931002	-0.0634507	0.99988
13661	A430018G15Rik	21.2576	0.0608075	0.966126	-0.109485	0.938534	0.0149322	0.996596	-0.15536	0.908602	-0.170293	0.99988
14476	A430027H14Rik	24.0774	-0.305612	0.704871	-0.0288444	0.985375	-0.306999	0.925265	-0.0302317	0.986032	0.276767	0.99988
11729	A430033K04Rik	229.534	0.16937	0.346626	0.0530538	0.882772	0.0713915	0.952835	-0.0449244	0.906105	-0.116316	0.99988
13800	A430035B10Rik	41.4776	-0.165825	0.79229	-0.18788	0.77293	-0.138295	0.96286	-0.16035	0.842198	-0.0220549	0.99988
14170	A430046D13Rik	252.604	0.0486229	0.896361	-0.0905341	0.779331	-0.154145	0.827784	-0.293302	0.147714	-0.139157	0.99988
14757	A430103D13Rik	31.2273	0.0210519	0.988777	0.303796	0.706233	0.0518132	0.992072	0.334557	0.711498	0.282744	0.99988
13765	A430108G06Rik	25.4329	0.113783	0.930771	0.0384902	0.98152	-0.10417	0.985627	-0.179462	0.890723	-0.0752927	0.99988
10675	A4galt	35.7137	-0.206489	0.797931	0.0666132	0.9565	-0.231677	0.941546	0.041425	0.975503	0.273102	0.99988
13067	A530017D24Rik	378.962	0.10363	0.744476	0.0711689	0.860592	-0.0402392	0.984413	-0.0726999	0.864178	-0.0324607	0.99988
13836	A530058N18Rik	26.5626	0.261374	0.788171	-0.236084	0.821251	0.419	0.866244	-0.078459	0.958948	-0.497459	0.99988
13917	A530084C06Rik	37.0656	0.135525	0.885143	-0.477999	0.356701	0.12059	0.979058	-0.492934	0.460206	-0.613524	0.99988
13754	A630052C17Rik	98.6004	0.0783367	0.868944	-0.216576	0.456249	0.0558318	0.983134	-0.239081	0.499815	-0.294913	0.99988
14345	A630072M18Rik	167.322	0.144329	0.588335	-0.0574242	0.898207	-0.0464248	0.983134	-0.248178	0.337223	-0.201753	0.99988
14879	A630089N07Rik	35.2876	0.011133	0.993795	-0.324424	0.586511	-0.215489	0.941428	-0.551045	0.299783	-0.335557	0.99988
13678	A730017L22Rik	225.403	-0.10645	0.701944	-0.0517612	0.901015	-0.246616	0.499092	-0.191927	0.470029	0.0546883	0.99988
14265	A730020E08Rik	73.1287	-0.0497044	0.942652	-0.253318	0.503739	0.0759422	0.980409	-0.127672	0.844939	-0.203614	0.99988
10154	A730020M07Rik	11.3656	2.66437	0.000101521	2.49584	0.000815244	-0.289479	0.983134	-0.458013	1	-0.168534	0.99988
11808	A930024E05Rik	115.569	0.524794	0.00740197	0.127064	0.778344	0.301874	0.676896	-0.0958554	0.859359	-0.397729	0.99988
14231	A730056A06Rik	51.4804	-0.345493	0.324753	-0.241333	0.623516	-0.200176	0.911454	-0.0960166	0.904296	0.10416	0.99988
13988	A730060N03Rik	76.6914	-0.0494543	0.952918	-0.0160171	0.987975	-0.211012	0.924893	-0.177575	0.811551	0.0334372	0.99988
14771	A730063M14Rik	31.9847	-0.2628	0.691496	-0.043496	0.971775	-0.00241725	0.998822	0.216887	0.810574	0.219304	0.99988
13752	A730081D07Rik	48.6381	0.0540745	0.94571	0.163329	0.790545	0.0141115	0.996596	0.123366	0.869306	0.109255	0.99988
14431	A730089K16Rik	23.3012	-0.00538517	0.99739	-0.20126	0.827738	0.23013	0.941546	0.0342555	0.981371	-0.195875	0.99988
14336	A730098A19Rik	17.2993	0.301975	0.792186	0.289068	0.827775	-0.210117	0.972895	-0.223025	1	-0.0129074	0.99988
13863	A830011K09Rik	69.6136	0.20565	0.659596	-0.0553072	0.944465	0.14812	0.944412	-0.112837	0.872313	-0.260958	0.99988
11914	A830018L16Rik	1357.56	0.103065	0.766212	-0.0183969	0.976783	0.0556909	0.979058	-0.0657712	0.890876	-0.121462	0.99988
13625	A830036E02Rik	402.109	-0.240348	0.782448	-0.334571	0.661266	-0.0838292	0.985785	-0.178052	0.875486	-0.0942228	0.99988
14178	A830052D11Rik	19.0332	-0.546289	0.329376	-0.168967	0.885562	-0.351453	0.888364	0.0258684	1	0.377322	0.99988
13962	A830073O21Rik	43.8574	-0.0708453	0.930771	-0.143061	0.853977	-0.342626	0.783806	-0.414841	0.417523	-0.0722155	0.99988
13785	A830082K12Rik	288.638	-0.0574768	0.876729	0.00661739	0.991258	-0.0771552	0.953026	-0.013061	0.980725	0.0640942	0.99988
14763	A830082N09Rik	536.467	0.0153639	0.972418	0.0384243	0.928194	0.0879568	0.941546	0.111017	0.735267	0.0230604	0.99988
13242	A830092H15Rik	31.1979	0.371038	0.545077	0.0775366	0.948066	0.163831	0.969386	-0.12967	0.902233	-0.293502	0.99988
11504	A930004D18Rik	105.522	0.191141	0.694784	-0.153521	0.792824	0.122561	0.96286	-0.222102	0.692002	-0.344662	0.99988
14390	A930004J17Rik	78.5806	0.236945	0.688899	0.182958	0.797119	0.11719	0.975486	0.063204	0.951883	-0.0539864	0.99988
11542	A930005H10Rik	338.391	0.126562	0.572661	-0.0764962	0.80705	0.153707	0.800302	-0.0493521	0.897885	-0.203059	0.99988
14253	A930007I19Rik	26.4534	-0.0100929	0.996107	0.0907587	0.944465	0.0453908	0.994295	0.146242	0.902073	0.100852	0.99988
14209	A930012L18Rik	47.8498	-0.0702492	0.938809	-0.0856568	0.930199	-0.192082	0.941546	-0.20749	0.799722	-0.0154076	0.99988
13987	A930015D03Rik	79.1821	0.242564	0.462182	0.231111	0.518107	-0.000553553	0.999046	-0.0120063	0.988495	-0.0114527	0.99988
4078	A930017K11Rik	29.2566	-0.564533	0.411231	-0.210181	0.859204	0.34119	0.923408	0.695542	0.392922	0.354352	0.99988
12194	A930017M01Rik	300.5	-0.114115	0.685659	-0.159003	0.506493	-0.0363828	0.985086	-0.0812712	0.841367	-0.0448885	0.99988
4999	Hmgcs2	205.318	0.491242	0.0446436	0.440237	0.0754463	0.149548	0.941546	0.0985435	0.878654	-0.0510047	0.99988
14197	A930024N18Rik	76.7617	0.0761369	0.93361	0.2597	0.675812	-0.281636	0.884232	-0.0980725	0.917212	0.183563	0.99988
14103	A930029G22Rik	37.6406	0.417422	0.419563	0.542173	0.275679	-0.446224	0.800302	-0.321473	0.682921	0.124751	0.99988
13906	A930033H14Rik	65.4283	-0.348847	0.309953	-0.428973	0.177607	-0.161046	0.941546	-0.241172	0.687853	-0.080126	0.99988
11276	A930035D04Rik	20.958	-0.576307	0.278676	-0.15215	0.89563	-0.290824	0.92732	0.133333	0.917212	0.424157	0.99988
14650	A930037H05Rik	46.5107	-0.0990477	0.907529	0.0324057	0.978043	0.0140985	0.996596	0.145552	0.865445	0.131453	0.99988
14926	AA387883	52.1657	0.03441	0.970431	0.296638	0.523162	-0.0115886	0.996596	0.250639	0.686793	0.262228	0.99988
13587	AA414768	157.42	-0.0337368	0.954739	-0.153274	0.697045	0.0862213	0.967654	-0.0333155	0.963345	-0.119537	0.99988
14000	AA465934	324.372	0.00416358	0.994192	0.0990151	0.720863	-0.0463355	0.978992	0.0485161	0.902073	0.0948516	0.99988
14418	AA914427	17.101	0.0277228	0.990754	0.263541	0.870306	-0.175642	0.98417	0.0601761	1	0.235818	0.99988
9827	AA986860	59.4393	0.00395334	0.99739	0.109857	0.884765	0.25086	0.884232	0.356763	0.494815	0.105904	0.99988
8161	Aaas	337.518	-0.095959	0.755996	-0.00945015	0.985698	0.00651491	0.996596	0.0930237	0.810415	0.0865088	0.99988
5776	Aacs	949.18	-0.0493549	0.895275	-0.254751	0.0976565	0.171997	0.769087	-0.0333993	0.942649	-0.205396	0.99988
8328	Aagab	1736.41	0.123862	0.472531	0.00856293	0.984167	-0.0561902	0.962001	-0.17149	0.369587	-0.115299	0.99988
11864	Aak1	10635.8	0.0413563	0.851213	-0.038556	0.86966	0.0478381	0.953141	-0.0320742	0.902073	-0.0799123	0.99988
7908	Aamdc	464.879	0.0655684	0.851342	0.0447047	0.913921	-0.0184067	0.991678	-0.0392705	0.929687	-0.0208637	0.99988
774	Aamp	2798.29	0.00924086	0.960552	-0.0541126	0.632782	0.0226418	0.977226	-0.0407116	0.792509	-0.0633534	0.99988
4901	Aar2	1043.13	0.0290205	0.897487	0.0417598	0.846421	0.0415021	0.962225	0.0542414	0.802668	0.0127393	0.99988
12778	Aard	42.944	-0.263498	0.667675	-0.404998	0.388987	0.0452033	0.99029	-0.0962965	0.925129	-0.1415	0.99988
6769	Aars	3389.27	0.019356	0.932212	-0.0120315	0.965049	0.0337749	0.967669	0.00238747	0.994807	-0.0313875	0.99988
3336	Aars2	587.296	0.103626	0.526554	0.008484	0.982071	0.0491275	0.964198	-0.0460147	0.873801	-0.0951421	0.99988
11720	Aasdh	286.77	0.167831	0.345295	0.0297895	0.941444	0.104682	0.904271	-0.03336	0.936436	-0.138042	0.99988
4147	Aasdhppt	485.831	-0.0758648	0.791997	-0.0345167	0.931123	-0.0258995	0.988405	0.0154486	0.97385	0.0413481	0.99988
4918	Slc2a10	41.1293	-0.31142	0.504997	-0.878522	0.000687061	0.29991	0.838011	-0.267191	0.710581	-0.567101	0.99988
1566	Aatf	271.702	-0.106854	0.636835	-0.109412	0.638158	-0.0317715	0.984413	-0.03433	0.931602	-0.00255845	0.99988
3967	Aatk	7483.63	-0.0422739	0.830741	-0.0604835	0.725658	0.0742669	0.884232	0.0560574	0.787998	-0.0182096	0.99988
10403	AB041806	41.3265	-0.253547	0.668419	-0.264095	0.640775	0.132612	0.967654	0.122064	0.89389	-0.0105484	0.99988
11931	Abat	5788.9	-0.0171419	0.950794	0.0446673	0.856939	-0.0624834	0.941546	-0.000674086	0.999253	0.0618093	0.99988
6875	Aqp9	30.4664	-0.666839	0.159189	-0.874592	0.0228904	0.240191	0.941546	0.0324384	0.9843	-0.207753	0.99988
4619	Abca2	7323.95	0.134787	0.632454	0.309747	0.0588966	0.0638429	0.971607	0.238803	0.361683	0.17496	0.99988
3430	Abca3	2713.63	-0.021893	0.938769	-0.130609	0.325738	0.0532531	0.950739	-0.0554624	0.832045	-0.108716	0.99988
14681	Gm45441	129.474	0.456496	0.0119312	0.285412	0.132588	0.695425	0.000607969	0.524341	0.00162267	-0.171084	0.99988
1577	Abca5	985.801	0.0928096	0.58911	0.163531	0.168033	-0.0106343	0.994717	0.060087	0.819755	0.0707213	0.99988
10190	Abca6	52.5048	-0.302627	0.499863	0.0793539	0.92529	-0.0201792	0.996253	0.361801	0.496844	0.381981	0.99988
7923	Abca7	504.235	0.120364	0.788171	-0.165446	0.672647	0.240797	0.793958	-0.0450135	0.948246	-0.28581	0.99988
9659	Abca8a	321.388	-0.448763	0.0581653	-0.135839	0.78604	-0.111856	0.956574	0.201068	0.684107	0.312924	0.99988
2100	Abca8b	589.097	-0.0461646	0.836577	-0.138498	0.230848	0.15624	0.499092	0.0639061	0.778983	-0.0923339	0.99988
9653	Abca9	177.651	0.0436294	0.940945	0.201853	0.563289	-0.134478	0.941463	0.023745	0.973671	0.158223	0.99988
6777	Abcb10	673.407	-0.250441	0.228621	-0.244241	0.248013	-0.00191303	0.998149	0.00428768	0.994807	0.00620071	0.99988
9345	Abcb1a	554.312	-0.192934	0.464424	-0.00793324	0.991303	-0.168026	0.866235	0.016975	0.979624	0.185001	0.99988
5523	Abcb1b	102.334	-0.0706711	0.926624	-0.0150395	0.987296	0.16146	0.941546	0.217092	0.717043	0.0556316	0.99988
9816	Abcb4	162.602	-0.200367	0.390854	-0.206649	0.387367	-0.0249226	0.99029	-0.0312048	0.957327	-0.00628214	0.99988
6473	Abcb7	794.902	0.0839275	0.785834	0.0944121	0.758586	-0.0317308	0.985627	-0.0212462	0.967761	0.0104846	0.99988
5525	Abcb8	1108.49	-0.00425619	0.986252	-0.114991	0.158406	0.0719333	0.848709	-0.0388012	0.835824	-0.110735	0.99988
5732	Abcb9	740.799	-0.048882	0.860507	-0.0594671	0.827497	0.148279	0.719994	0.137694	0.511005	-0.010585	0.99988
3246	Abcc1	478.979	-0.0305161	0.927747	0.0778085	0.755472	-0.00492918	0.996596	0.103395	0.685561	0.108325	0.99988
7164	Abcc10	260.397	-0.0147645	0.973632	-0.172656	0.406353	0.0323134	0.985627	-0.125578	0.69044	-0.157892	0.99988
2233	Abcc3	62.9364	-0.12736	0.844731	-0.3225	0.402898	0.189044	0.930645	-0.00609605	0.996034	-0.19514	0.99988
11054	Prokr2	60.7114	-0.405499	0.405586	-0.868843	0.00545905	0.26481	0.904324	-0.198535	0.833115	-0.463344	0.99988
3132	Abcc5	3674.07	0.195461	0.107444	-0.0632705	0.802039	0.160752	0.63681	-0.0979786	0.681128	-0.258731	0.99988
3077	Tmem114	135.328	-0.416826	0.262966	-0.860575	0.000481815	0.329939	0.800302	-0.11381	0.893462	-0.443749	0.99988
9215	Abcc8	992.514	0.192334	0.472348	-0.0561771	0.911845	0.00382756	0.997251	-0.244684	0.433489	-0.248511	0.99988
6058	Abcc9	149.466	-0.0712222	0.869101	0.102713	0.803277	-0.238462	0.698772	-0.0645263	0.897885	0.173936	0.99988
6495	Abcd1	288.516	-0.0262965	0.948334	0.00786186	0.987483	0.0193266	0.99035	0.053485	0.894675	0.0341584	0.99988
11704	Abcd2	656.015	-0.216563	0.205849	-0.251143	0.107109	-0.142612	0.852381	-0.177192	0.494815	-0.0345798	0.99988
5120	Abcd3	1436.21	-0.135247	0.168988	-0.0806291	0.574771	-0.079433	0.866235	-0.024815	0.921513	0.054618	0.99988
2406	Abcd4	305.021	0.0835466	0.815784	-0.0727769	0.859919	0.0777154	0.96177	-0.078608	0.853653	-0.156323	0.99988
11975	Abce1	2044.87	-0.0134999	0.942076	-0.0185525	0.920399	-0.0473697	0.922743	-0.0524223	0.71566	-0.00505261	0.99988
8808	Abcf1	1728.87	0.0701043	0.6745	0.0304755	0.901447	-0.0123159	0.99029	-0.0519448	0.820823	-0.0396289	0.99988
5511	Abcf2	2106.89	0.0172281	0.920215	-0.00294744	0.990425	0.0423959	0.934662	0.0222204	0.898532	-0.0201755	0.99988
439	Abcf3	1453.72	0.0820655	0.365087	0.0256257	0.885562	0.0200747	0.983134	-0.0363652	0.835148	-0.0564399	0.99988
3376	Abcg1	1938.2	0.0792738	0.672606	0.117156	0.424022	-0.059988	0.941546	-0.0221059	0.947598	0.0378821	0.99988
5914	Abcg2	298.118	-0.0953051	0.790763	0.105325	0.772477	-0.209129	0.756602	-0.00849897	0.98925	0.20063	0.99988
6853	Abcg4	1726.67	-0.00800604	0.983229	-0.0717771	0.735355	0.0502998	0.96177	-0.0134712	0.970165	-0.0637711	0.99988
823	Abhd1	199.38	-0.0923992	0.791997	-0.253576	0.181728	0.107005	0.941246	-0.0541726	0.90993	-0.161177	0.99988
7243	Abhd10	306.582	0.048462	0.876097	0.0176503	0.965653	-0.0131815	0.994295	-0.0439932	0.899964	-0.0308117	0.99988
9329	Abhd11	407.534	-0.172507	0.194132	-0.033932	0.914002	-0.0726056	0.941428	0.0659691	0.819755	0.138575	0.99988
6815	Abhd12	6831.4	0.0577291	0.69184	0.0511601	0.755472	0.0625854	0.898135	0.0560163	0.758235	-0.00656907	0.99988
9291	Abhd13	915.978	0.0742632	0.646857	0.0938027	0.517663	-0.0711784	0.904271	-0.0516388	0.82343	0.0195395	0.99988
9748	Abhd14a	490.15	0.0716779	0.79229	0.0754684	0.789693	0.0166062	0.990936	0.0203967	0.963585	0.00379046	0.99988
9715	Abhd14b	343.875	-0.0243734	0.955722	0.0275454	0.953491	0.11924	0.898135	0.171159	0.538611	0.0519188	0.99988
10338	Smtnl2	40.1642	-0.476766	0.405771	-0.855715	0.043394	-0.0640285	0.99029	-0.442977	0.609166	-0.378948	0.99988
860	Abhd16a	1549.59	-0.0316261	0.895728	-0.0855	0.596266	0.00990349	0.994295	-0.0439704	0.858428	-0.0538739	0.99988
452	Abhd17a	2702.12	-0.0439107	0.827467	-0.0747223	0.638158	0.069292	0.903254	0.0384804	0.875486	-0.0308116	0.99988
10595	Abhd17b	669.133	-0.0574586	0.827361	0.134715	0.413694	-0.0303747	0.984413	0.161799	0.395606	0.192174	0.99988
8707	Abhd17c	1081.78	0.0213917	0.948334	0.0508439	0.864071	-0.144274	0.763888	-0.114822	0.632566	0.0294522	0.99988
8491	Abhd18	194.131	0.0712674	0.848527	-0.0528192	0.900613	0.146519	0.866235	0.0224319	0.967761	-0.124087	0.99988
7473	Zfp551	111.434	0.425934	0.0257262	0.123912	0.76012	0.195893	0.856576	-0.106128	0.825565	-0.302021	0.99988
334	Abhd3	1044.4	-0.464212	2.2371e-12	-0.356337	2.94286e-07	-0.107008	0.769087	0.000867261	0.998611	0.107875	0.99988
9460	Abhd4	1269.76	-0.207904	0.146032	-0.00829012	0.985375	-0.0745935	0.941546	0.12502	0.621069	0.199613	0.99988
7058	Abhd5	336.96	-0.265604	0.101483	-0.25903	0.106521	-0.017767	0.992484	-0.0111932	0.98439	0.00657385	0.99988
3932	Abhd6	1499.09	0.134768	0.0966957	0.0382875	0.833853	-0.00549067	0.996253	-0.101971	0.423371	-0.0964804	0.99988
913	Abhd8	5459.65	0.101411	0.26392	-0.0633523	0.621739	0.0836628	0.793651	-0.0811004	0.552943	-0.164763	0.99988
12025	Abi1	3846.61	0.0106595	0.978754	0.209835	0.104884	-0.175908	0.627819	0.0232678	0.952891	0.199176	0.99988
4533	Abi2	4868.66	0.0418765	0.828354	0.0711599	0.641863	-0.0141655	0.99029	0.0151178	0.957738	0.0292834	0.99988
1509	Abi3	94.9878	-0.294503	0.401416	-0.216615	0.639562	-0.144949	0.944283	-0.0670614	0.934303	0.077888	0.99988
8828	Abitram	543.398	0.0378583	0.880905	-0.10969	0.458247	0.133958	0.698772	-0.0135906	0.969002	-0.147549	0.99988
4571	Abl1	1235.39	-0.0487728	0.869449	0.0780619	0.76012	-0.0735585	0.941546	0.0532762	0.873764	0.126835	0.99988
4449	Abl2	2560.72	0.138079	0.148951	0.127257	0.204547	-0.0456606	0.947802	-0.0564823	0.775241	-0.0108217	0.99988
3842	Ablim1	2243.03	-0.0803662	0.724801	-0.145659	0.363552	-0.0358451	0.980409	-0.101138	0.686793	-0.0652928	0.99988
5590	Ablim2	2530.3	0.107576	0.410358	-0.0377372	0.876918	0.14516	0.56794	-0.000152583	0.999527	-0.145313	0.99988
7132	Ablim3	733.758	-0.0196731	0.98277	0.0292035	0.973074	-0.402254	0.499092	-0.353377	0.381254	0.0488766	0.99988
11536	Slfn5	84.3107	-0.438874	0.0983904	-0.85537	1.00632e-05	0.185836	0.898343	-0.23066	0.675193	-0.416495	0.99988
13386	Abracl	263.068	0.0896424	0.922994	0.47	0.270737	-0.293198	0.884232	0.0871593	0.933111	0.380357	0.99988
7806	Abraxas1	66.1185	0.195823	0.663126	-0.0353163	0.965049	0.167935	0.934662	-0.0632045	0.932815	-0.231139	0.99988
6346	Abraxas2	602.966	0.0993251	0.502071	0.055957	0.799451	0.0457	0.964198	0.00233186	0.994807	-0.0433681	0.99988
8085	Abt1	288.869	0.173059	0.360278	0.019285	0.966642	0.102328	0.924893	-0.0514459	0.895203	-0.153774	0.99988
5991	Abtb1	697.684	0.000560446	0.998376	-0.0149925	0.962014	-0.00724252	0.996002	-0.0227954	0.93839	-0.0155529	0.99988
7129	Abtb2	222.741	-0.332391	0.0418763	-0.327164	0.0365926	0.0546902	0.977994	0.0599172	0.896441	0.005227	0.99988
14910	AC098707.1	27.7018	0.189367	0.855401	0.015985	0.99233	-0.190643	0.966688	-0.364026	0.699092	-0.173382	0.99988
14943	AC109138.11	22.3654	0.0646617	0.959161	0.165655	0.885562	-0.141683	0.979058	-0.0406897	0.979046	0.100993	0.99988
14927	AC109619.1	56.1292	-0.213437	0.766212	-0.123055	0.895369	0.162735	0.962616	0.253117	0.756588	0.0903814	0.99988
14938	AC110206.1	40.9157	0.117561	0.895628	0.324606	0.582459	-0.132579	0.972895	0.0744662	0.946993	0.207045	0.99988
14915	AC115117.1	25.4989	-0.288381	0.766212	-0.317223	0.74427	0.0874668	0.989389	0.0586251	0.971916	-0.0288418	0.99988
14935	AC121957.1	28.9394	-0.0796791	0.938484	0.121742	0.906985	-0.381679	0.839091	-0.180258	0.853069	0.201421	0.99988
14923	AC122117.2	70.1954	-0.0855715	0.959814	0.446014	0.673493	0.14454	0.984413	0.676125	0.513688	0.531586	0.99988
14920	AC122442.1	215.225	0.00575058	0.991662	-0.0667325	0.859919	-0.0524476	0.977299	-0.124931	0.696824	-0.0724831	0.99988
14929	AC122861.4	28.6661	-0.0860376	0.936362	0.202854	0.815391	-0.0540883	0.99029	0.234803	0.799722	0.288892	0.99988
14925	AC124512.1	28.0166	0.219862	0.78654	0.131539	0.90241	-0.127726	0.979058	-0.216049	0.823704	-0.0883229	0.99988
14946	AC124513.1	30.0448	0.124643	0.896361	0.604477	0.188305	-0.514898	0.712202	-0.0350648	0.979046	0.479834	0.99988
14914	AC125059.1	35.2205	0.224106	0.777691	0.245734	0.758435	-0.0225381	0.996596	-0.00091066	0.999306	0.0216274	0.99988
14941	AC127249.1	514.839	-0.115986	0.492298	-0.121699	0.465657	0.0518396	0.964469	0.0461265	0.884388	-0.0057131	0.99988
14919	AC127331.2	20.1723	0.123187	0.924751	0.150499	0.911122	-0.22352	0.964469	-0.196208	1	0.0273116	0.99988
14947	AC132253.9	19.3589	-0.0201448	0.990754	0.0147281	0.993801	-0.115546	0.984413	-0.0806737	1	0.0348728	0.99988
14917	AC132307.1	31.884	-0.546494	0.19177	-0.639938	0.0935959	-0.0198519	0.996596	-0.113296	0.917582	-0.0934439	0.99988
14931	AC132307.3	64.7247	-0.067688	0.925887	0.0885468	0.901318	-0.134668	0.953551	0.0215668	0.981799	0.156235	0.99988
14921	AC133509.1	46.6268	0.270524	0.580543	-0.101478	0.903063	-0.00516671	0.997251	-0.377169	0.471795	-0.372002	0.99988
14037	AC149090.1	6351.85	0.362019	0.336946	0.121773	0.86626	0.153681	0.948518	-0.0865653	0.917212	-0.240247	0.99988
14933	AC156546.1	329.23	0.0988606	0.721755	0.216156	0.19313	0.0323095	0.985627	0.149604	0.579786	0.117295	0.99988
14902	AC158774.1	19.2367	0.345894	0.873458	0.391648	0.859919	-0.0271488	0.996596	0.0186049	1	0.0457538	0.99988
14922	AC158975.1	44.2904	-0.195429	0.734939	-0.219377	0.725658	-0.343809	0.790116	-0.367757	0.513688	-0.0239476	0.99988
14932	AC158975.2	52.5442	-0.459312	0.177285	-0.130258	0.86267	-0.271627	0.866235	0.0574269	0.954265	0.329054	0.99988
14918	AC165951.1	701.593	0.0589826	0.867613	0.134406	0.599142	-0.326898	0.2189	-0.251475	0.245308	0.075423	0.99988
14944	AC165951.6	23.5348	0.211857	0.834926	0.227403	0.809176	0.360988	0.888364	0.376534	0.665437	0.015546	0.99988
14913	AC165962.1	176.795	-0.121326	0.734939	-0.121934	0.739809	0.079517	0.966688	0.0789092	0.875486	-0.000607879	0.99988
14942	AC166575.1	173.319	0.0552517	0.904941	-0.0496842	0.922286	0.0183575	0.994295	-0.0865784	0.852031	-0.104936	0.99988
14949	AC241534.1	25.4428	-0.176344	0.858	0.0107148	0.995577	-0.364865	0.881808	-0.177806	0.878034	0.187059	0.99988
8026	Acaa1a	1198.14	0.0684218	0.809562	-0.0419023	0.906119	0.0382648	0.983134	-0.0720593	0.83004	-0.110324	0.99988
8212	Acaa2	378.949	-0.0978181	0.69184	0.0720045	0.817181	-0.114293	0.884232	0.0555294	0.879149	0.169823	0.99988
2061	Acaca	1496.08	0.153417	0.300941	0.165155	0.247545	0.11086	0.866235	0.122598	0.579786	0.0117381	0.99988
9702	Acacb	153.201	-0.091338	0.847331	0.341933	0.135501	-0.389054	0.359892	0.0442174	0.947134	0.433271	0.99988
5758	Acad10	58.2746	-0.103621	0.892439	-0.209376	0.717409	0.197916	0.936893	0.0921618	0.915712	-0.105754	0.99988
13888	Acad11	433.682	0.00507816	0.990309	-0.0397992	0.89563	-0.0442524	0.971122	-0.0891297	0.718627	-0.0448773	0.99988
9869	Acad12	66.9717	-0.335861	0.199792	-0.292827	0.347602	-0.263344	0.76812	-0.22031	0.650755	0.0430339	0.99988
6773	Acad8	640.64	0.110669	0.320104	0.0706716	0.653071	-0.00881915	0.994795	-0.0488163	0.822451	-0.0399971	0.99988
4940	Acad9	618.998	0.178191	0.0785838	0.0524405	0.813045	0.0278767	0.983134	-0.0978742	0.600638	-0.125751	0.99988
4193	Acadl	518.526	-0.215296	0.0714745	0.0647315	0.806631	-0.266487	0.166742	0.0135409	0.973412	0.280028	0.99988
12426	Acadm	658.914	-0.0665998	0.697788	-0.00655664	0.984167	-0.0985561	0.823833	-0.038513	0.879191	0.0600431	0.99988
5799	Acads	119.307	-0.294802	0.295003	-0.228795	0.513864	-0.100913	0.964484	-0.0349064	0.965038	0.0660067	0.99988
6312	Acadsb	1268.64	0.0411125	0.828228	0.0672941	0.659554	-0.0255189	0.980409	0.000662767	0.999052	0.0261816	0.99988
1547	Acadvl	885.307	-0.0656149	0.716595	0.031615	0.901795	-0.0797709	0.884232	0.017459	0.956022	0.0972299	0.99988
6198	Acan	103.75	-0.0556578	0.938177	0.06808	0.927566	-0.197624	0.903254	-0.0738858	0.920171	0.123738	0.99988
6550	Vegfc	42.1278	-0.556474	0.0989858	-0.849796	0.0017473	0.047876	0.99029	-0.245446	0.748758	-0.293322	0.99988
5559	Acap3	3632.04	0.0271559	0.85862	0.0162313	0.930199	0.0373148	0.941546	0.0263902	0.878654	-0.0109246	0.99988
6816	Acat1	1944.18	-0.0112022	0.956786	0.0269877	0.885562	0.0198163	0.983362	0.0580062	0.708918	0.0381899	0.99988
3310	Acat2	555.635	-0.109298	0.70995	-0.179816	0.411761	0.179205	0.783806	0.108687	0.765219	-0.0705175	0.99988
12388	Acat3	133.191	-0.23658	0.437263	-0.248145	0.419085	0.00139643	0.998822	-0.0101693	0.989467	-0.0115657	0.99988
4413	Acbd3	728.924	-0.024956	0.920215	-0.0714031	0.672928	0.00569949	0.996596	-0.0407476	0.868669	-0.0464471	0.99988
11831	Acbd4	618.8	-0.00107525	0.997632	0.131427	0.432282	-0.106648	0.869552	0.0258539	0.945121	0.132502	0.99988
4532	Acbd5	1373.07	-0.085502	0.466268	0.0207649	0.930199	-0.0941528	0.780652	0.0121141	0.966406	0.106267	0.99988
7370	Acbd6	994.928	-0.0191262	0.933993	0.0124719	0.965049	-0.00818926	0.994902	0.0234088	0.924723	0.031598	0.99988
9256	Accs	61.7857	-0.209437	0.623851	-0.298665	0.397453	-0.028911	0.992493	-0.118138	0.862481	-0.0892273	0.99988
8549	Acd	596.887	0.0319236	0.915291	-0.0465934	0.86626	0.0171872	0.99029	-0.0613298	0.829941	-0.078517	0.99988
12442	2010204K13Rik	527.501	0.409724	0.00325935	0.0891424	0.798211	0.253031	0.505944	-0.0675512	0.873801	-0.320582	0.99988
1257	Ace2	28.8995	-0.363682	0.542063	0.188687	0.835927	-0.255973	0.934662	0.296395	0.727695	0.552369	0.99988
194	Meox1	30.4079	-0.67946	0.0707653	-0.847333	0.00869401	0.0901026	0.984413	-0.0777703	0.951601	-0.167873	0.99988
6269	Acer3	365.165	0.00519506	0.992659	0.0405982	0.919112	-0.00146006	0.998202	0.0339431	0.939664	0.0354031	0.99988
3280	Ache	1340	-0.206922	0.0819653	-0.202277	0.0849673	-0.0294975	0.984413	-0.0248523	0.94575	0.00464516	0.99988
2825	Acin1	2885.56	0.132296	0.279638	0.0339491	0.898268	-0.0240255	0.98457	-0.122373	0.471795	-0.0983474	0.99988
8507	Ackr1	522.662	0.0725642	0.831279	-0.136298	0.595594	0.0725135	0.958649	-0.136349	0.660889	-0.208863	0.99988
10157	Ackr2	40.71	0.435012	0.618515	0.732988	0.234836	-0.0123971	0.99724	0.285579	0.820823	0.297976	0.99988
10123	Ackr3	317.969	0.0764702	0.857344	-0.0466488	0.928194	0.0109835	0.996596	-0.112135	0.795752	-0.123119	0.99988
2263	Acly	3155.59	-0.0836342	0.608814	-0.1225	0.339032	0.0270307	0.983331	-0.0118352	0.971478	-0.0388659	0.99988
5236	Aco1	579.825	-0.190438	0.034207	-0.181038	0.0487868	-0.122786	0.687872	-0.113386	0.494815	0.00939956	0.99988
2971	Aco2	11179	-0.00938936	0.958397	0.031486	0.831388	-0.0399161	0.941428	0.000959217	0.996962	0.0408753	0.99988
13077	Acot1	272.667	0.0476271	0.922239	0.0337812	0.952046	0.050044	0.983331	0.0361982	0.951096	-0.0138458	0.99988
7704	Acot11	1283.56	0.664359	1.20593e-13	0.796493	9.7412e-20	-0.162422	0.723716	-0.0302884	0.937383	0.132134	0.99988
835	Acot13	1218.87	0.151342	0.216621	0.173484	0.117023	0.0151521	0.99029	0.0372936	0.894675	0.0221415	0.99988
2400	Acot2	234.187	0.0294029	0.94741	0.161035	0.521277	-0.0272951	0.99029	0.104337	0.779087	0.131633	0.99988
2401	Acot3	74.3666	0.18218	0.765277	0.070252	0.938779	-0.162683	0.948518	-0.27461	0.660889	-0.111928	0.99988
11299	Acot4	119.42	-0.140026	0.731763	-0.202646	0.546943	0.0859711	0.967654	0.0233511	0.974869	-0.06262	0.99988
9836	Acot5	114.61	0.061676	0.932212	-0.29017	0.434839	0.162777	0.941463	-0.189069	0.746453	-0.351846	0.99988
10008	Acot6	208.997	-0.0198389	0.968206	-0.227804	0.249411	0.160292	0.845335	-0.0476725	0.919825	-0.207965	0.99988
5504	Acot7	5040.9	-0.0640898	0.826968	-0.153169	0.401367	0.171009	0.701476	0.0819299	0.795787	-0.0890793	0.99988
1405	Acot8	235.728	0.0245679	0.956521	-0.137348	0.616678	0.0262568	0.99029	-0.135659	0.685561	-0.161916	0.99988
3936	Acot9	327.161	0.0360699	0.915624	-0.0467661	0.885974	0.113516	0.873824	0.0306799	0.93839	-0.0828359	0.99988
2189	Acox1	4693.52	0.0465398	0.601638	0.0345331	0.755374	-0.000705731	0.997634	-0.0127124	0.939469	-0.0120067	0.99988
5593	Acox3	672.561	-0.0662827	0.803787	-0.0178151	0.965049	-0.0237783	0.988405	0.0246892	0.952548	0.0484676	0.99988
10163	Acp1	989.611	-0.00509769	0.990083	0.0600632	0.809853	-0.00862131	0.996002	0.0565396	0.842467	0.0651609	0.99988
283	Acp2	2082.76	-0.011703	0.955349	-0.0977596	0.287633	0.048876	0.934662	-0.0371806	0.844939	-0.0860566	0.99988
5103	Acp6	371.739	0.197803	0.267889	0.121449	0.638158	-0.0890646	0.941546	-0.165418	0.528252	-0.0763536	0.99988
13062	Acrbp	83.7901	0.380752	0.330218	-0.0838369	0.924447	0.08042	0.984413	-0.384169	0.460206	-0.464589	0.99988
6910	Acsbg1	2917.37	-0.0761109	0.613962	-0.0229238	0.929434	-0.0935574	0.82626	-0.0403702	0.864409	0.0531872	0.99988
13357	Acsf2	352.861	-0.214823	0.287836	-0.0138923	0.979554	-0.0944554	0.941546	0.106476	0.778949	0.200931	0.99988
1215	Acsf3	338.763	-0.0704364	0.836887	-0.0180031	0.971789	0.0733427	0.955875	0.125776	0.691079	0.0524332	0.99988
1576	Acsl1	1255.56	-0.0225445	0.933993	0.0324126	0.902791	-0.0287328	0.983134	0.0262242	0.92909	0.054957	0.99988
7176	Acsl3	3949.94	0.244816	0.000372595	0.344213	1.77401e-08	-0.00923113	0.994295	0.0901655	0.554653	0.0993967	0.99988
6453	Acsl4	1746.39	0.0128324	0.977027	-0.0732886	0.823354	0.101563	0.920959	0.0154423	0.974869	-0.086121	0.99988
3797	Acsl5	1350.06	0.0342813	0.86141	0.0119173	0.965049	-0.0484916	0.941546	-0.0708555	0.685101	-0.022364	0.99988
1960	Acsl6	4430.72	0.0229099	0.878745	-0.00740156	0.971789	-0.0680452	0.800302	-0.0983567	0.285408	-0.0303115	0.99988
4828	Acss1	678.546	0.0407575	0.891865	0.142948	0.381207	-0.0742137	0.941546	0.0279764	0.939692	0.10219	0.99988
4893	Acss2	1269.65	-0.104883	0.315153	-0.116098	0.245355	0.0179047	0.985627	0.00669026	0.981799	-0.0112145	0.99988
7978	Acss3	25.1382	-0.480151	0.675436	0.457756	0.711211	-0.583339	0.866235	0.354568	0.82343	0.937908	0.99988
6776	Acta1	213.044	0.327503	0.876577	0.0130599	0.997619	0.371935	0.966688	0.0574916	0.986389	-0.314443	0.99988
7940	Acta2	221.82	-0.453798	0.0834289	-0.112827	0.85661	-0.275157	0.800302	0.0658141	0.931327	0.340971	0.99988
5817	Actb	24703.3	0.126463	0.390064	0.0408212	0.885562	0.0444729	0.970293	-0.0411692	0.892534	-0.0856421	0.99988
12420	Actg1	9399.55	-0.0372547	0.854781	-0.0926544	0.459849	0.0398852	0.962616	-0.0155145	0.95673	-0.0553997	0.99988
4924	Actl6a	221.776	-0.0782001	0.816262	-0.102477	0.739332	0.0483057	0.979298	0.0240282	0.964421	-0.0242774	0.99988
5878	Actl6b	1911.73	0.0553801	0.752294	-0.0508885	0.794507	0.0181633	0.985627	-0.0881054	0.610092	-0.106269	0.99988
1231	Actn1	1875.25	0.00367007	0.993981	-0.041421	0.895288	-0.0865759	0.910387	-0.131667	0.538638	-0.0450911	0.99988
11296	Actn2	343.409	-0.0156034	0.986252	-0.281092	0.451248	0.138612	0.945931	-0.126877	0.846701	-0.265488	0.99988
803	Actn3	36.1303	0.403891	0.910234	0.185433	0.965967	0.202032	0.99029	-0.0164266	0.998252	-0.218458	0.99988
4740	Mkks	301.981	0.35568	0.0130909	0.0345	0.941215	0.000675975	0.998822	-0.320504	0.101143	-0.32118	0.99988
2337	Actr10	2651.01	-0.00542897	0.973062	0.00774713	0.965049	0.041173	0.904271	0.054349	0.603293	0.0131761	0.99988
3909	Actr1a	4945.36	0.0350115	0.844728	-0.0117798	0.963843	0.0801124	0.827784	0.033321	0.873801	-0.0467914	0.99988
8359	Actr1b	7009.64	0.06977	0.393637	-0.0563809	0.575568	0.116856	0.343276	-0.00929511	0.964421	-0.126151	0.99988
1869	Actr2	9851.67	0.10629	0.628616	0.111926	0.614836	-0.0492435	0.971813	-0.0436078	0.902073	0.00563568	0.99988
1306	Adamtsl4	175.748	-0.694355	0.0792336	-0.829572	0.0162685	0.231834	0.941546	0.096617	0.934682	-0.135217	0.99988
11769	Actr3b	3191.04	0.092786	0.790501	0.235673	0.243729	-0.00491245	0.996596	0.137974	0.695195	0.142887	0.99988
8476	Actr5	121.595	-0.13206	0.709991	-0.0857721	0.857955	-0.0720131	0.971813	-0.0257251	0.969002	0.046288	0.99988
1769	Actr6	323.209	0.0999323	0.677033	0.0648474	0.833853	0.0992304	0.906609	0.0641455	0.84658	-0.035085	0.99988
1324	Actr8	1134.84	0.109988	0.238806	0.047427	0.767324	0.0852434	0.800302	0.0226826	0.917212	-0.0625607	0.99988
8469	Actrt3	18.9134	0.531653	0.383626	0.043982	0.978596	0.299402	0.941246	-0.18827	1	-0.487671	0.99988
4566	Acvr1	793.032	-0.139562	0.312122	-0.206839	0.0588951	-0.0396709	0.972895	-0.106948	0.621812	-0.0672774	0.99988
61	Acvr1b	3022.45	0.138463	0.109556	0.136318	0.111402	-0.00248232	0.996596	-0.0046281	0.98725	-0.00214578	0.99988
4565	Acvr1c	355.9	-0.0681089	0.93361	-0.438456	0.209372	-0.00450697	0.997634	-0.374854	0.46196	-0.370348	0.99988
11270	Acvr2a	856.987	0.0567688	0.897286	0.0256929	0.965049	-0.211186	0.756602	-0.242262	0.385526	-0.0310759	0.99988
12278	Acvr2b	92.4587	0.19524	0.710019	0.132692	0.845873	0.0691837	0.984413	0.0066362	0.994807	-0.0625475	0.99988
59	Acvrl1	208.179	-0.260036	0.40619	-0.0349482	0.964942	-0.249084	0.810975	-0.023997	0.97718	0.225087	0.99988
3272	Acy1	199.462	0.0136858	0.986074	0.147934	0.72553	-0.0763624	0.97643	0.0578858	0.926475	0.134248	0.99988
3737	Acy3	45.0389	0.00103407	0.998913	0.564666	0.0796628	-0.26571	0.887103	0.297922	0.615862	0.563632	0.99988
955	Acyp1	273.986	0.0192614	0.963332	0.020146	0.965818	-0.106955	0.910387	-0.10607	0.741184	0.000884522	0.99988
12231	Acyp2	237.997	0.0223362	0.963332	-0.0848862	0.825224	0.157219	0.862582	0.0499967	0.915712	-0.107222	0.99988
1439	Ada	23.9982	1.10085	0.031098	1.41739	0.000130255	0.592537	0.801749	0.909074	0.100071	0.316537	0.99988
4735	Adal	320.253	0.0949187	0.715687	-0.104889	0.684835	0.0656969	0.96177	-0.134111	0.62305	-0.199808	0.99988
11574	Adam10	1727.7	-0.0590634	0.824638	0.0066549	0.987296	-0.0297096	0.984413	0.0360086	0.916846	0.0657183	0.99988
2270	Adam11	6893.55	0.0108464	0.985062	-0.149948	0.576702	0.0997355	0.941546	-0.0610586	0.891864	-0.160794	0.99988
3153	Dgkg	4445.1	0.352296	0.0425177	0.227034	0.312678	0.0482713	0.983331	-0.0769906	0.868669	-0.125262	0.99988
5077	Adam15	2516.37	0.0221282	0.932655	0.0158286	0.958449	-0.0593201	0.941546	-0.0656197	0.762991	-0.00629957	0.99988
11331	Adam17	325.673	-0.159919	0.526563	-0.213591	0.316839	0.0327454	0.985785	-0.0209265	0.970423	-0.0536719	0.99988
1077	Adam19	385.166	-0.0282213	0.957281	-0.101492	0.806631	0.0586796	0.979058	-0.0145912	0.982584	-0.0732708	0.99988
13051	Adam1a	53.5641	-0.00600751	0.9966	-0.163579	0.799679	-0.0329478	0.992493	-0.190519	0.777187	-0.157571	0.99988
9332	Adam22	3375.4	0.107124	0.267359	0.0953314	0.365949	0.0578615	0.911454	0.0460691	0.812331	-0.0117924	0.99988
4178	Adam23	2873.94	0.0164356	0.952918	0.0319345	0.90368	0.0744475	0.906609	0.0899465	0.657534	0.0154989	0.99988
4001	Adam8	102.159	0.465029	0.472348	-0.142172	0.906269	0.126546	0.983134	-0.480655	0.56195	-0.607201	0.99988
6569	Adam9	1123.77	0.0510148	0.791997	0.145508	0.15702	-0.0181673	0.986527	0.0763256	0.693418	0.0944929	0.99988
3167	Adamts1	394.114	-0.161901	0.496614	0.0162711	0.978823	-0.543322	0.00178879	-0.36515	0.0638769	0.178172	0.99988
3513	Adamts10	428.673	0.156503	0.524398	0.0538364	0.900613	0.0728011	0.965611	-0.0298652	0.954759	-0.102666	0.99988
1202	Adamts13	22.6195	-0.0591939	0.968691	-0.700652	0.246806	0.43231	0.874647	-0.209149	0.880421	-0.641458	0.99988
12129	Adamts14	48.1476	0.918176	0.24608	0.587518	0.58821	0.35397	0.94595	0.0233121	0.992657	-0.330657	0.99988
7319	Adamts15	85.4175	-0.493502	0.524557	-0.892271	0.0942201	0.169638	0.978072	-0.229131	0.868124	-0.398769	0.99988
10912	Adamts16	41.1129	-0.701879	0.157204	-0.150488	0.896778	-0.111822	0.984413	0.439569	0.613237	0.551391	0.99988
11950	Adamts17	190.369	0.142595	0.832337	-0.128493	0.863981	-0.18234	0.941546	-0.453427	0.337223	-0.271088	0.99988
11431	Adamts18	24.3287	-0.226097	0.882007	-0.923076	0.196695	0.412806	0.932104	-0.284173	0.865445	-0.696979	0.99988
8125	Adamts2	195.068	0.142305	0.885349	-0.112272	0.919205	0.122435	0.980409	-0.132142	0.904688	-0.254576	0.99988
14500	C030018K13Rik	66.8493	-0.241535	0.531699	-0.804285	9.74798e-05	0.133976	0.945096	-0.428774	0.288178	-0.56275	0.99988
7514	Rasl10a	1024.14	-0.135077	0.792438	-0.799968	3.77893e-05	0.23309	0.863324	-0.431801	0.230652	-0.664891	0.99988
794	Adamts4	441.925	-0.836363	0.159907	-0.690494	0.305642	0.260808	0.955241	0.406677	0.724056	0.145869	0.99988
3168	Adamts5	20.9066	-0.507308	0.468556	-0.0335434	0.984167	-0.255161	0.946632	0.218603	0.869917	0.473765	0.99988
10412	Adamts6	92.6501	-0.108837	0.866707	-0.293562	0.45036	0.142202	0.947233	-0.0425232	0.964033	-0.184726	0.99988
6958	Adamts7	20.9435	-0.266264	0.841314	-0.294842	0.826885	0.125372	0.985627	0.0967944	0.961945	-0.0285778	0.99988
6790	Adamts8	100.346	-0.0143293	0.987212	-0.446773	0.114109	0.178707	0.931982	-0.253737	0.638723	-0.432444	0.99988
5963	Adamts9	205.41	-0.217159	0.748863	-0.455773	0.302537	-0.0472619	0.99029	-0.285877	0.697665	-0.238615	0.99988
2621	Htr1a	895.087	0.345307	0.00835274	0.225351	0.170285	-0.134202	0.866235	-0.254158	0.226208	-0.119956	0.99988
7999	Adamtsl2	124.794	-0.330732	0.362217	-0.36206	0.320657	-0.219355	0.893233	-0.250684	0.669395	-0.0313287	0.99988
12893	Adamtsl3	22.9419	-0.152185	0.894926	-0.00245004	0.999566	-0.0776783	0.99029	0.0720571	0.963345	0.149735	0.99988
14844	9330188P03Rik	36.8305	-0.610914	0.123058	-0.792324	0.0176377	0.100421	0.983134	-0.080988	0.948451	-0.181409	0.99988
10041	Adamtsl5	79.3187	-0.127434	0.869449	-0.0764384	0.936232	-0.082572	0.984413	-0.0315759	0.978409	0.0509961	0.99988
11773	Adap1	3538.38	0.0339488	0.885143	0.039073	0.867323	0.121232	0.719788	0.126356	0.428168	0.00512426	0.99988
2156	Adap2	81.2415	0.0904666	0.895728	0.155673	0.797659	-0.127092	0.962616	-0.0618859	0.942437	0.0652063	0.99988
5028	Adar	3750.46	0.147882	0.0731082	-0.0462947	0.789693	0.0979303	0.749285	-0.0962461	0.488032	-0.194176	0.99988
1923	Adarb1	4477.38	0.11803	0.716624	-0.0622472	0.891621	0.0275229	0.99029	-0.152754	0.669395	-0.180277	0.99988
11323	Adarb2	689.745	-0.114562	0.804149	-0.175536	0.653633	-0.0865436	0.970293	-0.147518	0.769911	-0.0609743	0.99988
6760	Adat1	145.622	0.129403	0.793818	-0.146299	0.76943	0.0565238	0.984609	-0.219178	0.650755	-0.275702	0.99988
1705	Adat2	175.741	0.105186	0.799118	-0.0705827	0.891206	0.0699852	0.975947	-0.105784	0.832045	-0.175769	0.99988
2321	Adck1	786.668	0.0903877	0.568719	-0.00592916	0.985724	0.0672702	0.934662	-0.0290467	0.917676	-0.0963169	0.99988
10531	Adck2	366.669	0.107609	0.604385	0.02185	0.955243	0.0197656	0.99029	-0.0659937	0.83475	-0.0857593	0.99988
3006	Adck5	300.965	0.0551336	0.875908	-0.0904456	0.76393	-0.0271009	0.988405	-0.17268	0.499815	-0.145579	0.99988
6964	Car12	773.021	-0.437846	0.37073	-0.783446	0.0242277	-0.263694	0.923344	-0.609295	0.270886	-0.345601	0.99988
2531	Adcy2	3338	-0.00443933	0.990509	0.0506665	0.833853	0.00733062	0.996253	0.0624365	0.801264	0.0551059	0.99988
2123	Adcy3	1449.89	0.0509171	0.89958	-0.033626	0.944465	0.165285	0.826462	0.080742	0.844153	-0.0845431	0.99988
2847	Adcy4	60.6932	-0.435731	0.315153	-0.199488	0.794004	-0.259148	0.904271	-0.0229049	0.986428	0.236243	0.99988
3141	Adcy5	3060.48	0.0813805	0.791504	0.112731	0.678512	0.00635567	0.996596	0.037706	0.932359	0.0313504	0.99988
3205	Adcy6	1171.9	0.12015	0.49015	0.0700549	0.784532	-0.062171	0.948518	-0.112266	0.636492	-0.0500954	0.99988
6620	Adcy7	86.5681	-0.174374	0.686307	-0.0784765	0.898268	0.17964	0.900386	0.275538	0.513688	0.0958972	0.99988
6285	Pycard	36.998	-0.426004	0.371962	-0.746949	0.0300688	0.119041	0.977994	-0.201904	0.835148	-0.320945	0.99988
699	Adcy9	2172.22	0.254572	0.0092069	0.380603	4.11614e-06	-0.158732	0.607256	-0.0327009	0.914575	0.126031	0.99988
3493	Adcyap1	87.6845	-0.592133	0.706229	-0.572033	0.73513	-0.167757	0.985785	-0.147657	0.957903	0.0200999	0.99988
5906	Adcyap1r1	4900.46	-0.128231	0.685092	-0.235901	0.274593	-0.0361114	0.985627	-0.143782	0.693418	-0.10767	0.99988
5597	Add1	10535.2	0.0459333	0.499943	-0.0235453	0.827597	0.0613033	0.69261	-0.00817521	0.957327	-0.0694785	0.99988
12039	Kcp	40.3181	-0.506443	0.263979	-0.734439	0.0374561	0.166627	0.96177	-0.0613696	0.963345	-0.227997	0.99988
8621	Prkab2	1137.6	0.33196	0.0180523	0.116299	0.668914	0.17836	0.765148	-0.0373016	0.935032	-0.215662	0.99988
11118	Adgb	22.1362	0.0845747	0.96046	0.716398	0.32276	0.150631	0.984413	0.782454	0.385526	0.631823	0.99988
4003	Adgra1	1075.24	0.106736	0.875278	0.0673676	0.934058	0.105766	0.971813	0.066397	0.938917	-0.0393685	0.99988
6537	Adgra2	317.491	-0.187018	0.30799	-0.143194	0.534832	-0.0387261	0.984413	0.00509783	0.993397	0.0438239	0.99988
5587	Adgra3	387.035	-0.00508569	0.994697	-0.192102	0.508237	0.00287104	0.997634	-0.184146	0.61986	-0.187017	0.99988
7665	Adgrb1	9039.56	0.134154	0.143667	0.012091	0.965049	0.0692932	0.884232	-0.0527703	0.78735	-0.122063	0.99988
5422	Adgrb2	16347.1	0.0310254	0.900881	-0.0132366	0.966515	0.00583346	0.996596	-0.0384285	0.884636	-0.044262	0.99988
7343	Adgrb3	2530.35	0.0309609	0.914546	0.0851058	0.655103	-0.00483873	0.996596	0.0493062	0.856403	0.0541449	0.99988
10070	Adgrd1	20.7317	-0.751226	0.421381	-0.320264	0.844291	-0.0877684	0.99029	0.343193	0.84658	0.430962	0.99988
608	Adgre1	103.301	-0.65427	0.000583986	-0.606739	0.00145826	-0.0429553	0.985993	0.00457558	0.996034	0.0475309	0.99988
392	Adgre5	183.656	-0.32641	0.116672	-0.275313	0.23243	-0.0589379	0.980281	-0.00784131	0.992489	0.0510966	0.99988
3329	Adgrf4	51.152	0.18804	0.860507	-0.574124	0.327951	0.325083	0.917171	-0.437081	0.626294	-0.762164	0.99988
11781	Adgrf5	807.956	-0.0622356	0.866106	-0.0468361	0.911845	-0.0735719	0.961301	-0.0581724	0.892566	0.0153996	0.99988
6677	Adgrg1	1565.55	-0.116245	0.668005	-0.208846	0.257167	0.10883	0.917319	0.0162288	0.975503	-0.092601	0.99988
6461	Adgrg2	34.0238	-0.0856959	0.933569	0.421604	0.409643	-0.166748	0.96606	0.340552	0.638954	0.5073	0.99988
8915	Adgrg6	27.9811	-0.0335439	0.983285	0.273008	0.772403	-0.021847	0.996596	0.284705	0.789659	0.306552	0.99988
1111	Adgrl1	11247.7	-0.00529814	0.986128	-0.0225212	0.925121	0.036551	0.966626	0.0193279	0.940591	-0.0172231	0.99988
5146	Adgrl2	1040.76	0.210043	0.857344	0.492154	0.523162	-0.104946	0.985627	0.177166	0.895203	0.282112	0.99988
8428	Adgrl3	1569.71	0.113655	0.588366	0.11693	0.590117	0.0202842	0.99029	0.0235591	0.955865	0.00327495	0.99988
8933	Adgrl4	269.982	-0.222386	0.375068	-0.192177	0.51853	-0.206079	0.802398	-0.17587	0.653342	0.0302085	0.99988
12823	Adgrv1	55.734	-0.329443	0.596355	0.588066	0.176413	-0.544488	0.639225	0.373021	0.610474	0.917509	0.99988
5127	Adh5	1020.72	-0.117991	0.16509	-0.071642	0.556426	-0.0400985	0.94595	0.00625034	0.981724	0.0463488	0.99988
4155	Adhfe1	321.766	-0.141037	0.582632	0.0569645	0.891884	-0.134553	0.884232	0.0634482	0.884422	0.198001	0.99988
2105	Adi1	904.555	0.0271558	0.967308	0.266527	0.358167	0.10224	0.962001	0.341612	0.299783	0.239371	0.99988
4391	Adipor1	1714.38	0.00181243	0.99702	-0.00801013	0.980076	0.0282743	0.980667	0.0184518	0.952548	-0.00982256	0.99988
6026	Adipor2	1435.46	0.509654	0.00763232	0.85213	5.67513e-08	-0.0922526	0.966688	0.250223	0.502833	0.342476	0.99988
8943	Adk	1015.02	-0.0775518	0.55927	-0.0220916	0.927805	-0.0614019	0.917052	-0.00594166	0.985143	0.0554602	0.99988
6283	Adm	22.8169	0.786926	0.239158	0.374784	0.729138	0.195187	0.977994	-0.216956	0.879149	-0.412142	0.99988
11136	Adnp	49.0375	0.0530788	0.957391	0.0521372	0.962895	0.16044	0.962536	0.159498	0.855147	-0.00094155	0.99988
11492	Adnp2	614.329	0.0849415	0.602483	0.0174622	0.954537	-0.0180727	0.989389	-0.085552	0.677758	-0.0674794	0.99988
11852	Ado	1131.3	-0.127069	0.669313	0.010663	0.985375	0.069956	0.966688	0.207688	0.460206	0.137732	0.99988
8664	Sesn1	1276.02	0.318742	0.0476391	0.259943	0.14155	-0.125393	0.900386	-0.184193	0.522317	-0.0587995	0.99988
1884	Adora2a	67.272	1.88485	0.188709	0.12776	0.977139	0.923103	0.907542	-0.833989	0.768768	-1.75709	0.99988
11084	Ccdc126	171.732	0.314422	0.0489741	0.148371	0.567927	0.0773948	0.958649	-0.0886565	0.819755	-0.166051	0.99988
3914	Adpgk	374.085	0.0332337	0.927747	-0.0720547	0.811026	0.0525033	0.970969	-0.0527852	0.884636	-0.105288	0.99988
385	Adprh	1934.04	-0.0415661	0.836577	-0.0423625	0.84319	0.023039	0.984413	0.0222427	0.935242	-0.000796312	0.99988
9841	Adprhl2	450.398	-0.00558472	0.988631	-0.0729171	0.752307	0.0043146	0.996596	-0.0630178	0.82343	-0.0673324	0.99988
2260	Adprm	238.576	0.133309	0.487334	-0.0837195	0.76012	0.0265195	0.985716	-0.190509	0.363424	-0.217028	0.99988
10367	Adra1a	96.7627	0.0238278	0.974823	-0.00159048	0.999476	-0.0283256	0.993377	-0.0537438	0.946904	-0.0254183	0.99988
11047	Adra1b	88.2233	0.0512095	0.967798	-0.113789	0.922502	0.222974	0.94595	0.0579753	0.967881	-0.164998	0.99988
4772	Adra1d	1420.66	0.260503	0.130787	0.110966	0.715788	0.0568737	0.974866	-0.0926641	0.811776	-0.149538	0.99988
7378	Adra2a	240.726	0.0715374	0.917261	0.257115	0.518073	-0.000244453	0.999466	0.185333	0.745046	0.185577	0.99988
10286	Adra2c	555.207	0.145053	0.659973	-0.00127202	0.999133	0.255889	0.668608	0.109564	0.810526	-0.146325	0.99988
7824	Adrb1	339.102	-0.0513051	0.910698	-0.0461077	0.925356	0.0772486	0.965373	0.082446	0.852883	0.00519748	0.99988
10345	Adrb2	27.1369	0.122517	0.918069	-0.016408	0.992307	-0.0918909	0.985627	-0.230816	0.841367	-0.138925	0.99988
8886	Adrm1	1314.5	-0.0228223	0.927216	-0.0596749	0.745841	-0.0239592	0.984413	-0.0608117	0.770865	-0.0368525	0.99988
2931	Adsl	439.399	-0.0923791	0.681643	-0.0618892	0.833853	-0.100846	0.888364	-0.0703561	0.820823	0.0304899	0.99988
1320	Adss	1783.83	-0.0564416	0.687889	0.0518109	0.735384	-0.0118913	0.99029	0.0963612	0.467654	0.108253	0.99988
1071	Adssl1	276.923	-0.0770728	0.930921	0.446677	0.245256	0.0144751	0.996596	0.538225	0.241165	0.52375	0.99988
7078	Manf	960.921	0.303634	0.0482493	0.00361206	0.996008	0.031692	0.985627	-0.26833	0.227967	-0.300022	0.99988
6051	Aebp2	1079.55	0.0219179	0.931076	-0.00123668	0.99809	0.00431512	0.996596	-0.0188394	0.950085	-0.0231546	0.99988
6199	Aen	368.587	0.109637	0.526563	-0.105819	0.577286	0.0382865	0.978072	-0.17717	0.310574	-0.215456	0.99988
11546	Aes	12134.2	-0.0402466	0.799705	0.0259543	0.896919	0.101811	0.685749	0.168011	0.0611396	0.0662009	0.99988
5589	Afap1	333.385	-0.249777	0.216621	-0.0941763	0.80733	-0.0904348	0.947233	0.0651663	0.891272	0.155601	0.99988
7212	Afap1l1	221.967	-0.164428	0.630033	-0.190078	0.558235	0.0351288	0.990116	0.00947889	0.989456	-0.0256499	0.99988
3841	Afap1l2	236.116	0.00230393	0.99739	-0.0193394	0.978907	-0.321841	0.535931	-0.343485	0.259206	-0.0216433	0.99988
12742	Afdn	1903.2	0.0808722	0.656874	-0.0373525	0.889774	0.134445	0.701476	0.0162201	0.963345	-0.118225	0.99988
5693	Aff1	505.693	0.0927681	0.788675	0.273169	0.129611	-0.163248	0.852381	0.0171534	0.976359	0.180401	0.99988
6421	Aff2	243.238	0.186637	0.564386	0.0412562	0.947374	-0.118559	0.941546	-0.26394	0.448887	-0.145381	0.99988
8294	Aff3	1246.62	0.063744	0.75918	0.0323859	0.908962	-0.00654709	0.996596	-0.0379052	0.894675	-0.0313581	0.99988
10898	Aff4	5301.34	0.128181	0.289664	0.0854048	0.609195	-0.0508668	0.948518	-0.0936429	0.625826	-0.0427761	0.99988
8657	Afg1l	375.752	0.0742501	0.716939	-0.0297271	0.925063	-0.0246283	0.985627	-0.128606	0.509492	-0.103977	0.99988
6772	Afg3l1	587.9	-0.0200101	0.938809	0.0104302	0.97518	-0.0174595	0.989382	0.0129808	0.968552	0.0304403	0.99988
3600	Afg3l2	1813.31	0.0545543	0.653026	-0.0156363	0.938603	-0.00568357	0.99528	-0.0758742	0.550717	-0.0701906	0.99988
10933	Aftph	1682.08	0.0848986	0.262408	0.0937459	0.187653	-0.0601976	0.856576	-0.0513503	0.691809	0.00884725	0.99988
6551	Aga	94.2281	-0.17718	0.645149	-0.0533484	0.935688	-0.105736	0.95796	0.0180959	0.981799	0.123832	0.99988
11616	Agap1	2710.3	0.0390706	0.885238	0.0792626	0.706534	-0.00152429	0.997634	0.0386677	0.898262	0.040192	0.99988
3986	Agap2	35823.3	0.0493339	0.803209	0.112041	0.379197	-0.093238	0.842788	-0.0305306	0.907206	0.0627075	0.99988
3285	Agap3	8255.41	0.0813793	0.52951	0.0668004	0.66328	0.114502	0.687862	0.099923	0.508382	-0.014579	0.99988
9418	Agbl2	42.5248	-0.554623	0.414208	0.132874	0.927805	-0.599172	0.759525	0.0883257	0.957738	0.687497	0.99988
8831	Agbl3	130.751	-0.0121763	0.985827	-0.142767	0.672551	0.215812	0.776316	0.0852211	0.862753	-0.130591	0.99988
12269	Agbl4	187.503	0.144981	0.696088	0.0291943	0.965049	0.257699	0.712736	0.141912	0.752949	-0.115787	0.99988
5627	Agbl5	213.407	-0.0293153	0.948796	-0.112099	0.7346	0.0238356	0.99029	-0.0589481	0.898262	-0.0827838	0.99988
4262	Agfg1	1867.39	-0.0239276	0.915291	-0.0166996	0.947061	-0.0136617	0.99029	-0.00643365	0.983451	0.00722802	0.99988
5884	Agfg2	1451.65	0.0988107	0.601832	0.0298092	0.928194	0.0310002	0.984099	-0.0380013	0.904289	-0.0690015	0.99988
2594	Aggf1	1209.18	-0.00133823	0.997324	0.0332126	0.859919	-0.0704797	0.866235	-0.0359288	0.853069	0.0345509	0.99988
5943	Agk	782.48	0.0945868	0.547149	-0.0630308	0.761532	0.132072	0.697409	-0.0255461	0.933558	-0.157618	0.99988
7303	Agl	983.559	-0.13173	0.188531	0.00636407	0.984038	-0.0870104	0.838976	0.0510841	0.81258	0.138094	0.99988
10994	Agmo	141.703	-0.189646	0.498079	0.207285	0.445566	-0.165264	0.876422	0.231667	0.480672	0.396931	0.99988
9577	Ago1	2493.66	0.020415	0.933688	0.0199812	0.940562	-0.160303	0.398431	-0.160737	0.210645	-0.000433801	0.99988
8164	Ago2	2177.04	0.116373	0.667489	0.0178341	0.97269	0.0254666	0.99029	-0.0730724	0.849463	-0.098539	0.99988
5451	Ago3	824.419	0.194444	0.460477	0.0733575	0.875945	0.016686	0.994902	-0.1044	0.820823	-0.121086	0.99988
9821	Ago4	266.343	0.0200722	0.972418	-0.0781452	0.87516	-0.0892943	0.964198	-0.187512	0.629622	-0.0982174	0.99988
7528	Agpat1	3369.46	0.0634677	0.685401	-0.0156365	0.953491	0.0887848	0.827784	0.0096806	0.973646	-0.0791042	0.99988
4606	Agpat2	26.499	-0.609515	0.268858	-0.215327	0.833853	0.0254198	0.996596	0.419608	0.651134	0.394188	0.99988
157	Agpat3	6550.66	0.0273121	0.783912	0.00733185	0.963663	0.0385658	0.892753	0.0185856	0.887993	-0.0199802	0.99988
3308	Agpat4	1368.72	0.0301816	0.931203	-0.0581303	0.851627	0.106995	0.884232	0.0186834	0.966396	-0.0883118	0.99988
6530	Agpat5	1055.68	-0.0130191	0.96046	-0.0558798	0.766901	0.0555888	0.941546	0.012728	0.967761	-0.0428607	0.99988
9798	Agps	899.902	-0.0255315	0.915291	-0.0188292	0.944465	-0.0825222	0.866235	-0.0758199	0.685561	0.00670234	0.99988
9686	Agrn	4933.57	0.0467917	0.816262	-0.0381374	0.86762	0.0233898	0.984413	-0.0615393	0.772149	-0.084929	0.99988
6780	Agt	539.59	0.24997	0.792438	0.299564	0.745487	0.0635693	0.99029	0.113163	0.935442	0.0495934	0.99988
2542	Agtpbp1	5947.01	0.0776646	0.562928	0.0124101	0.965049	0.0206907	0.984413	-0.0445638	0.835824	-0.0652545	0.99988
5546	Agtrap	234.247	-0.23408	0.0975533	-0.0543887	0.871397	-0.159715	0.756602	0.019976	0.966458	0.179691	0.99988
7047	Slc25a38	478.074	0.300573	0.00572287	0.0589633	0.837293	0.151188	0.745796	-0.0904216	0.731942	-0.241609	0.99988
4887	Ahcy	326.945	-0.00392959	0.993946	0.00781944	0.985375	0.0307347	0.984413	0.0424838	0.900707	0.011749	0.99988
5010	Ahcyl1	8521.33	-0.00568739	0.967474	0.0567401	0.351778	-0.0964727	0.250241	-0.0340452	0.738047	0.0624275	0.99988
5902	Ahcyl2	5806.27	0.173971	0.496854	0.300915	0.0997025	-0.343223	0.312405	-0.216279	0.467654	0.126943	0.99988
8454	Ahdc1	1817.54	-0.0714579	0.798455	-0.107765	0.647148	0.0993123	0.907124	0.0630053	0.853771	-0.036307	0.99988
1784	Ahi1	4979.4	0.065926	0.685659	0.0213793	0.936029	0.0836353	0.866235	0.0390885	0.871812	-0.0445467	0.99988
12852	Ahnak	433.99	-0.134521	0.797033	0.420572	0.11454	-0.420915	0.458704	0.134179	0.832111	0.555093	0.99988
1633	Ahr	224.923	0.0365927	0.938809	-0.0715004	0.864104	0.116263	0.93221	0.00817035	0.989271	-0.108093	0.99988
2547	Ahrr	24.8862	0.254809	0.742392	0.0112539	0.99504	0.0520577	0.99035	-0.191497	0.847373	-0.243555	0.99988
2317	Ahsa1	1946.7	0.154993	0.274554	0.0415871	0.890202	0.0956103	0.884232	-0.0177956	0.964033	-0.113406	0.99988
1938	Ahsa2	538.195	0.0272888	0.93361	-0.0145379	0.97163	0.0644692	0.945133	0.0226425	0.952891	-0.0418267	0.99988
14227	AI115009	89.5579	-0.192574	0.711683	-0.336347	0.384745	-0.0538451	0.986941	-0.197618	0.763742	-0.143773	0.99988
14836	AI197445	21.7114	-0.312256	0.748863	-0.444035	0.545175	0.55019	0.768038	0.418411	0.686793	-0.131778	0.99988
12411	AI413582	502.473	-0.0906183	0.720832	-0.0559636	0.864071	0.00239705	0.997251	0.0370518	0.924723	0.0346547	0.99988
13209	AI429214	62.45	0.106965	0.878745	0.268973	0.552968	0.0600888	0.985627	0.222096	0.711347	0.162008	0.99988
10257	AI467606	28.6515	-0.192277	0.853956	0.26012	0.788577	-0.264437	0.941546	0.187959	0.875486	0.452396	0.99988
13878	AI480526	571.786	0.035566	0.939147	-0.130217	0.673748	0.137115	0.888663	-0.0286677	0.959378	-0.165782	0.99988
11741	AI504432	391.264	-0.141495	0.768833	-0.0158493	0.985163	-0.0903592	0.972211	0.0352866	0.966497	0.125646	0.99988
14519	AI506816	65.4833	-0.193479	0.668722	-0.353403	0.220971	0.216508	0.873824	0.0565837	0.94475	-0.159924	0.99988
13375	AI593442	3198.84	-0.0773588	0.852798	0.046324	0.928194	-0.237653	0.69155	-0.113971	0.785327	0.123683	0.99988
1040	AI597479	692.654	0.0988613	0.503861	0.0963022	0.546089	-0.0135075	0.99029	-0.0160666	0.962075	-0.00255912	0.99988
10607	AI837181	1475.73	0.0460237	0.75957	0.055162	0.704302	-0.0896717	0.76812	-0.0805334	0.564718	0.0091383	0.99988
14152	AI849053	18.1242	0.00314983	0.998135	0.612258	0.320657	-0.484579	0.838011	0.124528	1	0.609108	0.99988
11420	AI854703	529.665	0.146132	0.401416	0.0620721	0.840018	0.0532588	0.967654	-0.0308008	0.93865	-0.0840596	0.99988
11770	AI987944	148.371	-0.0823112	0.845232	0.122178	0.739501	-0.120134	0.938068	0.0843553	0.858428	0.20449	0.99988
9932	Aida	998.702	0.0161979	0.942652	0.0500258	0.762899	0.0899468	0.800302	0.123775	0.315415	0.0338279	0.99988
9106	Dnajc28	251.123	0.289693	0.0457164	-0.0624413	0.860592	0.236021	0.494257	-0.116113	0.700587	-0.352134	0.99988
241	Aif1l	213.436	-0.440197	0.326226	-0.504327	0.2274	0.114492	0.978751	0.050362	0.967761	-0.0641301	0.99988
8233	Aifm1	585.586	0.0103355	0.978681	-0.0408417	0.896961	-0.00977763	0.995181	-0.0609548	0.841367	-0.0511772	0.99988
1828	Aifm2	127.722	0.0995048	0.812533	0.00915588	0.989949	0.0986955	0.952928	0.00834658	0.99119	-0.0903489	0.99988
3098	Aifm3	1632.25	0.0562422	0.915291	-0.182022	0.573421	-0.0253672	0.99035	-0.263631	0.41558	-0.238264	0.99988
1704	Aig1	908.639	-0.00123327	0.997958	-0.0533956	0.886463	0.139493	0.856715	0.0873308	0.806959	-0.0521624	0.99988
8505	Aim2	54.4176	-0.445413	0.200776	0.043605	0.965049	-0.32713	0.800302	0.161889	0.83475	0.489018	0.99988
5070	Aimp1	904.264	-0.0125522	0.96066	0.0445086	0.832138	-0.033637	0.971813	0.0234238	0.928534	0.0570608	0.99988
5831	Aimp2	473.172	-0.0975677	0.685659	-0.0729441	0.80733	0.00357731	0.996601	0.0282009	0.947871	0.0246236	0.99988
3729	Aip	1569.43	0.0290799	0.885238	0.0573717	0.712676	0.11535	0.642049	0.143641	0.220524	0.0282918	0.99988
9042	Ajap1	922.105	0.0642852	0.780513	-0.123554	0.440036	0.122403	0.801892	-0.0654366	0.812953	-0.187839	0.99988
5737	Ajm1	3267.56	0.0152107	0.971053	-0.000217543	0.999566	-0.0345941	0.984413	-0.0500224	0.895203	-0.0154283	0.99988
2821	Ajuba	34.9692	-0.712883	0.0635587	-0.216983	0.779009	-0.084892	0.984609	0.411008	0.562953	0.4959	0.99988
4554	Ak1	2157.61	0.00490939	0.986252	-0.0420385	0.832138	0.0760751	0.866406	0.0291272	0.899964	-0.0469479	0.99988
13366	AK157302	19.3558	0.218344	0.83662	0.35494	0.688062	-0.142415	0.982351	-0.00581949	1	0.136596	0.99988
5427	Ak2	379.772	0.0135567	0.975665	-0.0976511	0.735355	0.0123314	0.995037	-0.0988764	0.768768	-0.111208	0.99988
126	Icam2	33.6464	-0.548502	0.179405	-0.728028	0.0372605	-0.0357461	0.994295	-0.215271	0.820957	-0.179525	0.99988
5296	Ak4	1991.5	-0.0490072	0.942863	-0.410614	0.121304	0.377556	0.550785	0.0159488	0.986428	-0.361607	0.99988
8893	Ak5	7813.68	-0.0400194	0.942027	-0.203967	0.489511	0.0854605	0.966688	-0.0784874	0.884422	-0.163948	0.99988
13444	Ak6	132.736	0.195665	0.478548	0.0656009	0.896818	0.0529411	0.983331	-0.0771229	0.878654	-0.130064	0.99988
9531	Ak7	87.8892	-0.588832	0.712786	0.427768	0.833853	-0.168618	0.985993	0.847981	0.609507	1.0166	0.99988
4548	Ak8	34.4098	-0.128087	0.887276	0.208805	0.789223	-0.081649	0.985627	0.255243	0.756209	0.336892	0.99988
13934	Ak9	23.5789	-0.36318	0.792186	0.305968	0.845653	-0.0316403	0.996596	0.637508	0.617157	0.669148	0.99988
13951	Akain1	282.489	0.206114	0.658718	0.323815	0.373958	-0.53012	0.308692	-0.412419	0.304227	0.117701	0.99988
1521	Akap1	1022.08	0.0182134	0.926624	0.0884403	0.357629	-0.0658206	0.866244	0.0044063	0.986685	0.0702269	0.99988
10664	Akap10	597.139	0.203422	0.0678103	0.0623536	0.792342	0.0411131	0.972211	-0.0999555	0.645021	-0.141069	0.99988
2752	Akap11	6747.65	0.0646891	0.731455	0.0725629	0.693586	-0.0427025	0.966626	-0.0348287	0.896948	0.00787381	0.99988
8755	Akap12	298.057	-0.102474	0.790609	-0.0629237	0.898268	-0.0347285	0.988405	0.00482224	0.994807	0.0395508	0.99988
12646	Akap13	1540.48	0.126628	0.792249	-0.0788305	0.898268	0.0538307	0.985589	-0.151628	0.776169	-0.205458	0.99988
12101	Akap17b	311.697	-0.0739157	0.752805	-0.0375894	0.906269	-0.0241149	0.985627	0.0122114	0.977362	0.0363263	0.99988
7143	Gng11	192.367	-0.599775	0.112903	-0.727238	0.0269718	0.189909	0.945096	0.0624454	0.957327	-0.127463	0.99988
12302	Akap6	4337.33	0.137974	0.473295	0.0392896	0.914002	0.117298	0.874647	0.0186139	0.967761	-0.0986844	0.99988
8932	Akap7	622.69	-0.0810378	0.855908	-0.0556612	0.914764	-0.0795539	0.966688	-0.0541773	0.921356	0.0253766	0.99988
3384	Akap8	1700.3	0.0323903	0.934129	0.0527051	0.886467	-0.0189207	0.99029	0.00139409	0.998582	0.0203148	0.99988
350	Akap8l	2599.53	0.109793	0.714644	-0.0214607	0.966676	0.0583077	0.972895	-0.0729458	0.860631	-0.131253	0.99988
9292	Akap9	1210.5	0.0621924	0.861783	0.161722	0.459131	-0.0637395	0.966688	0.0357904	0.939215	0.0995299	0.99988
6365	Akip1	55.6824	-0.193757	0.799705	-0.169143	0.847108	0.0550789	0.99029	0.0796924	0.945476	0.0246135	0.99988
3242	Akirin1	1431.35	-0.0140217	0.943612	-0.00303074	0.991303	-0.0205216	0.983134	-0.00953063	0.969002	0.0109909	0.99988
5189	Akirin2	1121.99	0.00813716	0.978754	-0.00955017	0.977139	0.0980783	0.822221	0.080391	0.682921	-0.0176873	0.99988
8928	Akna	110.037	-0.133816	0.793549	0.193264	0.667656	-0.217925	0.874372	0.109155	0.866185	0.32708	0.99988
5386	Akr1a1	6645.13	-0.0626994	0.613201	-0.0626881	0.625025	0.00801793	0.994295	0.00802923	0.974876	1.13017e-05	0.999894
12317	Akr1b10	333.091	-0.0437659	0.904305	-0.0819112	0.791959	-0.0638596	0.964469	-0.102005	0.747787	-0.0381454	0.99988
211	Akr1b3	584.467	-0.0797244	0.711336	-0.0974543	0.628119	0.0423026	0.972895	0.0245727	0.947871	-0.0177299	0.99988
7377	Akr1c14	43.1275	-0.0688302	0.93361	-0.0457367	0.965653	-0.486226	0.539704	-0.463132	0.359993	0.0230935	0.99988
2392	Akr1c18	60.5642	0.358581	0.809691	0.312113	0.854972	0.283748	0.970293	0.23728	0.900754	-0.0464681	0.99988
10298	Akr1e1	451.78	-0.0339189	0.915291	0.0795058	0.733602	-0.0580305	0.955241	0.0553942	0.855147	0.113425	0.99988
5402	Akr7a5	478.415	-0.0159812	0.96066	-0.0789647	0.713043	0.0801493	0.920959	0.0171658	0.964421	-0.0629835	0.99988
219	Akt1	3921.36	-0.0854938	0.336542	-0.0434024	0.761532	0.03315	0.95796	0.0752415	0.557271	0.0420914	0.99988
1069	Akt1s1	1082.82	0.0918224	0.574798	0.0137177	0.966585	0.0775709	0.904271	-0.000533787	0.999253	-0.0781047	0.99988
542	Akt2	1859.45	-0.0959437	0.685659	-0.174669	0.291868	-0.027583	0.985627	-0.106309	0.703546	-0.0787255	0.99988
1671	Akt3	4840.75	0.0119944	0.957747	0.0131279	0.95848	-0.0684382	0.879483	-0.0673046	0.685561	0.00113355	0.99988
6626	Aktip	1806.41	-0.0370365	0.860507	-0.00452499	0.98829	0.0998221	0.793958	0.132334	0.341639	0.0325115	0.99988
5229	Alad	608.453	-0.138627	0.188531	-0.0593635	0.741659	0.0568222	0.941428	0.136085	0.343146	0.0792632	0.99988
7149	Alas1	1386.67	-0.0334692	0.84233	-0.0275108	0.885562	-0.0384326	0.948518	-0.0324742	0.869262	0.00595839	0.99988
3930	Alas2	69.5149	1.16558	0.083266	0.193623	0.911845	0.525824	0.888364	-0.446137	0.756588	-0.971961	0.99988
3043	Alcam	2443.84	0.068272	0.696425	-0.00660282	0.984167	0.0972867	0.836884	0.0224118	0.939786	-0.0748748	0.99988
901	Aldh16a1	127.561	-0.248926	0.345467	-0.114847	0.80078	-0.0954186	0.96177	0.0386601	0.954385	0.134079	0.99988
3810	Aldh18a1	417.301	0.0106843	0.978924	-0.110595	0.601447	0.0136493	0.994295	-0.10763	0.681893	-0.12128	0.99988
11416	Aldh1a1	1161.28	-0.0513791	0.925887	-0.115507	0.795028	-0.416252	0.263602	-0.48038	0.0321252	-0.0641283	0.99988
1126	Aldh1a2	49.3439	-0.724567	0.378561	-0.268054	0.863646	-0.583105	0.864509	-0.126592	0.951096	0.456513	0.99988
7885	Aldh1b1	273.551	0.0041157	0.994697	-0.00642838	0.991303	0.113268	0.907124	0.102724	0.768768	-0.0105441	0.99988
5995	Aldh1l1	1012.04	0.0696886	0.772197	0.14901	0.339542	-0.0734701	0.941546	0.00585169	0.98925	0.0793218	0.99988
1918	Aldh1l2	72.9245	-0.384118	0.239276	-0.703633	0.0026328	0.0572722	0.985627	-0.262242	0.651134	-0.319514	0.99988
13304	Lrrc55	314.297	-0.168869	0.748863	-0.700223	0.00229669	-0.0350551	0.99035	-0.566409	0.100071	-0.531354	0.99988
1615	Aldh3a1	14.5505	-0.335788	0.828854	0.571625	0.637527	-0.321914	0.962616	0.585499	1	0.907413	0.99988
1019	Aldh3a2	1208.61	-0.0956725	0.672606	-0.205569	0.127543	0.0877281	0.924893	-0.0221688	0.957327	-0.109897	0.99988
3746	Aldh3b1	84.5885	-0.325914	0.332924	-0.282101	0.456271	0.0132363	0.996596	0.0570494	0.947725	0.0438131	0.99988
13318	Aldh3b2	33.8901	0.167994	0.865327	-0.181779	0.851912	0.487331	0.757409	0.137557	0.902073	-0.349773	0.99988
5400	Aldh4a1	317.421	0.1223	0.588366	0.0302928	0.940652	0.115398	0.884232	0.0233912	0.959241	-0.0920069	0.99988
7975	Aldh5a1	2455.8	-0.037957	0.844728	0.0112839	0.966676	-0.0413832	0.955241	0.00785769	0.979046	0.0492409	0.99988
9563	Mmrn2	96.6645	-0.512793	0.0690953	-0.69255	0.00299182	0.100873	0.971813	-0.0788842	0.924534	-0.179757	0.99988
11458	Aldh7a1	1445.59	0.0191652	0.915291	0.0771338	0.410912	-0.107269	0.499092	-0.0493008	0.73812	0.0579686	0.99988
856	Chrd	2147.85	0.28626	0.0160012	0.242731	0.0543396	-0.0207662	0.99029	-0.0642955	0.844939	-0.0435293	0.99988
6234	Aldoa	47142.6	-0.00517808	0.990379	-0.0356686	0.911845	0.0740845	0.941463	0.043594	0.89284	-0.0304905	0.99988
14830	Aldoa	36.9538	-0.0626322	0.959161	0.177135	0.863646	0.0138373	0.996596	0.253605	0.805021	0.239767	0.99988
5195	Aldob	51.9376	-1.5284	0.1061	-0.31514	0.892015	-0.62244	0.922743	0.590824	0.772087	1.21326	0.99988
1410	Aldoc	19077.7	0.557302	1.43286e-14	0.664067	4.51072e-21	-0.0648595	0.941428	0.0419055	0.879149	0.106765	0.99988
9005	Alg1	615.617	0.0111413	0.972418	-0.0975261	0.590271	0.108427	0.839405	-0.000240865	0.999306	-0.108667	0.99988
13332	Alg10b	1194.86	0.0363432	0.897709	0.0828914	0.693107	-0.00964627	0.994902	0.0369019	0.904656	0.0465482	0.99988
12479	Alg11	825.077	0.147509	0.254191	0.0608114	0.792824	0.0480371	0.964985	-0.0386609	0.89377	-0.0866981	0.99988
7952	Alg12	203.889	0.107643	0.751992	-0.0605394	0.895875	0.00120259	0.998822	-0.16698	0.624132	-0.168182	0.99988
9628	Alg13	103.812	-0.178313	0.638029	-0.0226634	0.977139	-0.0584864	0.984413	0.0971628	0.869306	0.155649	0.99988
9142	Alg14	182.258	-0.112365	0.752805	-0.0254466	0.965049	0.0604147	0.978072	0.147333	0.700001	0.0869183	0.99988
9098	Alg2	3256.86	-0.0185628	0.939147	-0.012658	0.965049	0.0134619	0.99029	0.0193667	0.945476	0.00590486	0.99988
7408	Alg3	211.667	0.0362837	0.930377	-0.0559781	0.8825	0.147306	0.840512	0.0550438	0.892566	-0.0922618	0.99988
8150	Alg5	305.86	-0.047425	0.876585	-0.091123	0.698489	0.0224261	0.989453	-0.0212719	0.959378	-0.043698	0.99988
13153	Alg6	143.513	0.0530999	0.91356	-0.0306792	0.956588	0.110136	0.941546	0.0263567	0.966497	-0.0837791	0.99988
7920	Alg8	154.008	0.142058	0.685401	-0.147319	0.674526	0.172253	0.872843	-0.117124	0.803081	-0.289377	0.99988
6820	Alg9	447.8	0.00614079	0.990879	-0.0209518	0.965049	-0.0193117	0.99029	-0.0464044	0.908133	-0.0270926	0.99988
11665	Alk	122.16	-0.17318	0.70995	-0.0986381	0.875062	0.0337308	0.99029	0.108272	0.873764	0.0745414	0.99988
11517	Alkal2	42.4656	-0.237045	0.6787	-0.330413	0.479046	0.0427535	0.99029	-0.0506149	0.963949	-0.0933685	0.99988
13454	Alkbh1	293.869	0.101303	0.784663	0.0323408	0.953491	0.0422754	0.985086	-0.0266865	0.965663	-0.0689619	0.99988
10124	Alkbh2	62.1364	0.104683	0.895728	0.0366338	0.974065	-0.0989725	0.980281	-0.167022	0.835148	-0.0680495	0.99988
9227	Alkbh3	135.269	0.0172115	0.979712	-0.068207	0.898207	0.149809	0.907124	0.0643909	0.908729	-0.0854185	0.99988
9103	Alkbh4	161.071	0.171074	0.560999	-0.0160262	0.979554	0.00418123	0.99724	-0.182919	0.610608	-0.187101	0.99988
9870	Alkbh5	1553.45	0.0358212	0.877132	0.111652	0.396051	-0.0557232	0.941546	0.020108	0.947871	0.0758312	0.99988
9922	Alkbh6	431.675	-0.15992	0.485405	0.0444671	0.918194	-0.0624194	0.970293	0.141967	0.659528	0.204387	0.99988
355	Alkbh7	259.99	0.0511662	0.888745	-0.146195	0.51853	0.122567	0.884232	-0.0747942	0.843959	-0.197361	0.99988
4149	Alkbh8	876.653	0.0401329	0.876729	0.0723441	0.730034	-0.0447095	0.966688	-0.0124983	0.972099	0.0322111	0.99988
12535	Alms1	149.849	0.129261	0.706343	0.0423987	0.938093	0.0284273	0.99029	-0.0584351	0.910805	-0.0868624	0.99988
7155	Alox12b	210.828	1.17421	2.69185e-07	1.48352	8.88275e-12	-0.335557	0.810975	-0.0262449	0.980088	0.309312	0.99988
4073	Alox5	27.9814	0.947167	0.0178204	1.13536	0.00130866	-0.0370924	0.995563	0.151101	0.884268	0.188193	0.99988
12146	Alox5ap	93.4251	0.0651231	0.915291	0.234046	0.524858	-0.23462	0.842788	-0.0656966	0.92093	0.168923	0.99988
2247	Alox8	104.983	-0.222345	0.54724	-0.0648482	0.924156	-0.0821301	0.977226	0.0753667	0.911355	0.157497	0.99988
2248	Aloxe3	176.932	0.224894	0.685092	0.268289	0.606896	-0.13202	0.966688	-0.0886249	0.917676	0.0433949	0.99988
5069	Alpk1	231.999	-0.0629444	0.853699	-0.1921	0.322034	-0.167586	0.783806	-0.296742	0.134087	-0.129155	0.99988
5414	Alpl	143.036	-0.495808	0.00325693	-0.6579	5.05052e-06	0.217834	0.765148	0.0557419	0.92416	-0.162092	0.99988
4202	Als2	1742.97	0.252338	0.0131421	0.307166	0.00081516	-0.189283	0.44844	-0.134455	0.480672	0.054828	0.99988
10078	Als2cl	192.843	-0.100301	0.806861	-0.0623067	0.90368	-0.0254225	0.99029	0.0125714	0.986428	0.0379939	0.99988
3854	Alyref	377.07	0.0366789	0.912893	-0.162874	0.307576	0.0802651	0.941246	-0.119288	0.633355	-0.199553	0.99988
12166	Alyref2	77.2929	0.117244	0.841788	0.0376451	0.965049	-0.213909	0.888364	-0.293508	0.534758	-0.0795989	0.99988
2856	Amacr	235.822	0.0623756	0.836461	-0.125149	0.556286	0.129293	0.851756	-0.0582314	0.869042	-0.187525	0.99988
9324	Ambra1	1561.25	0.0347502	0.807149	0.0328283	0.8356	-0.0180082	0.984413	-0.0199302	0.916846	-0.00192195	0.99988
1316	Castor2	3126.41	0.283934	0.0223443	0.207731	0.152901	-0.0477356	0.972895	-0.123939	0.635795	-0.0762039	0.99988
12552	Amd2	67.2961	0.0219214	0.978234	0.364505	0.203053	-0.116122	0.962616	0.226461	0.642239	0.342583	0.99988
8193	Amdhd2	358.262	-0.084529	0.750175	-0.0473466	0.89563	-0.0563967	0.966688	-0.0192143	0.967761	0.0371825	0.99988
11027	Amer1	170.591	0.00221244	0.99739	-0.0698089	0.886069	0.0276244	0.99029	-0.0443968	0.939741	-0.0720213	0.99988
2737	Amer2	2083.37	0.0664305	0.748591	0.136128	0.314138	0.0409054	0.971607	0.110603	0.573934	0.069698	0.99988
10258	Amer3	1339.34	0.159457	0.648699	0.178343	0.603561	-0.31256	0.535931	-0.293674	0.359989	0.018886	0.99988
6658	Amfr	4080.95	-0.017965	0.89853	-0.0698821	0.335878	0.021697	0.971122	-0.0302202	0.83004	-0.0519171	0.99988
7816	Amh	29.4456	0.232049	0.763189	-0.138841	0.891165	0.147813	0.971813	-0.223077	0.814166	-0.37089	0.99988
11110	Amigo1	2787.2	0.0573778	0.696425	-0.0492314	0.770083	0.0438032	0.945096	-0.062806	0.72078	-0.106609	0.99988
10728	Amigo2	578.424	0.292825	0.539253	0.25872	0.630986	0.0117196	0.996596	-0.0223855	0.98439	-0.0341051	0.99988
7089	Amigo3	26.3233	-0.0858069	0.93361	-0.0630187	0.962095	-0.328952	0.884232	-0.306164	0.718618	0.0227882	0.99988
9753	Ammecr1	41.9178	0.0115456	0.993795	0.0969026	0.922698	-0.16489	0.96177	-0.0795331	0.942199	0.0853569	0.99988
9679	Ammecr1l	627.122	0.0264545	0.932212	-0.0466649	0.866511	-0.0338732	0.980409	-0.106993	0.633355	-0.0731194	0.99988
2435	Amn	62.3277	-0.229469	0.752805	0.0955218	0.931124	-0.505333	0.687862	-0.180342	0.852883	0.324991	0.99988
12760	Amn1	262.779	-0.0653433	0.854892	0.0314587	0.944465	0.0184077	0.991678	0.11521	0.727695	0.096802	0.99988
9617	Amot	663.793	-0.0353433	0.942652	-0.00614918	0.99233	-0.0816598	0.962616	-0.0524657	0.917212	0.0291941	0.99988
1112	Amotl1	514.39	-0.2195	0.714399	-0.500265	0.162572	0.15887	0.955241	-0.121895	0.890784	-0.280765	0.99988
7053	Amotl2	341.982	-0.141976	0.732639	0.140075	0.749271	-0.0479824	0.985627	0.234068	0.557271	0.282051	0.99988
5008	Ampd2	2203.16	-0.0338973	0.9042	-0.079294	0.701525	-0.00458096	0.996596	-0.0499777	0.859359	-0.0453967	0.99988
713	Ampd3	381.499	-0.0690216	0.820155	-0.0204262	0.965049	-0.00576828	0.996596	0.0428271	0.913013	0.0485954	0.99988
2451	Amph	6424.2	0.00639044	0.987212	-0.0813956	0.721417	0.0607583	0.951601	-0.0270277	0.941086	-0.087786	0.99988
7099	Amt	490.348	0.0239921	0.952918	-0.0747329	0.825224	-0.0827274	0.941546	-0.181452	0.460206	-0.098725	0.99988
13196	Amy1	200.019	0.039248	0.942999	0.193398	0.549929	-0.153705	0.904271	0.000445067	0.999306	0.15415	0.99988
10982	Amz1	163.862	-0.173167	0.811773	-0.14883	0.855386	0.498881	0.574808	0.523218	0.301208	0.0243369	0.99988
2096	Amz2	1244.52	0.125456	0.275714	-0.02243	0.935126	0.0522178	0.944589	-0.0956684	0.590649	-0.147886	0.99988
1166	Anapc1	2087.36	-0.0150993	0.950794	0.0489657	0.803235	-0.0796084	0.866988	-0.0155435	0.957327	0.064065	0.99988
8248	Anapc10	201.018	0.0108552	0.984872	-0.0598125	0.885237	0.115505	0.919515	0.0448369	0.924236	-0.0706677	0.99988
3855	Anapc11	1396.37	-0.00626609	0.985622	-0.0578137	0.771434	0.126391	0.693174	0.0748434	0.716618	-0.0515476	0.99988
7757	Anapc13	513.036	-0.000650312	0.998629	0.0910018	0.782046	0.0456836	0.982639	0.137336	0.665437	0.0916521	0.99988
6214	Anapc15	400.8	-0.0652684	0.788675	0.0263048	0.937635	0.107761	0.866235	0.199334	0.236945	0.0915732	0.99988
1844	Anapc16	1152.94	0.145819	0.0907303	0.0613913	0.680987	0.113057	0.666441	0.02863	0.897885	-0.0844274	0.99988
4627	Anapc2	1932.83	-0.0882913	0.350163	-0.0566331	0.669793	-0.00288535	0.996596	0.0287729	0.884636	0.0316583	0.99988
5636	Anapc4	1172.42	-0.0376328	0.871731	-0.0229777	0.936029	-0.0512559	0.947353	-0.0366008	0.891272	0.0146551	0.99988
5771	Anapc5	4160.84	0.0155327	0.938484	-0.0530912	0.694347	0.0773644	0.810975	0.00874052	0.971125	-0.0686239	0.99988
5765	Anapc7	804.116	-0.0188307	0.944122	-0.0817626	0.629791	0.0236967	0.984413	-0.0392352	0.880974	-0.0629319	0.99988
2419	Angel1	223.006	-0.288863	0.0909394	-0.263494	0.136551	-0.0515034	0.979058	-0.0261343	0.963345	0.0253691	0.99988
4466	Angel2	1234.19	0.0954481	0.466074	0.0662999	0.705663	-0.0439934	0.958186	-0.0731417	0.708311	-0.0291483	0.99988
2882	Angpt1	123.468	-0.194324	0.549523	0.0546328	0.928194	-0.1717	0.887291	0.0772566	0.89377	0.248957	0.99988
7338	Angptl1	20.6803	0.264323	0.765534	0.395526	0.620311	-0.274866	0.941546	-0.143664	0.904688	0.131203	0.99988
3903	Kcnip2	5990.75	0.266585	0.00348429	0.176536	0.110128	-0.0791707	0.904271	-0.169219	0.274226	-0.0900483	0.99988
306	Angptl4	39.006	0.0687424	0.954193	0.0216185	0.988207	0.156745	0.972895	0.109621	0.929267	-0.0471239	0.99988
8803	Angptl6	152.934	-0.00759119	0.991662	-0.0550087	0.91582	0.190381	0.845297	0.142963	0.738556	-0.0474175	0.99988
2866	Ank	4716.59	0.0484986	0.75248	0.00162613	0.996887	-0.0175963	0.985627	-0.0644687	0.696248	-0.0468724	0.99988
6564	Ank1	945.545	0.113066	0.715687	0.141477	0.620194	0.0996541	0.941546	0.128065	0.721402	0.0284107	0.99988
7158	Ank2	9213.54	0.0290285	0.925887	-0.0417288	0.887489	-0.0363736	0.979058	-0.107131	0.638954	-0.0707573	0.99988
12837	Ank3	7479.93	0.145199	0.278048	0.0614047	0.797659	0.0265228	0.984413	-0.0572712	0.835454	-0.083794	0.99988
12654	Ankdd1a	27.8928	-0.23509	0.882007	-0.567521	0.621739	-0.213868	0.978751	-0.546299	0.696986	-0.332431	0.99988
10657	Ankfn1	19.4345	-0.727434	0.314275	0.220794	0.876918	-0.31014	0.944946	0.638088	1	0.948228	0.99988
2197	Ankfy1	1352.71	0.0848544	0.347703	0.0600447	0.620311	-0.0222107	0.979075	-0.0470203	0.768768	-0.0248097	0.99988
3580	Ankhd1	845.823	0.0662657	0.803787	0.125046	0.531556	-0.152615	0.757409	-0.0938351	0.737527	0.0587801	0.99988
9275	Ankib1	1159.51	-0.0863929	0.44897	-0.0622234	0.672551	0.0631873	0.896476	0.0873567	0.560368	0.0241695	0.99988
5782	Ankle2	863.287	0.0438657	0.79229	-0.00148497	0.996969	-0.0866488	0.810975	-0.131999	0.267946	-0.0453507	0.99988
8036	Ankmy2	1025.58	-0.0560988	0.746662	0.0100201	0.974561	-0.0544278	0.941546	0.0116911	0.969002	0.0661189	0.99988
2584	Ankra2	694.939	0.0867901	0.519578	0.0266379	0.912871	0.0401913	0.965373	-0.0199608	0.942769	-0.0601522	0.99988
6545	Ankrd10	906.324	0.239364	0.0875052	0.0557427	0.864104	0.098287	0.911124	-0.0853342	0.782185	-0.183621	0.99988
7887	Ankrd11	4645.48	0.0411552	0.828354	0.0362742	0.863646	-0.0430615	0.953551	-0.0479426	0.820823	-0.00488105	0.99988
7639	Ankrd12	1797.04	0.0466114	0.880905	0.0995166	0.667578	0.0155375	0.991678	0.0684428	0.832111	0.0529052	0.99988
810	Mvd	371.759	-0.389952	0.0791289	-0.67899	4.79284e-05	0.231594	0.800302	-0.0574435	0.928111	-0.289038	0.99988
8518	Ankrd13b	2117.57	0.08169	0.586915	-0.0352832	0.883166	0.116403	0.729863	-0.000570381	0.999253	-0.116973	0.99988
9172	Ankrd13c	1388.21	-0.0368602	0.887447	-0.0134581	0.96999	-0.0972864	0.866235	-0.0738843	0.758235	0.0234021	0.99988
748	Ankrd13d	1009.13	0.043028	0.864311	-0.11732	0.436841	0.0663566	0.941463	-0.0939917	0.665881	-0.160348	0.99988
10682	Ankrd16	487.834	-0.0133609	0.982962	0.020718	0.972885	-0.0881313	0.955241	-0.0540524	0.913963	0.0340789	0.99988
11639	Ankrd17	3162.47	0.102633	0.355958	0.0553226	0.750537	-0.0111473	0.99035	-0.0584582	0.766355	-0.0473109	0.99988
11576	Ankrd24	637.029	-0.0176273	0.960148	-0.032752	0.925121	0.0509552	0.966688	0.0358305	0.917383	-0.0151247	0.99988
900	Ankrd26	303.913	0.00896369	0.988777	0.00251233	0.997961	-0.0391799	0.985627	-0.0456312	0.935442	-0.00645135	0.99988
7708	Ankrd27	757.557	0.0399462	0.890909	-0.053306	0.85346	0.0157018	0.99029	-0.0775504	0.772087	-0.0932521	0.99988
1173	Ankrd28	1421.6	-0.092784	0.684461	-0.0944839	0.680918	0.123878	0.842788	0.122178	0.613905	-0.00169992	0.99988
11920	Ankrd29	476.158	-0.0466828	0.942251	-0.0999667	0.86087	0.124229	0.945439	0.0709447	0.913774	-0.053284	0.99988
2853	Ankrd33b	1943.19	0.121038	0.588335	0.260247	0.0563883	-0.113335	0.887291	0.0258742	0.953961	0.13921	0.99988
10854	Ankrd34a	1497.81	0.00328119	0.991662	-0.00956673	0.974285	-0.0222255	0.984413	-0.0350734	0.875486	-0.0128479	0.99988
10231	Ankrd34b	345.508	-0.0596611	0.923584	0.147753	0.750948	0.0466659	0.985627	0.25408	0.543002	0.207414	0.99988
10629	Ankrd34c	43.3998	0.00314087	0.998225	0.130807	0.922872	-0.0927355	0.986941	0.0349303	0.9843	0.127666	0.99988
8673	Ankrd35	225.752	0.108097	0.696425	-0.136187	0.606584	-0.0411105	0.984413	-0.285395	0.177763	-0.244284	0.99988
11103	Ankrd37	68.706	0.331978	0.30799	0.283596	0.468504	-0.180972	0.934662	-0.229354	0.660889	-0.048382	0.99988
13518	Ankrd39	139.79	-0.202379	0.41901	-0.135729	0.698489	-0.127639	0.925265	-0.0609884	0.906934	0.0666502	0.99988
2232	Ankrd40	2770.37	-0.0540346	0.752294	-0.0285518	0.901476	0.0683367	0.895162	0.0938196	0.559846	0.0254829	0.99988
9536	Ankrd42	213.111	0.0620596	0.877132	0.117164	0.712676	-0.0455568	0.983331	0.0095477	0.986974	0.0551045	0.99988
833	D130043K22Rik	704.044	0.24431	0.00740197	0.0543557	0.813382	0.0831495	0.888364	-0.106804	0.566238	-0.189954	0.99988
10204	Ankrd45	1276.63	0.258046	0.00178639	0.217059	0.0136014	-0.161485	0.465552	-0.202473	0.0916816	-0.0409875	0.99988
9785	Osbpl6	1690.77	0.242599	0.021605	0.202447	0.0754461	-0.0780803	0.925702	-0.118233	0.564718	-0.0401524	0.99988
6752	Ankrd49	254.658	-0.0919367	0.764236	-0.0830882	0.810508	-0.00135025	0.998461	0.00749823	0.989271	0.00884849	0.99988
10207	Ankrd50	936.567	0.0814261	0.639791	-0.0133259	0.968312	-0.0775741	0.904271	-0.172326	0.23896	-0.0947521	0.99988
1174	Ankrd52	1525.79	0.0677099	0.699598	-0.0618308	0.751966	0.0454567	0.961301	-0.084084	0.673396	-0.129541	0.99988
7218	Ankrd54	329.555	-0.0404978	0.902441	0.0521752	0.869048	0.0166234	0.99035	0.109296	0.685561	0.092673	0.99988
10978	Ankrd55	65.5312	-0.00929606	0.994227	-0.185403	0.783693	0.293325	0.866235	0.117218	0.89422	-0.176107	0.99988
9230	Ankrd6	811.235	-0.0539658	0.928832	-0.36342	0.121702	0.0438183	0.985716	-0.265636	0.484144	-0.309455	0.99988
13365	Ankrd63	535.488	0.148077	0.934694	0.278957	0.863646	0.345139	0.948518	0.47602	0.744103	0.130881	0.99988
8516	Ankrd9	216.641	-0.0200998	0.963999	-0.0412767	0.924178	0.0246553	0.99029	0.00347837	0.995107	-0.0211769	0.99988
3473	Anks1	687.231	-0.0684639	0.782438	-0.0336588	0.919157	-0.0195811	0.99029	0.015224	0.970066	0.0348051	0.99988
11999	Anks1b	8382.26	0.200982	0.00011176	0.18599	0.00035916	0.0530311	0.887291	0.0380396	0.810526	-0.0149915	0.99988
2986	Anks3	840.276	0.17413	0.353136	0.0248131	0.956353	0.0582268	0.970293	-0.0910904	0.788674	-0.149317	0.99988
12634	Anks6	275.617	0.126088	0.765754	-0.0716369	0.899397	0.0548835	0.984413	-0.142841	0.769911	-0.197725	0.99988
13231	Ankub1	63.2348	-0.0628395	0.968206	0.16188	0.908282	0.132993	0.984413	0.357712	0.76668	0.22472	0.99988
4282	Ankzf1	556.766	0.224933	0.121806	-0.125171	0.566704	0.186058	0.66333	-0.164046	0.476892	-0.350104	0.99988
8180	Anln	1108.77	0.619892	0.421381	0.866884	0.170285	0.311911	0.945096	0.558902	0.606828	0.246992	0.99988
3091	Slc7a4	2209.62	0.237096	0.0192567	0.118595	0.440842	0.0950434	0.874647	-0.0234579	0.945476	-0.118501	0.99988
8528	Ano10	411.205	-0.114421	0.483688	-0.207449	0.0595594	0.11185	0.836773	0.0188214	0.960967	-0.0930284	0.99988
8591	Ano2	45.7172	-0.251725	0.865047	-0.0298569	0.990249	-0.701605	0.800115	-0.479737	0.729781	0.221868	0.99988
13293	Ano3	3208.45	0.0143379	0.977027	-0.0439802	0.920931	-0.193185	0.753857	-0.251503	0.288178	-0.0583181	0.99988
7793	Ano4	348.573	-0.265687	0.426119	-0.145118	0.777881	-0.0491661	0.985627	0.0714023	0.917568	0.120568	0.99988
11668	Ano5	51.9634	-0.0331821	0.972418	0.35158	0.448454	-0.191577	0.941546	0.193185	0.803081	0.384762	0.99988
12577	Ano6	570.745	0.0385838	0.927145	-0.0749374	0.83623	0.0382921	0.984413	-0.0752291	0.84658	-0.113521	0.99988
7707	Ano8	1343.58	-0.0124757	0.970928	-0.0748058	0.744724	0.0509058	0.96606	-0.0114243	0.977789	-0.0623302	0.99988
6893	Anp32a	4720.34	0.0124136	0.964648	-0.0461762	0.83964	-0.0288677	0.980409	-0.0874576	0.651682	-0.0585898	0.99988
5204	Anp32b	975.893	-0.172733	0.154356	-0.0977344	0.590271	0.000910243	0.998461	0.0759089	0.760087	0.0749986	0.99988
1291	Anp32e	1826.68	-0.0242256	0.916684	-0.00143826	0.996995	-0.0723408	0.884232	-0.0495535	0.819755	0.0227873	0.99988
8895	Anpep	52.9742	-0.370067	0.422831	-0.138547	0.869991	-0.216493	0.939433	0.0150273	0.991148	0.23152	0.99988
4408	Ahctf1	1094.22	0.23497	0.0492035	0.129204	0.456271	-0.0589439	0.955241	-0.16471	0.388136	-0.105766	0.99988
5702	Antxr2	48.5943	0.0285244	0.983285	-0.0552263	0.966642	-0.540961	0.684974	-0.624711	0.301208	-0.0837507	0.99988
3656	Anxa1	20.0095	0.0507044	0.982962	0.333834	0.823354	0.0632018	0.994902	0.346331	1	0.283129	0.99988
110	Mmp11	32.3569	-0.463354	0.315153	-0.674488	0.0437152	0.415363	0.745796	0.204228	0.83004	-0.211134	0.99988
6884	Anxa2	166.907	-0.110238	0.894926	0.315863	0.549929	-0.147028	0.966469	0.279073	0.685561	0.426101	0.99988
5777	Anxa3	133.608	-0.163693	0.675565	-0.151175	0.720863	-0.083418	0.97149	-0.0709005	0.908133	0.0125175	0.99988
5952	Anxa4	103.752	-0.441937	0.127519	-0.0822189	0.909746	-0.263589	0.842762	0.0961294	0.897885	0.359718	0.99988
4941	Anxa5	1039.32	-0.0821295	0.733356	0.0585174	0.848124	-0.0169332	0.99029	0.123714	0.610092	0.140647	0.99988
1501	Anxa6	2748.51	-0.0882904	0.693866	-0.22143	0.0777498	0.0326095	0.984413	-0.10053	0.699675	-0.13314	0.99988
2665	Anxa7	2162.02	0.0106263	0.982421	-0.0502137	0.883614	0.117697	0.874372	0.0568565	0.874731	-0.06084	0.99988
2718	Anxa8	14.0545	-0.646701	0.639925	0.141536	0.949435	0.519461	0.928831	1.3077	1	0.788237	0.99988
1283	Anxa9	23.0163	-0.17272	0.862129	0.150621	0.885974	-0.00217234	0.998822	0.321169	0.721402	0.323341	0.99988
13407	Aoc2	91.9373	0.152399	0.832382	0.176695	0.806308	-0.0302991	0.994902	-0.0060025	0.996034	0.0242966	0.99988
2499	Aopep	582.794	-0.095408	0.728958	-0.0916971	0.755472	-0.000638584	0.998822	0.00307229	0.996034	0.00371087	0.99988
12503	Aox1	150.319	0.130293	0.748591	0.34529	0.125695	-0.199937	0.862585	0.0150605	0.9843	0.214997	0.99988
12656	Gm6969	452.278	0.234726	0.0223443	0.0787473	0.697045	0.116366	0.814798	-0.0396128	0.89284	-0.155979	0.99988
8633	Aox4	44.9121	0.130286	0.897286	-0.318591	0.676041	-0.193232	0.958649	-0.642109	0.299783	-0.448877	0.99988
13193	Ap1ar	1977.31	0.0548881	0.726101	0.0144973	0.954286	0.102789	0.732584	0.062398	0.727065	-0.0403908	0.99988
970	Ap1b1	4141.18	0.0101526	0.968206	-0.056851	0.72912	0.074728	0.873824	0.00772444	0.979141	-0.0670036	0.99988
6652	Ap1g1	2345.11	0.0404361	0.814485	0.0444764	0.803323	-0.0375714	0.96177	-0.033531	0.875486	0.00404037	0.99988
9382	Ap1g2	163.119	-0.080209	0.882348	-0.379998	0.102183	0.130477	0.941546	-0.169312	0.731273	-0.299789	0.99988
411	Ap1m1	1561.02	0.0506948	0.689448	-0.0290147	0.864998	0.0694142	0.842788	-0.0102952	0.966396	-0.0797094	0.99988
620	Ap1s1	4855.13	0.0707506	0.827467	-0.0149888	0.977139	0.171941	0.76812	0.0862016	0.811314	-0.0857393	0.99988
6487	Ap1s2	749.566	-0.099804	0.719857	-0.00485646	0.993082	-0.0548697	0.972895	0.0400778	0.926155	0.0949475	0.99988
11575	Ap1s3	28.446	-0.256066	0.761946	-0.306586	0.72912	-0.397969	0.866235	-0.448489	0.605558	-0.0505201	0.99988
12171	Ap2a1	6278.97	-0.0771376	0.328081	-0.0525212	0.624089	0.0626727	0.836884	0.0872891	0.384096	0.0246164	0.99988
399	Ap2a2	8105.28	-0.0297987	0.937526	-0.131013	0.545452	0.145738	0.810975	0.0445236	0.905374	-0.101215	0.99988
8168	Micall2	40.439	-0.5802	0.0800866	-0.664587	0.0258334	0.0307662	0.994295	-0.0536212	0.963345	-0.0843874	0.99988
3142	Ap2m1	8488.39	-0.0302204	0.915291	-0.086747	0.639575	0.0698129	0.936282	0.0132863	0.970066	-0.0565266	0.99988
918	Ap2s1	2770.96	-0.00276398	0.996288	-0.123025	0.54053	0.136296	0.808311	0.0160352	0.969941	-0.120261	0.99988
2596	Ap3b1	1259.58	-0.0400513	0.910234	-0.142275	0.474673	-0.109835	0.888364	-0.212059	0.298596	-0.102224	0.99988
12385	Ap3b2	4097.74	0.0467113	0.789257	-0.0196434	0.936232	0.045587	0.945096	-0.0207677	0.935442	-0.0663547	0.99988
1895	Ap3d1	4250.25	0.00789013	0.972638	-0.0161562	0.94462	0.0102194	0.99029	-0.013827	0.957327	-0.0240464	0.99988
2671	Ap3m1	1005.45	-0.069509	0.634876	0.0604319	0.712676	-0.0545164	0.941428	0.0754244	0.669395	0.129941	0.99988
6562	Ap3m2	3613.32	0.0326588	0.908774	-0.0934538	0.618732	0.115075	0.816348	-0.0110374	0.977362	-0.126113	0.99988
3579	Ap3s1	871.763	-0.185574	0.314755	0.0122354	0.980339	0.00565451	0.996596	0.203464	0.385526	0.197809	0.99988
12531	Ap3s2	2261.4	0.0786287	0.598139	0.024705	0.92363	0.0473094	0.948518	-0.00661435	0.9843	-0.0539238	0.99988
262	Ap4e1	232.9	0.19246	0.3643	0.0845546	0.826701	-0.111542	0.93221	-0.219447	0.40642	-0.107906	0.99988
1659	Ap4m1	508.575	0.0969721	0.614781	0.0372206	0.90368	-0.0164664	0.99029	-0.0762179	0.772081	-0.0597514	0.99988
2287	Ap4s1	644.709	-0.0441643	0.868147	0.0804449	0.706444	-0.0827362	0.907542	0.0418731	0.891864	0.124609	0.99988
10918	Ap5b1	97.5294	-0.250357	0.41827	-0.127014	0.799575	-0.0580669	0.984413	0.0652766	0.921963	0.123343	0.99988
8062	Ap5m1	580.021	0.0344345	0.875203	0.0671928	0.689107	-0.0309576	0.977994	0.00180073	0.996034	0.0327583	0.99988
12762	Ap5s1	385.232	0.095569	0.675702	0.0704921	0.798638	0.0775399	0.941546	0.052463	0.875486	-0.0250769	0.99988
9059	Ap5z1	528.023	0.185312	0.0851658	-0.0352502	0.898268	0.0151932	0.99029	-0.205369	0.127524	-0.220562	0.99988
1781	Apaf1	427.16	0.230875	0.463623	0.113117	0.828104	-0.128441	0.941546	-0.246199	0.53923	-0.117758	0.99988
3752	Apba1	4051.81	-0.0610682	0.749018	-0.00681011	0.984167	0.0203944	0.985627	0.0746525	0.723899	0.0542581	0.99988
6160	Apba2	5439.21	-0.0270335	0.938484	-0.163052	0.30821	0.0991268	0.893513	-0.0368916	0.917383	-0.136018	0.99988
631	Apba3	341.745	0.0519668	0.852913	-0.13619	0.429617	-0.0309847	0.984413	-0.219142	0.199837	-0.188157	0.99988
8270	Apbb1	9488.23	0.00168333	0.997118	-0.0166147	0.952166	0.159303	0.399262	0.141005	0.298596	-0.018298	0.99988
4536	Apbb1ip	108.565	-0.24444	0.402578	-0.121004	0.809176	-0.261568	0.756602	-0.138132	0.796101	0.123436	0.99988
5654	Apbb2	833.415	-0.0493815	0.847529	0.0893076	0.65398	-0.101121	0.866785	0.0375677	0.902073	0.138689	0.99988
14911	Apbb3	928.128	0.0349815	0.878492	0.0366313	0.878865	-0.0142016	0.99029	-0.0125518	0.969002	0.00164978	0.99988
728	Apc	5887.1	-0.0392336	0.926624	-0.0548763	0.894344	0.248681	0.499092	0.233038	0.337223	-0.0156427	0.99988
1861	Apc2	3465.65	0.0377653	0.855908	0.00409035	0.990425	0.0634996	0.91989	0.0298246	0.902073	-0.033675	0.99988
13027	Apcdd1	765.354	-0.381653	0.00903778	-0.545477	1.4624e-05	-0.061907	0.971813	-0.225731	0.392864	-0.163824	0.99988
7088	Apeh	428.258	0.0331013	0.927216	0.0171486	0.968665	-0.0337019	0.984413	-0.0496547	0.891864	-0.0159528	0.99988
7983	Apex1	970.658	-0.0662639	0.70995	0.0741988	0.673215	-0.0987711	0.827784	0.0416916	0.871812	0.140463	0.99988
3929	Apex2	93.2064	0.0492927	0.933569	-0.00076302	0.999566	0.016375	0.996002	-0.0336807	0.963345	-0.0500557	0.99988
1292	Aph1a	765.027	-0.103592	0.416744	-0.0757909	0.647148	-0.0281935	0.980409	-0.000392271	0.999253	0.0278012	0.99988
9176	Ifi203	80.9038	-0.221162	0.73187	-0.659817	0.0474311	0.0467781	0.99029	-0.391878	0.531433	-0.438656	0.99988
11387	Aph1c	205.167	0.0134104	0.982962	0.217522	0.32449	-0.0963304	0.944412	0.107782	0.787998	0.204112	0.99988
4701	Api5	1996.33	0.0576229	0.630033	0.109933	0.164112	-0.0868016	0.746584	-0.0344914	0.84658	0.0523102	0.99988
1066	Apip	177.836	0.123141	0.67635	0.0248842	0.963036	0.0498264	0.980409	-0.0484307	0.91617	-0.098257	0.99988
5976	Aplf	123.55	-0.214902	0.476275	-0.0932814	0.855883	-0.0417174	0.985627	0.0799029	0.890784	0.12162	0.99988
8260	Apln	393.186	-0.308725	0.30799	-0.33546	0.25736	-0.13121	0.945096	-0.157944	0.778949	-0.0267347	0.99988
826	Aplp1	29795	-0.0306777	0.880905	0.00393134	0.990249	0.117384	0.647752	0.151993	0.193224	0.0346091	0.99988
6791	Aplp2	10572.7	-0.0244617	0.89853	-0.0414075	0.808866	-0.00431638	0.996596	-0.0212622	0.923556	-0.0169458	0.99988
7230	Apmap	1312.74	-0.0794804	0.532312	0.0100004	0.971789	0.0145144	0.99029	0.103995	0.462674	0.0894808	0.99988
9354	Apobec1	26.5654	0.0463182	0.974823	0.00992125	0.996887	0.0973189	0.985627	0.060922	0.969941	-0.0363969	0.99988
994	Apobec3	44.8814	-0.218564	0.719857	-0.0299488	0.978823	-0.026911	0.995037	0.161704	0.845885	0.188615	0.99988
9904	Apobr	18.01	-0.101269	0.940945	0.282758	0.792824	-0.158783	0.979058	0.225243	1	0.384027	0.99988
9342	Apoc1	27.2703	-0.666189	0.57219	0.0134339	0.996969	-0.613143	0.884232	0.0664807	0.980119	0.679623	0.99988
8302	Mycn	168.142	-0.361783	0.262371	-0.659296	0.00339926	0.183184	0.924893	-0.114329	0.875486	-0.297512	0.99988
406	Apoe	30092.8	-0.0992288	0.465434	0.0221895	0.936392	-0.0764114	0.891527	0.0450069	0.853771	0.121418	0.99988
11798	Apol8	134.249	-0.00518863	0.995206	0.00743891	0.99233	-0.175472	0.884232	-0.162844	0.713136	0.0126275	0.99988
13911	Apold1	53.0146	-0.0823551	0.927747	-0.122603	0.883467	0.143605	0.966626	0.103357	0.911355	-0.0402476	0.99988
13507	Apoo	636.401	-0.104191	0.507099	0.0252777	0.934728	-0.0190996	0.989389	0.110369	0.578268	0.129469	0.99988
4026	Apool	76.2188	-0.155548	0.764236	-0.200856	0.680918	-0.126413	0.955999	-0.171721	0.78174	-0.0453078	0.99988
8482	Apopt1	450.318	-0.0730517	0.759711	0.00909408	0.982631	0.0416227	0.977226	0.123769	0.583749	0.0821458	0.99988
3166	App	33023.9	-0.0800114	0.685092	-0.0759032	0.71688	0.0983933	0.866244	0.102502	0.63558	0.00410825	0.99988
1531	Appbp2	1838.43	0.0152893	0.938769	0.0304228	0.863646	-0.00755938	0.994295	0.00757413	0.97581	0.0151335	0.99988
9407	Appl1	2001.72	0.082309	0.640696	0.00213864	0.996887	0.0218713	0.985627	-0.0582991	0.819863	-0.0801704	0.99988
1924	Appl2	1772.73	-0.144629	0.386665	-0.137193	0.445817	-0.0659184	0.947842	-0.0584825	0.855147	0.00743593	0.99988
820	Aprt	570.961	0.0284858	0.942652	-0.0337828	0.936232	0.0449999	0.979195	-0.0172688	0.971478	-0.0622687	0.99988
5240	Aptx	637.976	0.0391836	0.836577	-0.0901487	0.455617	0.0699365	0.884232	-0.0593958	0.753167	-0.129332	0.99988
9914	Aqp11	766.201	-0.00474911	0.994227	-0.165188	0.521277	0.0777796	0.96177	-0.082659	0.846243	-0.160439	0.99988
3553	Aqp4	2129.37	-0.84137	1.10061e-21	-0.842247	8.60955e-22	-0.162594	0.706496	-0.163471	0.458096	-0.000876846	0.99988
4404	Fam129a	59.9797	-0.45513	0.147885	-0.653219	0.0112818	-0.0201183	0.996253	-0.218207	0.74337	-0.198089	0.99988
9286	Aqr	778.87	0.012081	0.967798	0.0315563	0.903873	-0.0281832	0.983134	-0.00870783	0.980119	0.0194754	0.99988
10461	Ar	662.499	0.255543	0.331318	0.129647	0.758454	0.266247	0.701476	0.140351	0.766355	-0.125896	0.99988
145	Araf	2804	0.00543487	0.973869	0.00766616	0.965325	0.0985501	0.393385	0.100781	0.188655	0.0022313	0.99988
7156	Arap1	278.576	-0.306107	0.152773	-0.228266	0.376417	0.0221797	0.992484	0.100021	0.840678	0.0778409	0.99988
8548	Arap2	1617.71	0.052237	0.924002	0.297954	0.207044	-0.27834	0.670796	-0.0326232	0.962112	0.245717	0.99988
11515	Cthrc1	48.393	-0.504486	0.109619	-0.637933	0.0153013	0.149126	0.945439	0.0156784	0.98913	-0.133447	0.99988
3031	Arc	2749.54	0.278752	0.836577	0.23048	0.88155	0.121846	0.985627	0.0735739	0.970554	-0.048272	0.99988
6833	Arcn1	2692.36	0.0651681	0.330452	-0.00820724	0.962095	0.0688324	0.69603	-0.00454296	0.980298	-0.0733753	0.99988
9782	Arel1	3810.1	0.237227	0.0253031	0.281694	0.00296539	-0.0389604	0.977226	0.00550701	0.98925	0.0444674	0.99988
10709	Arf1	10651.3	0.0129736	0.968695	0.0103656	0.978907	0.0532784	0.959565	0.0506704	0.861776	-0.00260803	0.99988
12384	Arf2	901.715	0.0421537	0.835065	0.0486977	0.80907	-0.0118598	0.99029	-0.00531581	0.986974	0.00654403	0.99988
11237	Arf3	34932.5	0.0787984	0.329355	0.0414502	0.746647	0.082193	0.701476	0.0448449	0.753444	-0.0373481	0.99988
2686	Arf4	2178.16	-0.0820832	0.47637	-0.00999767	0.970775	-0.0656239	0.887222	0.0064617	0.981799	0.0720856	0.99988
2013	Arf5	2976.13	-0.021967	0.930724	0.0263435	0.914915	-0.00105813	0.998061	0.0472524	0.837925	0.0483105	0.99988
10094	Arf6	525.222	-0.0900977	0.642688	-0.0231732	0.944684	-0.00488194	0.996596	0.0620425	0.825826	0.0669244	0.99988
4878	Arfgap1	2459.8	0.00847961	0.964568	0.0102533	0.962014	0.0381134	0.941546	0.0398871	0.800074	0.00177371	0.99988
4733	Arfgap2	1624.84	0.0395252	0.776015	0.028944	0.863766	-0.0124099	0.989389	-0.0229911	0.902073	-0.0105812	0.99988
11524	Arfgap3	338.437	1.06101e-05	0.999973	0.0960816	0.731606	-0.0667438	0.96177	0.0293271	0.948704	0.0960709	0.99988
12727	Arfgef1	2438.69	0.0414674	0.694784	-0.00636305	0.975193	-0.0268764	0.962616	-0.0747069	0.448887	-0.0478305	0.99988
[truncated: 13,758 more rows]

## Sheet: RNA-seq_Liver_Pellet
Ensembl_IDs	gene_name	baseMean	log2FC_D21	adj.pvalue_D21	log2FC_D43	adj.pvalue_D43	log2FC_D31	adj.pvalue_D31	log2FC_D42	adj.pvalue_D42	log2FC_INT	adj.pvalue_INT
[truncated: 11,988 more rows]
