# Supplementary material for: The Hippocampal Response to Acute Corticosterone Elevation Is Altered in a Mouse Model for Angelman Syndrome
Source: Int J Mol Sci. 2022 Dec 24;24(1):303. doi: 10.3390/ijms24010303 (PMC9820460; doi:10.3390/ijms24010303)
Supplement: Supplementary file 1 [file ijms-24-00303-s001.zip › Suppl.Tables/Table_S3.xlsx]

## Sheet: GOterm_molecular functions
term_ID	term_description	observed_gene_count	background_gene_count	strength	FDR	matches
GO:0015179	L-amino acid transmembrane transporter activity	11	53	0.59	0.0357	Slc25a22,Slc25a29,Slc7a8,Slc6a9,Slc38a7,Slc7a5,Slc17a7,Slc43a2,Slc36a1,Slc1a4,Slc38a3
GO:0015171	Amino acid transmembrane transporter activity	15	74	0.58	0.0078	Slc25a22,Slc25a29,Slc7a8,Slc6a9,Slc6a11,Slc6a8,Slc38a7,Slc7a5,Slc25a44,Slc17a7,Slc43a2,Slc36a1,Slc1a4,Slc7a4,Slc38a3
GO:0015932	Nucleobase-containing compound transmembrane transporter activity	11	54	0.58	0.0369	Abcd1,Slc25a22,Slc35b1,Slc25a29,Slc35a4,Slc25a23,Sidt2,Slc25a44,Slc35c1,Hnrnpa3,Slc35a2
GO:0035257	Nuclear hormone receptor binding	22	151	0.43	0.0119	Jup,Prpf6,Med25,Med24,Ddx5,Snw1,Med4,Parp1,Lef1,Ipo13,Gas2l1,Tgfb1i1,Wbp2,Thrap3,Smarce1,Hmga1b,Sirt1,Nr1h2,Bcas3,Tcf7l2,Sumo2,Rnf6
GO:0060090	Molecular adaptor activity	33	263	0.37	0.0055	Slc9a3r2,Sgta,Stx1a,Pex3,Stx7,Rad50,Vamp2,Stx8,Mapk8ip2,Smarcd1,Bet1l,Rb1cc1,Arrdc1,Stx12,Aimp2,Vamp1,Sh2b1,Pde4dip,Gas2l1,Ppp4r2,Gatad2a,Septin5,Epn1,Hcn2,Dlgap3,Stx1b,Shank1,Sarm1,Sh2b3,Map2k2,Ap2a1,Lamtor3,Golga5
GO:0008514	Organic anion transmembrane transporter activity	24	201	0.35	0.041	Slc46a1,Abcd1,Slc25a22,Slc35b1,Slc25a29,Slc7a8,Slc52a2,Slc25a10,Slc2a8,Slc6a9,Slc6a11,Slc6a8,Slc38a7,Slc25a23,Slc7a5,Slc25a44,Slc17a7,Slc43a2,Slc36a1,Slc1a4,Slc4a3,Slc26a2,Slc7a4,Slc38a3
GO:0003713	Transcription coactivator activity	28	247	0.32	0.0369	Jup,Prpf6,Rbm14,Zmiz2,Med24,Snw1,Smarca2,Sp4,Usp16,Brd7,Arl2bp,Carm1,Bcl9,Tgfb1i1,Atxn7l3,Wbp2,Bcl9l,Npm1,Thrap3,Dyrk1b,Atn1,Bicra,Hmga1b,Sirt1,Nfe2l1,Rbm39,Pprc1,Taf6l
GO:0022804	Active transmembrane transporter activity	34	315	0.3	0.032	Abcd1,Slc25a22,Slc11a2,Tap2,Slc25a10,Slc2a8,Slc6a17,Slc6a9,Slc9a1,Abcb9,Slc6a11,Timm17b,Slc6a8,Atp1b3,Clcn7,Slc45a1,Slc12a9,Atp6v0e2,Atp6v0a1,Slc35c1,Slc17a7,Slc41a1,Atp1a3,Abca2,Slc36a1,Slc2a13,Slc1a4,Abcb8,Slc4a3,Slc26a2,Clcn6,Abca7,Slc38a3,Abcc10
GO:0015077	Monovalent inorganic cation transmembrane transporter activity	35	330	0.3	0.0332	Cox5a,Slc46a1,Grik5,Asic1,Slc11a2,Kcnk4,Slc2a8,Hcn3,Slc6a9,Slc9a1,Slc6a11,Slc6a8,Atp1b3,Slc45a1,Slc12a9,Cox10,Cox8a,Atp6v0e2,Atp6v0a1,Cox6a1,Kcnh2,Tmem175,Slc17a7,Slc41a1,Scn1b,Hcn2,Scn3a,Atp1a3,Atp5d,Grik2,Atp5g1,Slc36a1,Slc2a13,Kcnc1,Scn2b
GO:0060589	Nucleoside-triphosphatase regulator activity	30	279	0.3	0.0434	Gipc1,Agap3,Sesn2,Arl2bp,Atp1b3,Arhgap33,Arhgap44,Syde1,Tbc1d25,Tbc1d13,Mtss1l,Sh3bp1,Grpel2,Arhgdia,Arhgap20,Sipa1,Hspbp1,Syngap1,Tsc2,Ralgds,Gopc,Rap1gap,Rin2,Rab3a,Arhgap22,Thy1,Arhgap23,Tbc1d10b,Als2cl,Adgrb3
GO:0003729	mRNA binding	29	270	0.3	0.0458	Elavl3,Rbm14,Khsrp,Ddx5,Pcbp4,Sf3b1,Dhx36,Mettl14,Hnrnpk,Samd4b,Hnrnpa1,Sf3b6,Rbm8a,A230050P20Rik,Srrm4,Fmr1,Rbm27,Nsrp1,Dhx33,Hnrnpa3,Hnrnpa2b1,Srrm3,Srsf1,Sf1,Myef2,Tra2b,Zfp385a,Hnrnpd,Larp1
GO:0008509	Anion transmembrane transporter activity	32	309	0.28	0.0454	Slc46a1,Abcd1,Slc25a22,Slc35b1,Slc25a29,Slc7a8,Slc52a2,Slc25a10,Slc2a8,Slc6a9,Slc9a1,Gabra4,Slc6a11,Slc6a8,Clcn7,Slc38a7,Ttyh3,Slc12a9,Slc25a23,Slc7a5,Slc25a44,Mfsd5,Slc17a7,Ano3,Slc43a2,Slc36a1,Slc1a4,Slc4a3,Slc26a2,Clcn6,Slc7a4,Slc38a3
GO:0004674	Protein serine/threonine kinase activity	43	432	0.27	0.029	Araf,Mknk2,Map3k11,Prkaca,Eng,Limk1,Nrbp2,Cdkl1,Ccnh,Riok2,Ercc3,Csnk2b,Ulk1,Dmpk,Pim2,Gak,Brsk1,Pkn2,Samd4b,Ccnd3,Pdk2,Ttbk1,Slk,Tesk1,Pskh1,Acvr2a,Cdk17,Gsk3a,Mink1,Plk3,Mark4,Dyrk1b,Speg,Wnk2,Ccnk,Aatk,Map3k10,Mast1,Nek10,Cab39,Lmtk3,Map2k2,Mark2
GO:0019900	Kinase binding	75	792	0.25	0.0018	Jup,Cdkn1b,Phyhip,Rad23a,Gys1,Map3k11,Stx1a,Prkaca,Pea15a,Ppp1cb,Fbxw5,Calm3,Srebf1,Mapk8ip2,Prkar1b,Rb1cc1,Stk11ip,Parp1,Pkia,Ulk1,Add2,Ppme1,Sh2b1,Ptpn5,Igbp1,Sv2a,Arhgap33,Cspg4,Brsk1,Ptpn23,Ccnd3,Akap7,Acsl3,Midn,Atf5,Cir1,Tesk1,Camk2n2,Dgkq,Arhgdia,Ezr,Gsk3a,Hsf1,Dgkh,Npm1,Syngap1,Atn1,Fmr1,Stxbp1,Kiz,Pitpnm1,Ccnk,Nbr1,Tom1l2,Sirt1,Stx1b,Srcin1,Zbtb4,Tcf7l2,Add3,Cab39,Thy1,Syn1,Nck1,Sh2b3,Sr…
GO:0019904	Protein domain specific binding	74	778	0.25	0.0018	Rdx,Grik5,Stx1a,Prkaca,Mpp2,Calm3,Gipc1,Hdac2,Ddx5,Senp2,Vapa,Caskin1,Csnk2b,Esrra,Hgs,Lin7c,Lef1,Adam15,Igbp1,Mvb12a,Nckipsd,Fam189b,Hnrnpk,Pmepa1,Akap7,Acsl3,Kcnh2,Sh3bp1,Abi3,Ezr,Acvr2a,Syp,Dgkh,Rnf2,Bak1,Syngap1,Whrn,Scaf1,Atn1,Fmr1,Stxbp1,Tuba1a,Ehd2,Hcn2,Cntnap1,Dennd1a,Sirt1,Grik2,Dlgap3,Stx1b,Usp47,Srcin1,Nfe2l1,Shank1,Usp8,Tcf7l2,Shisa5,Atrx,Ikbkg,Nck1,Skil,Gapdh,Fkbp8,Abi1,Ldb1,Srsf1,Td…
GO:0003682	Chromatin binding	59	614	0.25	0.0076	Mnt,Ctcf,Gabpa,Pelp1,Hdac2,Srebf1,Ddx5,Rad21,Smarcd1,Riok2,Ercc3,Csnk2b,Smarca2,Smc3,Mbd6,Sf3b1,Parp1,Crtc2,Lef1,Maz,Nono,Sox10,Supt16,Atf5,Hmgn1,Stag2,Klhdc3,Sphk2,Hsf1,Phf1,Nfatc2,Wbp2,Npm1,Rnf2,Adnp,Fmr1,Smarca1,Pwwp2a,Sp3,Hmga1b,Hp1bp3,Scmh1,Nfe2l1,Bcas3,Tcf7l2,Atrx,Kmt5b,Tcf7l1,Skil,Znhit1,Stag1,Ldb1,Cbfa2t3,H3f3a,Cic,Nfatc1,Mef2c,Hnrnpd,Apbb1
GO:0003712	Transcription coregulator activity	44	458	0.25	0.0357	Jup,Aes,Prpf6,Rbm14,Zmiz2,Med24,Zfp451,Ddx5,Snw1,Med4,Smarca2,Sp4,Usp16,Brd7,Arl2bp,Carm1,Bclaf1,Bcl9,Cir1,Zmynd11,Tgfb1i1,Pias3,Atxn7l3,Wbp2,Bcl9l,Npm1,Thrap3,Dyrk1b,Atn1,Bicra,Pex14,Hmga1b,Sirt1,Nfe2l1,Map3k10,Rbm39,Pprc1,Zfp281,Skil,Ldb1,Cbfa2t3,Tdg,Tle2,Taf6l
GO:0008134	Transcription factor binding	66	701	0.24	0.0055	Jup,Aes,Prpf6,Med25,Gabpa,Zmiz2,Med24,Pelp1,Hdac2,Ddx5,Snw1,Id4,Sorbs3,Med4,Ercc3,Csnk2b,Ptprn,Parp1,Crtc2,Lef1,Brd7,Ipo13,Hnrnpk,Sox10,Hdac11,Arntl,Foxf2,Ppp1r13l,Gas2l1,Dgkq,Tgfb1i1,Pias3,Nr1d1,Nfatc2,Wbp2,Npm1,Mkx,Thrap3,Hmgb1,Atn1,Smarca1,Epn1,Smarce1,Uba2,Hmga1b,Sirt1,Nr1h2,Bcas3,Map3k10,Dhx33,Tcf7l2,Pprc1,Crtc3,Tbpl1,Sumo2,Abi1,Ldb1,Tdg,Tle2,Rnf6,Tfdp1,Zfp703,Nfatc1,Mef2c,Hnrnpd,Apbb1
GO:0019901	Protein kinase binding	66	707	0.24	0.0065	Jup,Cdkn1b,Phyhip,Gys1,Map3k11,Prkaca,Pea15a,Ppp1cb,Fbxw5,Calm3,Srebf1,Mapk8ip2,Prkar1b,Rb1cc1,Stk11ip,Parp1,Pkia,Ulk1,Add2,Ppme1,Sh2b1,Ptpn5,Igbp1,Sv2a,Arhgap33,Cspg4,Brsk1,Ptpn23,Ccnd3,Akap7,Acsl3,Cir1,Tesk1,Camk2n2,Arhgdia,Ezr,Gsk3a,Hsf1,Npm1,Syngap1,Atn1,Fmr1,Stxbp1,Kiz,Pitpnm1,Ccnk,Nbr1,Tom1l2,Sirt1,Stx1b,Srcin1,Zbtb4,Tcf7l2,Add3,Thy1,Syn1,Nck1,Sh2b3,Srsf1,Tdg,Wars,Ap2a1,Fiz1,Nfatc1,Cnppd1,T…
GO:0008047	Enzyme activator activity	42	445	0.24	0.0454	Calm3,Gipc1,Mapk8ip2,Agap3,Ppp2r5b,Dpm2,Psmd14,Azin2,Vac14,Atp1b3,Arhgap33,Arhgap44,Syde1,Ptpa,Tbc1d25,Tbc1d13,Adrm1,Mtss1l,Sh3bp1,Dgkq,Arhgdia,Arhgap20,Sipa1,Syngap1,Hmgb1,B3gat3,Tsc2,Ccnk,Rap1gap,Bcas3,Rin2,Rab3a,Arhgap22,Cab39,Thy1,Arhgap23,Tbc1d10b,Als2cl,Adgrb3,Abi1,Map2k2,Lamtor3
GO:0022857	Transmembrane transporter activity	88	954	0.23	0.001	Cox5a,Slc46a1,Abcd1,Grin2d,Grik5,Cacnb1,Slc25a22,Cacng4,Slc35b1,Slc25a29,Slc7a8,Slc52a2,Asic1,Slc11a2,Tap2,Kcnk4,Slc25a10,Slc2a8,Grin1,Slc6a17,Hcn3,Slc6a9,Slc9a1,Gabra4,Abcb9,Slc6a11,Spns1,Timm17b,Slc6a8,Slc44a2,Atp1b3,Clcn7,Slc35a4,Slc45a1,Slc38a7,Ttyh3,Sv2a,Slc12a9,Cplx1,Cox10,Slc25a23,Cox8a,Slc7a5,Atp6v0e2,Sidt2,Atp6v0a1,Cox6a1,Kcnh2,Slc22a17,Svop,Slc25a44,Mfsd5,Slc35c1,Slc30a5,Tmem175,Slc17a7…
GO:0008324	Cation transmembrane transporter activity	52	568	0.23	0.0342	Cox5a,Slc46a1,Grin2d,Grik5,Cacnb1,Cacng4,Slc25a29,Slc7a8,Asic1,Slc11a2,Kcnk4,Slc2a8,Grin1,Hcn3,Slc6a9,Slc9a1,Slc6a11,Slc6a8,Slc44a2,Atp1b3,Slc45a1,Slc38a7,Slc12a9,Cox10,Cox8a,Slc7a5,Atp6v0e2,Atp6v0a1,Cox6a1,Kcnh2,Slc30a5,Tmem175,Slc17a7,Slc41a1,Cacng7,Scn1b,Hcn2,Scn3a,Atp1a3,Atp5d,Grik2,Atp5g1,Slc36a1,Slc2a13,Slc1a4,Tmem63b,Cacna1a,Orai1,Slc39a3,Kcnc1,Scn2b,Slc38a3
GO:0005215	Transporter activity	94	1060	0.22	0.0017	Cox5a,Slc46a1,Abcd1,Grin2d,Grik5,Cacnb1,Stard3,Slc25a22,Cacng4,Slc35b1,Slc25a29,Slc7a8,Slc52a2,Asic1,Slc11a2,Tap2,Kcnk4,Slc25a10,Slc2a8,Grin1,Slc6a17,Hcn3,Slc6a9,Slc9a1,Gabra4,Abcb9,Slc6a11,Spns1,Timm17b,Slc6a8,Slc44a2,Atp1b3,Clcn7,Slc35a4,Ipo4,Slc45a1,Slc38a7,Ttyh3,Sv2a,Slc12a9,Cplx1,Cox10,Slc25a23,Cox8a,Slc7a5,Atp6v0e2,Sidt2,Atp6v0a1,Cox6a1,Kcnh2,Slc22a17,Svop,Slc25a44,Pltp,Mfsd5,Slc35c1,Slc30a…
GO:0015075	Ion transmembrane transporter activity	69	784	0.21	0.0164	Cox5a,Slc46a1,Abcd1,Grin2d,Grik5,Cacnb1,Slc25a22,Cacng4,Slc35b1,Slc25a29,Slc7a8,Slc52a2,Asic1,Slc11a2,Kcnk4,Slc25a10,Slc2a8,Grin1,Hcn3,Slc6a9,Slc9a1,Gabra4,Slc6a11,Slc6a8,Slc44a2,Atp1b3,Clcn7,Slc45a1,Slc38a7,Ttyh3,Slc12a9,Cox10,Slc25a23,Cox8a,Slc7a5,Atp6v0e2,Atp6v0a1,Cox6a1,Kcnh2,Slc25a44,Mfsd5,Slc30a5,Tmem175,Slc17a7,Slc41a1,Cacng7,Scn1b,Hcn2,Ano3,Scn3a,Atp1a3,Atp5d,Grik2,Atp5g1,Slc43a2,Slc36a1,…
GO:0015318	Inorganic molecular entity transmembrane transporter activity	64	734	0.21	0.032	Cox5a,Slc46a1,Grin2d,Grik5,Cacnb1,Slc25a22,Cacng4,Slc25a29,Slc7a8,Asic1,Slc11a2,Kcnk4,Slc25a10,Slc2a8,Grin1,Hcn3,Slc6a9,Slc9a1,Gabra4,Slc6a11,Slc6a8,Atp1b3,Clcn7,Slc45a1,Slc38a7,Ttyh3,Slc12a9,Cox10,Cox8a,Slc7a5,Atp6v0e2,Atp6v0a1,Cox6a1,Kcnh2,Slc25a44,Mfsd5,Slc30a5,Tmem175,Slc17a7,Slc41a1,Cacng7,Scn1b,Hcn2,Ano3,Scn3a,Atp1a3,Atp5d,Grik2,Atp5g1,Slc43a2,Slc36a1,Slc2a13,Slc1a4,Tmem63b,Cacna1a,Orai1,Sl…
GO:0042803	Protein homodimerization activity	56	647	0.21	0.0454	Tpd52l1,Oxa1l,Abcd1,Map3k11,Sgta,Srm,Eng,Stard3,Ache,Xdh,Tap2,Trim8,Scly,Sppl2a,Syt10,Zbtb7b,Abcb9,Sppl3,Add2,Lhpp,Klhl2,Nectin1,Carm1,Sppl2b,Cib2,Syne1,Pdk2,Ptpa,Kcnh2,Slk,Sh3bp1,Grpel2,Nog,Rasip1,Dgkh,Npm1,Bak1,Fmr1,H13,Septin5,Tsc2,Psap,Gopc,Rap1gap,Zbtb4,Cadm3,Ikbkg,Syt3,Ldb1,Ggct,Tdg,Smchd1,Wars,Cdadc1,Golga5,Glce
GO:0019899	Enzyme binding	194	2277	0.2	4.46e-07	Rdx,Jup,Abcd1,Slc9a3r2,Cdkn1b,Phyhip,Rad23a,Gys1,Map3k11,Stx1a,Prkaca,Pea15a,Ppp1cb,Fbxw5,Cul4a,Gga3,Calm3,Hdac2,Snrpd3,Srebf1,Ddx5,Stx8,Snw1,Nptxr,Mapk8ip2,Atg3,Cuta,Capn1,Nabp2,Hgs,Prkar1b,Smad7,Rb1cc1,Plcd4,Ptprn,Stk11ip,Parp1,Atf6,Grin1,Arrdc1,Pkia,Map1lc3a,Dhx36,Lef1,Zbtb7b,Scamp3,Slc9a1,Lrpap1,Ulk1,Add2,Ppme1,Sh2b1,Ptpn5,Dock11,Igbp1,Yipf2,Atp1b3,Mon1a,Rgl3,Ipo13,Gga1,Ipo4,Trpc4ap,Sv2a,Dhcr…
GO:0003723	RNA binding	87	1034	0.19	0.0111	Chtop,Ddx18,Crnkl1,Prpf6,Elavl3,Rbm14,Khsrp,Ppil4,Drg2,Snrpd3,Ddx5,Nol8,Pspc1,Eif4a2,Pcbp4,Sf3b1,Nop10,Eif3m,Api5,Rpusd2,Dtd1,Xrn2,Dhx36,Mettl14,Nol6,Thumpd3,Thumpd1,Nono,Rbbp7,Dkc1,Atxn2l,Hnrnpk,Samd4b,Hnrnpa1,Sf3b6,Cdkn2aip,Rpusd1,Sidt2,Rbm8a,A230050P20Rik,Ddx19a,Surf6,Atxn2,Upf2,Pdcd4,Npm1,Srrm4,Prpf40a,Sf3b4,Gpkow,Hnrnph1,Cherp,U2surp,Scaf1,Hmgb1,Fmr1,Ddx3y,Rbm27,Sars2,Smarce1,Nsrp1,Zranb2,Co…
GO:0008092	Cytoskeletal protein binding	78	947	0.19	0.0332	Rdx,Stx1a,Clip3,Prune1,Capza2,Ndel1,Map1s,Calm3,Gipc1,Vamp2,Sorbs3,Twf1,Mapk8ip2,Krt2,Vapa,Capn1,Smc3,Ptprn,Lin7c,Map1lc3a,Add2,Vbp1,Klhl2,Pxk,Trim46,Reep2,Clstn1,Hnrnpk,Syne1,Brsk1,Coro2b,Pacsin1,Ttbk1,Wipf2,Pdlim7,Atf5,Coro7,Mtss1l,Gas2l1,Tmem201,Rab11fip5,Samd14,Ezr,Iqgap2,Trim2,Mark4,Aldoa,Adnp,Fmr1,Rusc1,Synpo,Clip2,Limch1,Dstn,Pex14,Pip5k1c,Apc2,Capza1,Bcas3,Mast1,Rab3a,Add3,Rab11b,Syn1,Bex…
GO:0140110	Transcription regulator activity	104	1296	0.17	0.0117	Mnt,Jup,Aes,Prpf6,Ctcf,Rbm14,Gabpa,Zmiz2,Glis2,Med24,Etv4,Zfp451,Nfic,Srebf1,Ddx5,Snw1,Med4,Cebpz,Smarca2,Esrra,Sp4,Usp16,Smad7,Parp1,Atf6,Lef1,Zbtb7b,Maz,Brd7,Arl2bp,Carm1,Hnrnpk,Sox10,Bclaf1,Bcl9,Arntl,Foxf2,Atf5,Cir1,Zfp654,Mafg,Tcf25,Zfp146,Zfp507,Mypop,Zmynd11,Zfp24,Klf2,Scrt2,Tgfb1i1,Pias3,Nr1d1,Zfp37,Hsf1,Atxn7l3,Nfatc2,Wbp2,Bcl9l,Npm1,Tfe3,Zfp239,Mkx,Dbp,Thrap3,Dyrk1b,Atn1,Zfp120,Bicra,Sc…
GO:1990837	Sequence-specific double-stranded dna binding	78	975	0.17	0.0434	Mnt,Ctcf,Gabpa,Glis2,Etv4,Hdac2,Nfic,Srebf1,Pspc1,Cebpz,Smarca2,Esrra,Sp4,Smad7,Parp1,Atf6,Xrn2,Dhx36,Lef1,Zbtb7b,Maz,Nono,Brd7,Carm1,Arid4a,Hnrnpk,Sox10,Zfhx2,Arntl,Foxf2,Atf5,Orc3,Mafg,Zfp768,Mypop,Klf2,Nr1d1,Hsf1,Nfatc2,Wbp2,Npm1,Tfe3,Zfp239,Mkx,Dbp,Thrap3,Scrt1,Foxp4,Nfx1,Sp3,Hmga1b,Sirt1,Nfe2l1,Nr1h2,Dhx33,Zbtb4,Hnrnpab,Nfix,Arid4b,Tcf7l2,Zfp281,Rnf10,Zbtb14,Tcf7l1,Skil,Tbpl1,Ldb1,Hnrnpdl,My…
GO:0003676	Nucleic acid binding	222	2889	0.16	3.84e-05	Mnt,Chtop,Ddx18,Crnkl1,Prpf6,Elavl3,Rad23a,Ctcf,Rbm14,Khsrp,Gabpa,Glis2,Ppil4,Pds5b,Atad5,Etv4,Drg2,Map1s,Zfp451,Hdac2,Snrpd3,Nfic,Rad50,Srebf1,Ddx5,Pnn,Dek,Nol8,Aggf1,Pspc1,Eif4a2,Pcbp4,Riok2,Cebpz,Ercc3,Smarca2,Esrra,Sp4,Nabp2,Smad7,Sf3b1,Rev1,Parp1,Atf6,Nop10,Eif3m,Api5,Rpusd2,Dtd1,Xrn2,Dhx36,Lef1,Zbtb7b,Mettl14,Nol6,Ssbp3,Zfp638,Thumpd3,Maz,Fbxl19,Thumpd1,Nono,Rbbp7,Dkc1,Brd7,Carm1,Tipin,Arpp…
GO:0003677	DNA binding	149	1928	0.16	0.003	Mnt,Chtop,Rad23a,Ctcf,Khsrp,Gabpa,Glis2,Pds5b,Atad5,Etv4,Map1s,Zfp451,Hdac2,Nfic,Rad50,Srebf1,Pnn,Dek,Pspc1,Pcbp4,Riok2,Cebpz,Ercc3,Smarca2,Esrra,Sp4,Nabp2,Smad7,Rev1,Parp1,Atf6,Dtd1,Xrn2,Dhx36,Lef1,Zbtb7b,Ssbp3,Zfp638,Maz,Fbxl19,Nono,Brd7,Carm1,Tipin,Arid4a,Sde2,Hnrnpk,Sox10,Hnrnpa1,Polr2l,Bclaf1,Sidt2,Zfhx2,Arntl,Ift57,Foxf2,Atf5,Smc4,Acd,Orc3,Surf6,Zfp654,Mafg,Prr12,Zfp768,Tcf25,Upf2,Zfp146,Zf…
GO:0044877	Protein-containing complex binding	110	1411	0.16	0.0182	Oxa1l,Jup,Capns1,Prpf6,Cdkn1b,Rad23a,Sgta,Stx1a,Prkaca,Ctsb,Capza2,Med24,Ndel1,Map1s,Stx7,Snrpd3,Rad50,Srebf1,Ddx5,Vamp2,Ctsl,Nptxr,Twf1,Mapk8ip2,Slc11a2,Ache,Vapa,Tap2,Csnk2b,Smc3,Smad7,Ptprn,Psmd14,Grin1,Ola1,Ppfia2,Gucy1b1,Adam15,Ulk1,Add2,Igbp1,Nectin1,Scamp5,Cib2,Cspg4,Hnrnpk,Syne1,Inha,Mif,Ina,Pdk2,Coro2b,Supt16,Syde1,Sidt2,A230050P20Rik,Wipf2,Kcnh2,Acd,Coro7,Cir1,Adrm1,Gas2l1,Tmem201,Carmi…
GO:0043565	Sequence-specific dna binding	90	1148	0.16	0.0369	Mnt,Chtop,Ctcf,Gabpa,Glis2,Etv4,Hdac2,Nfic,Rad50,Srebf1,Pspc1,Cebpz,Smarca2,Esrra,Sp4,Nabp2,Smad7,Parp1,Atf6,Xrn2,Dhx36,Lef1,Zbtb7b,Maz,Fbxl19,Nono,Brd7,Carm1,Arid4a,Hnrnpk,Sox10,Zfhx2,Arntl,Foxf2,Atf5,Acd,Orc3,Mafg,Zfp768,Upf2,Zfp146,Mypop,Zfp24,Klf2,Nr1d1,Zfp37,Hsf1,Nfatc2,Wbp2,Npm1,Tfe3,Zfp239,Mkx,Dbp,Thrap3,Zfp120,Scrt1,Foxp4,Nfx1,Sp3,Hmga1b,Sirt1,Nfe2l1,Nr1h2,Dhx33,Zbtb4,Hnrnpab,Nfix,Arid4b,…
GO:0030554	Adenyl nucleotide binding	111	1465	0.15	0.0342	Araf,Ddx18,Uba1,Abcd1,Mknk2,Map3k11,Prkaca,Limk1,Atad5,Cyb5r3,Nrbp2,Rad50,Ddx5,Cdkl1,Twf1,Eif4a2,Riok2,Tap2,Ercc3,Cbwd1,Smarca2,Smc3,Prkar1b,Yme1l1,Ola1,Dhx36,Hcn3,Abcb9,Aacs,Ulk1,Asns,Dmpk,Pim2,Pxk,Clcn7,Gak,Pde4a,Cerk,Brsk1,Pkn2,Actr1a,Samd4b,Pdk2,Akap7,Ttbk1,Acsl3,Ptpa,Pygm,Smarcal1,Adk,Smc4,Ddx19a,Slk,Tesk1,Grpel2,Dgkq,Pskh1,Pcx,Acvr2a,Cdk17,Ube2ql1,Actg1,Gsk3a,Sphk2,Mink1,Dgkh,Npm1,Plk3,Hspb…
GO:0005515	Protein binding	498	6764	0.14	1.14e-12	Mnt,Tpd52l1,Rdx,Oxa1l,Rnd2,Jup,Esam,Abcd1,Smg9,Aes,Prpf6,Slc9a3r2,Med25,Cdkn1b,Mknk2,Ogdh,Grik5,Phyhip,Rad23a,Gys1,Map3k11,Sgta,Stx1a,Prkaca,Ctsb,Srm,Ppp2r1a,Gabpa,Eng,Zmiz2,Pea15a,Clip3,Ppp1cb,Limk1,Fbxw5,Prune1,Capza2,Cul4a,Med24,Mpp2,Stard3,Tomm34,Ndel1,Pelp1,Gga3,Map1s,Calm3,Gipc1,Sema6a,Hdac2,Stx7,Snrpd3,Rad50,Cfap36,Srebf1,Fkbp1b,Ddx5,Cacng4,Vamp2,Stx8,Snw1,Gng4,Dek,Id4,Ctsl,Dnajc9,Sorbs3,M…
GO:0098772	Molecular function regulator	215	2924	0.14	0.001	Mnt,Jup,Aes,Prpf6,Cdkn1b,Stx1a,Ctcf,Rbm14,Ppp2r1a,Gabpa,Zmiz2,Glis2,Prrt1,Med24,Etv4,Calm3,Gipc1,Sema6a,Zfp451,Stx7,Nfic,Srebf1,Fkbp1b,Ddx5,Cacng4,Stx8,Snw1,Ccnh,Med4,Lynx1,Mapk8ip2,Agap3,Cebpz,Csnk2b,Ppp2r5b,Cnih2,Smarca2,Esrra,Vegfb,Sema4g,Sp4,Usp16,Prkar1b,Smad7,Plcd4,Parp1,Atf6,Dpm2,Psmd14,Pkia,Lef1,Zbtb7b,Sema4a,Sema3c,Azin2,Sesn2,Lrpap1,Dmpk,Maz,Dock11,Igbp1,Brd7,Vac14,Arl2bp,Carm1,Atp1b3,M…
GO:0032559	Adenyl ribonucleotide binding	109	1453	0.14	0.0396	Araf,Ddx18,Uba1,Abcd1,Mknk2,Map3k11,Prkaca,Limk1,Atad5,Cyb5r3,Nrbp2,Rad50,Ddx5,Cdkl1,Twf1,Eif4a2,Riok2,Tap2,Ercc3,Cbwd1,Smarca2,Smc3,Prkar1b,Yme1l1,Ola1,Dhx36,Hcn3,Abcb9,Aacs,Ulk1,Asns,Dmpk,Pim2,Pxk,Clcn7,Gak,Pde4a,Cerk,Brsk1,Pkn2,Actr1a,Samd4b,Pdk2,Akap7,Ttbk1,Acsl3,Ptpa,Pygm,Smarcal1,Adk,Smc4,Ddx19a,Slk,Tesk1,Dgkq,Pskh1,Pcx,Acvr2a,Cdk17,Ube2ql1,Actg1,Gsk3a,Sphk2,Mink1,Dgkh,Npm1,Plk3,Thrap3,Mark…
GO:1901363	Heterocyclic compound binding	344	4771	0.13	3.27e-06	Mnt,Chtop,Slc46a1,Araf,Rnd2,Ddx18,Crnkl1,Uba1,Abcd1,Prpf6,Mknk2,Ogdh,Elavl3,Rad23a,Map3k11,Prkaca,Ctcf,Rbm14,Khsrp,Gabpa,Glis2,Limk1,Acadsb,Ppil4,Pds5b,Atad5,Etv4,Cyb5r3,Drg2,Map1s,Nrbp2,Zfp451,Hdac2,Snrpd3,Nfic,Rad50,Srebf1,Fkbp1b,Ddx5,Cdkl1,Pnn,Dek,Nol8,Aggf1,Pspc1,Twf1,Srl,Cyc1,Eif4a2,Agap3,Pcbp4,Riok2,Xdh,Cebpz,Tap2,Ercc3,Cbwd1,Smarca2,Arl2,Esrra,Smc3,Sp4,Nabp2,Prkar1b,Smad7,Sf3b1,Rev1,Scly,P…
GO:0140096	Catalytic activity, acting on a protein	147	2036	0.13	0.0332	Araf,Capns1,Mknk2,Ncstn,Map3k11,Plod3,Prkaca,Ctsb,Ppp2r1a,Eng,Zmiz2,Ppp1cb,Limk1,Ppil4,Cul4a,Med24,Ndel1,Nrbp2,Zfp451,Hdac2,Fkbp1b,Cdkl1,Ctsl,Ccnh,Twf1,Mgrn1,Atg3,Senp2,Riok2,Usp49,Ercc3,Csnk2b,Capn1,Trim8,Usp16,Ctdsp1,Rnpepl1,Parp1,Yme1l1,Psmd14,Sppl2a,Ggt7,Adam15,Usp1,Tmem59,Ulk1,Sppl3,Creld1,Qpctl,Dmpk,Ppme1,Ptpn5,Lhpp,Pim2,Mmp15,Zdhhc7,Psmb10,Carm1,Pxk,Fntb,Cntnap5a,Sppl2b,Gak,Trim62,Rnf126,B…
GO:0000166	Nucleotide binding	145	2021	0.13	0.0362	Chtop,Araf,Rnd2,Ddx18,Uba1,Abcd1,Mknk2,Map3k11,Prkaca,Limk1,Acadsb,Atad5,Cyb5r3,Drg2,Nrbp2,Rad50,Fkbp1b,Ddx5,Cdkl1,Twf1,Srl,Eif4a2,Agap3,Riok2,Xdh,Tap2,Ercc3,Cbwd1,Smarca2,Arl2,Smc3,Prkar1b,Parp1,Yme1l1,Ola1,Dhx36,Gucy1b1,Hcn3,H6pd,Abcb9,Rhof,Gpn3,Aacs,Ulk1,Rab35,Asns,Tuba8,Dmpk,Pim2,Pxk,Clcn7,Irgq,Gak,Pde4a,Dhcr24,Cerk,Aspdh,Brsk1,Pkn2,Actr1a,Samd4b,Pdk2,Akap7,Ttbk1,Acsl3,Ptpa,Pygm,Smarcal1,Adk,…
GO:0017076	Purine nucleotide binding	130	1786	0.13	0.0379	Araf,Rnd2,Ddx18,Uba1,Abcd1,Mknk2,Map3k11,Prkaca,Limk1,Atad5,Cyb5r3,Drg2,Nrbp2,Rad50,Ddx5,Cdkl1,Twf1,Srl,Eif4a2,Agap3,Riok2,Tap2,Ercc3,Cbwd1,Smarca2,Arl2,Smc3,Prkar1b,Yme1l1,Ola1,Dhx36,Gucy1b1,Hcn3,Abcb9,Rhof,Gpn3,Aacs,Ulk1,Rab35,Asns,Tuba8,Dmpk,Pim2,Pxk,Clcn7,Irgq,Gak,Pde4a,Cerk,Brsk1,Pkn2,Actr1a,Samd4b,Pdk2,Akap7,Ttbk1,Acsl3,Ptpa,Pygm,Smarcal1,Adk,Smc4,Ddx19a,Slk,Tesk1,Grpel2,Gnai2,Dgkq,Pskh1,Pc…
GO:0032555	Purine ribonucleotide binding	128	1773	0.13	0.0454	Araf,Rnd2,Ddx18,Uba1,Abcd1,Mknk2,Map3k11,Prkaca,Limk1,Atad5,Cyb5r3,Drg2,Nrbp2,Rad50,Ddx5,Cdkl1,Twf1,Srl,Eif4a2,Agap3,Riok2,Tap2,Ercc3,Cbwd1,Smarca2,Arl2,Smc3,Prkar1b,Yme1l1,Ola1,Dhx36,Gucy1b1,Hcn3,Abcb9,Rhof,Gpn3,Aacs,Ulk1,Rab35,Asns,Tuba8,Dmpk,Pim2,Pxk,Clcn7,Irgq,Gak,Pde4a,Cerk,Brsk1,Pkn2,Actr1a,Samd4b,Pdk2,Akap7,Ttbk1,Acsl3,Ptpa,Pygm,Smarcal1,Adk,Smc4,Ddx19a,Slk,Tesk1,Gnai2,Dgkq,Pskh1,Pcx,Atl2,…
GO:0097159	Organic cyclic compound binding	347	4858	0.12	5.9e-06	Mnt,Chtop,Slc46a1,Araf,Rnd2,Ddx18,Crnkl1,Uba1,Abcd1,Prpf6,Mknk2,Ogdh,Elavl3,Rad23a,Map3k11,Prkaca,Ctcf,Rbm14,Khsrp,Gabpa,Glis2,Limk1,Acadsb,Ppil4,Pds5b,Atad5,Etv4,Cyb5r3,Stard3,Drg2,Map1s,Nrbp2,Zfp451,Hdac2,Snrpd3,Nfic,Rad50,Srebf1,Fkbp1b,Ddx5,Cdkl1,Pnn,Dek,Nol8,Aggf1,Pspc1,Twf1,Srl,Cyc1,Eif4a2,Agap3,Pcbp4,Riok2,Xdh,Cebpz,Tap2,Ercc3,Cbwd1,Smarca2,Arl2,Esrra,Smc3,Sp4,Nabp2,Prkar1b,Smad7,Sf3b1,Rev1…
GO:0005488	Binding	781	11199	0.11	2.94e-21	Cox5a,Mnt,Tpd52l1,Rdx,Oxa1l,Chtop,Slc46a1,Araf,Rnd2,Jup,Ddx18,Crnkl1,Capns1,Uba1,Esam,Ccdc47,Abcd1,Smg9,Aes,Prpf6,Slc9a3r2,Grin2d,Kdelr1,Med25,Cdkn1b,Mknk2,Ogdh,Grik5,Elavl3,Phyhip,Rad23a,Gys1,Map3k11,Cdip1,Prpsap2,Plod3,Sgta,Stx1a,Prkaca,Ctcf,Ctsb,Srm,Rbm14,Ppp2r1a,Hapln4,Khsrp,Clstn3,Gabpa,Eng,Zmiz2,Pea15a,Clip3,Glis2,Ppp1cb,Limk1,Fbxw5,Acadsb,Prune1,Capza2,Ppil4,Pds5b,Cul4a,Med24,Mpp2,Stac2,At…
GO:0036094	Small molecule binding	167	2406	0.11	0.0434	Chtop,Slc46a1,Araf,Rnd2,Ddx18,Uba1,Abcd1,Grin2d,Mknk2,Ogdh,Gys1,Map3k11,Plod3,Prkaca,Hapln4,Eng,Limk1,Acadsb,Atad5,Cyb5r3,Stard3,Drg2,Nrbp2,Rad50,Fkbp1b,Ddx5,Cdkl1,Twf1,Srl,Eif4a2,Agap3,Riok2,Xdh,Tap2,Ercc3,Cbwd1,Smarca2,Arl2,Smc3,Prkar1b,Scly,Parp1,Yme1l1,Slc2a8,Grin1,Ola1,Dhx36,Gucy1b1,Hcn3,Calb1,Sesn2,H6pd,Abcb9,Rhof,Gpn3,Aacs,Ulk1,Rab35,Asns,Tuba8,Dmpk,Pim2,Pgls,Pxk,Clcn7,Irgq,Gak,Pde4a,Plcl1…
GO:0043167	Ion binding	346	5439	0.07	0.0342	Cox5a,Slc46a1,Araf,Rnd2,Ddx18,Capns1,Uba1,Ccdc47,Abcd1,Grin2d,Mknk2,Ogdh,Map3k11,Cdip1,Prpsap2,Plod3,Prkaca,Ctcf,Hapln4,Clstn3,Zmiz2,Glis2,Ppp1cb,Limk1,Acadsb,Prune1,Stac2,Atad5,Zswim1,Cyb5r3,Drg2,Calm3,Nrbp2,Cyb561,Zfp451,Rad50,Gdpd1,Hs1bp3,Ddx5,Vamp2,Cdkl1,Rrm2b,Nptxr,Twf1,Mgrn1,Srl,Cyc1,B4galt4,Eif4a2,Slc11a2,Ache,Agap3,Riok2,Usp49,Cpne5,Xdh,Cuta,Esco1,Tap2,Ercc3,Csnk2b,Cbwd1,Smarca2,Capn1,Arl…
GO:0003824	Catalytic activity	332	5224	0.07	0.0379	Cox5a,Araf,Rnd2,Ddx18,Capns1,Uba1,Abcd1,Dhrs1,Mknk2,Ogdh,Ncstn,Gys1,Map3k11,Prpsap2,Plod3,Prkaca,Ctsb,Tmem189,Srm,B4galnt1,Ppp2r1a,Aldh16a1,Eng,Tmem86a,Dhdh,Dhdds,Zmiz2,Ppp1cb,Limk1,Acadsb,Prune1,Ppil4,Cul4a,Med24,Atad5,Cyb5r3,Drg2,Ndel1,Nrbp2,Cyb561,Zfp451,Hdac2,Rad50,Gdpd1,Fkbp1b,Ddx5,Wscd1,Cdkl1,Tmx1,Hhipl1,Gng4,Ctsl,Ccnh,Rrm2b,Adsl,Twf1,Mgrn1,Cyc1,Atg3,B4galt4,Senp2,Eif4a2,Ache,Agap3,Riok2,Us…

## Sheet: REACTOME_pathways
term_ID	term_description	observed_gene_count	background_gene_count	strength	FDR	matches
MMU-2468052	Establishment of Sister Chromatid Cohesion	7	11	1.07	0.0045	Pds5b,Rad21,Esco1,Smc3,Wapal,Stag2,Stag1
MMU-2470946	Cohesin Loading onto Chromatin	6	10	1.05	0.0121	Pds5b,Rad21,Smc3,Wapal,Stag2,Stag1
MMU-181429	Serotonin Neurotransmitter Release Cycle	8	17	0.94	0.0045	Ppfia3,Stx1a,Vamp2,Ppfia2,Cplx1,Stxbp1,Rab3a,Syn1
MMU-264642	Acetylcholine Neurotransmitter Release Cycle	7	16	0.91	0.0131	Ppfia3,Stx1a,Vamp2,Ppfia2,Cplx1,Stxbp1,Rab3a
MMU-212676	Dopamine Neurotransmitter Release Cycle	9	22	0.88	0.0045	Ppfia3,Stx1a,Vamp2,Lin7c,Ppfia2,Cplx1,Stxbp1,Rab3a,Syn1
MMU-181430	Norepinephrine Neurotransmitter Release Cycle	7	17	0.88	0.0136	Ppfia3,Stx1a,Vamp2,Ppfia2,Cplx1,Stxbp1,Rab3a
MMU-210500	Glutamate Neurotransmitter Release Cycle	8	23	0.81	0.0136	Ppfia3,Stx1a,Vamp2,Ppfia2,Cplx1,Slc17a7,Stxbp1,Rab3a
MMU-201722	Formation of the beta-catenin:TCF transactivating complex	7	24	0.73	0.0494	Lef1,Bcl9,Bcl9l,Pygo2,Tcf7l2,Tcf7l1,Tle2
MMU-112310	Neurotransmitter release cycle	11	50	0.61	0.0178	Ppfia3,Stx1a,Vamp2,Lin7c,Ppfia2,Slc6a11,Cplx1,Slc17a7,Stxbp1,Rab3a,Syn1
MMU-72163	mRNA Splicing - Major Pathway	31	178	0.51	0.00015	Crnkl1,Prpf6,Ppil4,Snrpd3,Ddx5,Snw1,Sf3b1,Hnrnpk,Hnrnpa1,Polr2l,Sf3b6,Cdc40,Dhx38,Prpf40a,Sf3b4,Gpkow,Hnrnph1,Prpf38a,Cherp,U2surp,Hnrnpa3,Hnrnph2,Fip1l1,Hnrnpa2b1,Sf3a2,Srsf1,Sf1,Tra2b,Hnrnpd,Ddx46,Hnrnpr
MMU-72203	Processing of Capped Intron-Containing Pre-mRNA	36	234	0.46	0.00015	Chtop,Crnkl1,Prpf6,Ppil4,Snrpd3,Ddx5,Snw1,Sf3b1,Mettl14,Hnrnpk,Hnrnpa1,Polr2l,Sf3b6,Cdc40,Aaas,Dhx38,Nup214,Prpf40a,Sf3b4,Gpkow,Hnrnph1,Prpf38a,Cherp,U2surp,Pom121,Hnrnpa3,Hnrnph2,Fip1l1,Hnrnpa2b1,Sf3a2,Srsf1,Sf1,Tra2b,Hnrnpd,Ddx46,Hnrnpr
MMU-2990846	SUMOylation	22	150	0.44	0.0109	Hdac2,Ddx5,Rad21,Senp2,Smc3,Parp1,Hnrnpk,Aaas,Stag2,Nup214,Pias3,Npm1,Rnf2,Sp3,Uba2,Scmh1,Nr1h2,Pom121,Ikbkg,Stag1,Tdg,Nsmce4a
MMU-3108232	SUMO E3 ligases SUMOylate target proteins	20	145	0.41	0.0207	Hdac2,Ddx5,Rad21,Smc3,Parp1,Hnrnpk,Aaas,Stag2,Nup214,Pias3,Npm1,Rnf2,Sp3,Scmh1,Nr1h2,Pom121,Ikbkg,Stag1,Tdg,Nsmce4a
MMU-1632852	Macroautophagy	17	122	0.41	0.0494	Atg3,Csnk2b,Rb1cc1,Map1lc3a,Ulk1,Tuba8,Atg14,Ambra1,Tuba1a,Tsc2,Ube2n,Nbr1,Pik3c3,Tomm70a,Lamtor3,Atg9a,Tuba4a
MMU-112315	Transmission across Chemical Synapses	26	210	0.36	0.0158	Grin2d,Grik5,Ppfia3,Stx1a,Prkaca,Cacnb1,Calm3,Cacng4,Vamp2,Gng4,Prkar1b,Grin1,Lin7c,Ppfia2,Gabra4,Slc6a11,Cplx1,Gnai2,Slc17a7,Stxbp1,Gng3,Grik2,Rab3a,Syn1,Cacna1a,Ap2a1
MMU-425407	SLC-mediated transmembrane transport	28	234	0.35	0.0158	Slc25a22,Calm3,Slc25a29,Slc7a8,Slc11a2,Arl2,Slc25a10,Slc2a8,Slc6a9,Slc9a1,Slc6a11,Arl2bp,Slc44a2,Slc7a5,Slc35c1,Slc30a5,Slc27a4,Slc17a7,Slc41a1,Slc43a2,Slc36a1,Slc2a13,Slc1a4,Slc35a2,Slc39a3,Slc4a3,Slc26a2,Slc38a3
MMU-112316	Neuronal System	38	336	0.32	0.008	Grin2d,Grik5,Ppfia3,Stx1a,Prkaca,Cacnb1,Calm3,Cacng4,Vamp2,Gng4,Kcnk4,Prkar1b,Grin1,Lin7c,Ppfia2,Hcn3,Gabra4,Slc6a11,Cplx1,Kcnh2,Nlgn2,Gnai2,Slc17a7,Stxbp1,Gng3,Hcn2,Grik2,Dlgap3,Shank1,Lrfn1,Rab3a,Nrxn2,Lrfn4,Syn1,Cacna1a,Kcnc1,Dlgap4,Ap2a1
MMU-382551	Transport of small molecules	68	667	0.28	0.00064	Slc46a1,Abcd1,Prkaca,Slc25a22,Calm3,Pex3,Fkbp1b,Slc25a29,Gng4,Slc7a8,Lmf2,Asic1,Slc11a2,Arl2,Slc25a10,Prkar1b,Yme1l1,Slc2a8,Psmd14,Slc6a9,Slc9a1,Abcb9,Add2,Slc6a11,Arl2bp,Psmb10,Slc44a2,Atp1b3,Clcn7,Ttyh3,Trpc4ap,Slc7a5,Atp6v0e2,Atp6v0a1,Slc22a17,Pltp,Slc35c1,Slc30a5,Fxyd7,Zdhhc8,Slc27a4,Slc17a7,Slc41a1,Wnk2,Gng3,Ano3,Atp11c,Atp1a3,Abca2,Nr1h2,Slc43a2,Slc36a1,Slc2a13,Slc1a4,Add3,Abcb8,Slc35a2,Slc…
MMU-8953854	Metabolism of RNA	57	556	0.28	0.0031	Chtop,Crnkl1,Smg9,Prpf6,Ppp2r1a,Khsrp,Ppil4,Pelp1,Snrpd3,Ddx5,Snw1,Ccnh,Eif4a2,Ercc3,Sf3b1,Psmd14,Xrn2,Mettl14,Nol6,Psmb10,Cnot3,Hnrnpk,Hnrnpa1,Polr2l,Sf3b6,Cdc40,Aaas,Dhx38,Utp15,Tgs1,Upf2,Nup214,Utp18,Prpf40a,Sf3b4,Gpkow,Hnrnph1,Prpf38a,Cherp,U2surp,Pom121,Hnrnpa3,Hnrnph2,Fip1l1,Hnrnpa2b1,Sf3a2,Rps15a,Srsf1,Cnot6,Sf1,Tra2b,Krr1,Eif4b,Hnrnpd,Ddx46,Rpl31,Hnrnpr
MMU-212436	Generic Transcription Pathway	72	834	0.21	0.0136	Cox5a,Med25,Cdkn1b,Ctcf,Rbm14,Ppp2r1a,Med24,Hdac2,Rad50,Snw1,Dek,Ctsl,Ccnh,Med4,Smarcd1,Ercc3,Csnk2b,Smarca2,Esrra,Smad7,Parp1,Psmd14,Lef1,Sesn2,Rbbp7,Brd7,Psmb10,Cnot3,Zfp40,Ccnd3,Cox8a,Supt16,Polr2l,Hdac11,Cox6a1,Ppp1r13l,Gpi1,Zfp81,Zfp180,Nr1d1,Zfp46,Gatad2a,Zfp37,Zfp35,Npm1,Rnf2,Plk3,Zfp120,Tsc2,Ccnk,Smarce1,Sirt1,Scmh1,Zfp189,Nr1h2,Gm14420,Zfp882,Tcf7l2,Tcf7l1,Zfp617,Skil,Ldb1,Cnot6,H3f3a,Tm…
MMU-73857	RNA Polymerase II Transcription	81	952	0.2	0.0116	Cox5a,Chtop,Med25,Cdkn1b,Ctcf,Rbm14,Ppp2r1a,Med24,Hdac2,Snrpd3,Rad50,Snw1,Dek,Ctsl,Ccnh,Med4,Smarcd1,Ercc3,Csnk2b,Smarca2,Esrra,Nabp2,Smad7,Parp1,Psmd14,Lef1,Sesn2,Rbbp7,Brd7,Psmb10,Cnot3,Zfp40,Ccnd3,Cox8a,Supt16,Polr2l,Hdac11,Cdc40,Cox6a1,Ppp1r13l,Dhx38,Gpi1,Zfp81,Zfp180,Nr1d1,Zfp46,Gatad2a,Zfp37,Ints1,Zfp35,Npm1,Rnf2,Plk3,Zfp120,Ints6,Tsc2,Ccnk,Smarce1,Sirt1,Scmh1,Zfp189,Nr1h2,Gm14420,Zfp882,Tc…
MMU-74160	Gene expression (Transcription)	87	1055	0.19	0.0136	Cox5a,Chtop,Med25,Cdkn1b,Ctcf,Rbm14,Ppp2r1a,Med24,Hdac2,Snrpd3,Rad50,Snw1,Dek,Ctsl,Ccnh,Med4,Smarcd1,Ercc3,Csnk2b,Smarca2,Esrra,Nabp2,Smad7,Sf3b1,Parp1,Psmd14,Lef1,Sesn2,Rbbp7,Brd7,Psmb10,Cnot3,Zfp40,Ccnd3,Cox8a,Supt16,Polr2l,Hdac11,Cdc40,Aaas,Cox6a1,Ppp1r13l,Dhx38,Gpi1,Zfp81,Zfp180,Nup214,Nr1d1,Zfp46,Gatad2a,Zfp37,Ints1,Phf1,Zfp35,Npm1,Rnf2,Plk3,Zfp120,Ints6,Tsc2,Ccnk,Smarce1,Sirt1,Scmh1,Zfp189,…
MMU-597592	Post-translational protein modification	100	1254	0.17	0.0136	Uba1,Kdelr1,Btbd6,Rad23a,Dhdds,Fbxw5,Capza2,Cul4a,Calm3,Hdac2,Ddx5,Rad21,B4galt4,Senp2,Cnih2,Smc3,Btbd1,Gbf1,Mbd6,Bet1l,Usp16,Pigq,Hgs,Smad7,Parp1,Dpm2,Psmd14,B4galt2,Rab35,Kbtbd8,Tuba8,Fbxl19,Rbbp7,Klhl2,Psmb10,Hnrnpk,Actr1a,Thsd7a,Wdtc1,Aaas,Cog5,Pigs,Alg3,Fbxl16,Adrm1,Usp42,Tmed2,Ly6e,C1galt1c1,Scg2,Stag2,Slc35c1,Nup214,Ppp6r1,Tfg,Pias3,Adamts8,Negr1,St8sia5,Npm1,Rnf2,Mgat1,Trappc9,Sec31a,Tuba…
